# Supplementary material for: Arundo smaragdina (Poaceae): a novel species revealed by integrative taxonomy and its implications for the phylogeny of the genus
Source: Front Plant Sci. 2025 Nov 17;16:1660442. doi: 10.3389/fpls.2025.1660442 (PMC12666694; doi:10.3389/fpls.2025.1660442)
Supplement: Supplementary file 1 [file Supplementaryfile1.zip › Supplementary File 1/Data Sheet 2.FASTA]

>NC_022958.1 Phragmites australis chloroplast, complete genome
GAAATACCCAATATCTTGTTGGAACAAGATATTGGGTATTTCTGGCTTTCCTTCCTTTAAAAATTCCTAT
ATGTTAGGAGAAAAACCTTATCCATTAAGAGATGGGACTTCAAGAGCAGCTAGGTCTAGAGGGAAGTTGT
GAGCATTACGTTCGTGCATTACTTCCATACCAAGATTAGCACGGTTGATGATATCAGCCCAAGTATTAAT
AACGCGACCTTGGCTATCAACTACAGATTGGTTGAAATTGAAACCATTTAGGTTGAATGCCATAGTGCTA
ATACCTAAAGCAGTGAACCAGATCCCTACTACAGGCCAAGCAGCCAAGAAGAAGTGTAAAGAACGAGAGT
TGTTGAAACTAGCATATTGGAAGATTAATCGACCAAAATAACCGTGAGCAGCCACAATATTATAAGTCTC
TTCCTCTTGACCAAATTTGTAACCCTCATTAGCGGATTCATTTTCAGTAGTTTCCCTGATCAAACTAGAG
GTTACCAAGGAACCATGCATAGCACTGAATAGGGAACCGCCGAATACACCAGCTACACCTAACATGTGGA
ATGGATGCATAAGGATGTTGTGCTCCGCCTGGAATACAATCATAAAGTTGAAAGTACCAGATATTCCTAA
AGGCATACCATCAGAGAAACTTCCTTGACCAATAGGGTAAATCAAGAAAACAGCAGTAGCAGCTGCAACA
GGAGCTGAATATGCAACAGCAATCCAAGGACGCATACCCAGACGGAAACTAAGTTCCCACTCACGACCCA
TATAACAAGCTACACCAAGTAAGAAGTGTAGAACAATTAGCTCATAAGGACCACCATTGTATAACCATTC
ATCAACAGATGCAGCTTCCCAAATTGGGTAAAAATGCAATCCGATCGCCGCAGAAGTAGGAATAATGGCA
CCAGAGATAATATTGTTTCCATAAAGTAAAGAACCAGAAACAGGCTCACGAATACCATCAATATCTACTG
GAGGGGCAGCGATGAAGGCGATAATAAATACGGAAGTTGCGGTCAATAAGGTAGGGATCATCAAAACACC
GAACCATCCGATGTAAAGACGGTTCTCGGTGCTAGTTATCCAGTTGCAGAAGCGACCCCACAGGCTTGTA
CTTTCGCGTCTCTCTAAAATTGCAGTCATGGTAAGATCTTGGTTTATTCAAATTGCAAGGACTCCCAAGC
ACACGTATTAACTAGAAATAAAATAGATAATAGAAGGCTTGTTATTTAACAGTATAACATAGCCTATATA
CCAATGTCAACCAAGCCAGCCCCAACGATTGGATTTCCATATAACAAAATTCACCAAACCAAAATATTTT
GTAAATGAAGTGAGTGAAAATTCAAAACTCAGATTGCTCTTTTCTATTTTCCATATGGGTTGCCCGGGAC
TCGAACCCGGAACTAGTCGGATGGAGTAGATAATTCTTCCTTATTACAATAGAAAAAAAAATCCCTCCCC
AAATCGTGCTTGCATTTTTCATTGCACACGACTTTCCCTATGTAGAAATAGCCTATTTCTATTCCGAGGA
GGAAGTCCACTAATTTTTTTAATTAGTAAATCGATTCACCTACTATTTATTTAGGGGAACATTTCAGAAT
GGAAAATGTGAAAGTTTTATCTTGATATCGATCATTTCTAGTTTATTAGTTTTGTCTAAGTATTAATTAA
GAGTAAGAGGATTCACCAGGTCATTGATACGGATAATATCCAAATACCAAATACGCTCACTGTGTGATCC
ATGGAAAGAAAAGTGAGTTGTTTTGGTGAACATCAAAGAAAAAACTTGCTCTTCTTCCGTAAAAAATTCT
TCTAAAAATACCGAACCCAATCGTTGCATAAAAGTTCGTACCGTACTTTTATGTTTACGAGCTAAAGTTC
TAGCACATGAAAGTCGAAGTATATATTTTAGTCGATACAAAGTCCGTTTTTTCGAAGATCCACTATGATA
ATGAAAAAGATTTCTAGATATCCGACCAAAGCGATCAAGAATATCCCAATCTGATAAATCGGTCCAAACG
GGTTTACTAATAGGATGCCCCGATCCAGTACAAAATTGAGCTTTTGATAAGGATCCAATGAGGGGAGTAG
CGGGGACTGTAGTATCGAATTTTTTCATTCGAGTATCTATTAGAAAAGAATTCTCCAGCATTTGATTCCT
TACTAACAAGGTATTTATTGGTACACTTGAAAGGTACCCCAGAAAATCGAAGCAAGAGTTTGTTAATTGG
TTTATACGGATCCTTTGCGGTTGAGTCCAAAAAGAGAAAAAATATTGCGAGAAATTGACAAGGTAAGATT
TCCATTTCTTCTTCAAAAGAAGAGTTCCTTTTGATGCAAGAATTGCCTTTCCTTGATATCGAGCATAATG
CATAAGAGGATCCATAAAGAACCATATGGTTTTCCGAAAAAACCCTGGGTACATTACCCCAAAATGTTCC
ATCTTCCTAGAAAAGTGGATTCGTTCCAGAAAGGTTCCAGAAGATGTTAATCGTAAGCAAGAAGATTGTT
TACGAAGAAACAACAAGAAAAATTCATATTCTGATACATAAGAGTTATATAGGAATCGAAATAGTCTTTT
ATTTTCTTTTTTCAAAAGAAAAATCGATTTCATTGAAGTAATAAGACTATTCCAATTCGAATAATAATTG
AGAAAGAATCGCAATAAATGCAAAGATGGAACATCTTGGATCCGGTATTCAAGGAGTTGAACCAAGATTT
CCAAATGGATAGGATAGGGTATTTCTAGATGTGATAGATAATGTAAATGCAAAAATTTGTCTTCTAAAAA
AGGAAATATTGAATGAATAGATTGTAAATTTTGAAACTTTGGTATTTCTTTTTCTTCCGGACAAGATAGT
TCTCCTAGCGAGAATGGGATTTCTACAACGATCGCAAACCCCTCAGATAGAATCTGAGAATAAAACTCAG
AATAAAAATAATTGCTGTGATCCAACAATCGATCTTGGTTAGGATGATTAACCGAATTAATCCAAAAATT
CTGCTGATACATTCGAATAATTAAACGTTTCACAAGTAGTGAACTAAATTTCTTGTTATTACACCCAATA
ATTTCCACAGGTTCGGAACCATTTAATCCATAATCATGGGCAAATGCATAAATATATTCCTGAAAGAGAA
GTGGGTAGACGAAGTATTGTTGACGAGATTTCTGTTTTTCTGAATACCCTTCGAATTTTTCCATTTGTAT
TTCTACTTGAATCAGAGAAAAAAAGCATTTCTCGGTTTATCAAATGATGATACATAGTGCAATATGGTCA
GAACAGGGTGTTGCATTTTTTAATACAAACCCTGGAAAGAAAGGAAGTCTAATCCATAGATCTTTTTCTA
TCGAATTAGTTTATGTTTGTTCTAATTACAAAAAAGAACAAATCTTTTATTTTTGCAGGCCAATCGCTCT
TTTGACTTTGGAATACAGTCTTTTTATCAATATACTGCTTCTTTTACACACTCAATTCATAACATCCCTT
TTCAATCCATAATCAAGAATAATTAGGATTTCTAAAAAAAAAAAAAAAAAGTCAAGGGTCCACTCATAGG
AAAACCCAACCTTTCCCCGCATCAGGCACTAATCTATTTTTAACGTCTAATTAGATCGGGGAATCATTCC
AATTAAGAAGTTAAGCTCGTTGCTTTTTATTTTACCAGAATTAGAGCCAGGCTCTATCCATTTATTCACT
AGACCCAGAAAATCAGAATTTTTTTATTCAAAAAAAATTGATTTTATTACGACATGCTATTTTTTCCGTT
CATTACCTTTGAGGATCAGTCGTGGTCTTCTAGACTCTACCAAGAGTCTGGACGAATTTGTTGCTTCACC
CAAATGTGTAAAAGATCATAGTCGCACTTAAAAGCCGAGTACTCTACCATTGAGTTAGCAACCCAGATAA
AATAGGATCTTAGATACGATCGAAATCCAAAAATCGATGGAAGTAATACCAAAATGAACAGATCCGGTTA
AATTTCACTAAGGTTAAAAAAGGAACGGCCCCAATCACAATGGCAAAATAGTCATTTTTTTAGCAATTTT
TATTTAAAGAAATAAAATAATCTTGTATGTGTATGAGAGTACATGCAAGGGGGGCAACCCTATCATTTGA
GCGAAGTGTAGACAGAAATACCTAATATGGAGTGACGATAAAGAGACCTATCTATCTACAAATTCTATTT
GTTCAATAGACCTTTGTCAATGGAAATACAATGGTAAGAAAACCAATTAGATACAAAAAGGAAATAAAAT
AAGGGCTTTTGTTGGATTGGCACGACATAAATGCAGCAAAAAAAAAAATAAATGCAGCAAAAAAAAAATA
GGACTAAGAAAGAGGCAAATTGTGTCTAAATAATTAAGGGGTACTAGTGACCCTCTCCTACCTTTTTATT
CATTTAGTTCTTCAATTAACTCAAAGTTCTTTCTTTATCTTTAAAGAATTCTGCCTTCCTTAAAATATCA
TAAACAGTTCTTGTAGGTTGAGCACCCTTTTCAAGGAAATAGAGAATAGCAGGAACATTTAAACAAGTTT
GATTCTTTATCGGATCATAAAAACCTACTTTTCGAAGATCTCTTCCTTCTCTTCGAGATCGAACATCAAT
TGCAACGATTCGATAGACAGCTTATTGGGATAGATGTAGATAAACAATGCCCCCCTAGAAACGTATAGGA
GGTTTTCTCCTCATACGGCTCGAGAAAATGATTCGAATTTCTGTCTACAATACAAGTAGATAGAAATTAG
ACTATGACTTGCATTAATTTCCTTACAGAAAAGAAAAAACAAATTTCATTTATACTCATGACTCAAGTTG
GCTAATTTTGACTGACAGACTTCAAAAGAAAAATCCTTCGAAATTTTTTGAGTCGTCTCTAAACTTTTTT
CTTTATCTCATCTCGAACAAATTGACTTTTATTCCTTATTCTAATCTAATTCTATTGTTGAGACGGTTGA
AAATCGTGTTTACTTGTTCCGGAATCCTTTATCTTTGATTTGTGAAATCCTTGGGTTTAGACATTACTTC
GGGAATTCCTATTCTTTTTTCTTTCAAAAGAGTAGCAACATACCCTTTCTTTTTTTCTTATTTCCTTCGA
TAAAGCGTTTCCCTCTTCTATAGAAATCGAATATGAAAGAAATCGAATATGAACGATTGATTCTGATAGC
CTTTTAATCGAAAAAGTTTTTCCAATCTTCCAAAATTGGACTTTTTTCTTATTTTAACCTTTCGATTTCT
ATATTAAGGATAGACTGACAAAGTTGGCCTAATTTATTAGTTTTCACTAACCCTAGATTCTTTCCCTTGA
TAAAAAAGAAATTCTGTCCTCTCGAGCTCCATGGTGTACTATTTACTTATAAACAACCCAGCGCAAATTC
GGTTCGGGACGAATAGAACAGACTATGTCGAGCCAAGAGCATTTTCATTACTATGGAAAATGATGGATAG
CAAAATCCACAATCGATCATGTCCTTCAAGTCGCACGTTGCTTTCTACCACATCGTTTTAAACGAAGTTT
TACCATAACATTCCTCTAATTTCATTGCAAAGTGGTATCGAGAATTGATCCAATATGGATGGAATCATGA
ATAGTCATTGGTTTTGTATACTAATTCAAACTTGCTATCTATGGAGAAATATGAATAAAAGAAATAAGTA
TTTATCAGGGAAGACTTTGCAAAGATCCAATTTATTTAAACCCATATTCTATCATATGAATGAAACATAG
TTCGAAAAAGAATGAATAAAATAGTTTGCTTAAGACTTATTTATTATGGAATTTCCATCCTCAACAGAGA
ACTCGAGATGATCAATCCTGAAATGAGAAGGATCTACTCTTCTCCAACAAATAAACTATCAACCTCCAAA
AAAGTTGAATTAATTTATTTACTAATATATTTTTCTGTAACAAAAACAATTAACTATTAACCAAATAAAC
TATGCCAATGAAAAGATCGGCAGTTTTTTGGTAGTTATAAAATTATCATACTTCTTCGACTCGAGTAACA
AAAGAAAGAAAAAATGAAGTAAAAAAAAATTCGTGTAAAGTAAAATTAAGGTCTTTGCTTTTACTTATAG
CATTCTTTCTTTTTTTTAGGTAAAAGAAAGAACTCAAAATAAAAAATAAGAAAAGTATGATTTTTTTTTT
GAATCCATTCTATCCAACGAACAGTTCTTACCTTATCCTTACCGGAATGGATCATTCTGGATTTTTAAAG
AATCACAGATCGAGATCGTTTTCGCTTAACCAAAAAAGGACCCTTCTTTTTTACTAATAATACAACAAAA
CAAAAATCTATCTCTATCATAAAGGGATAGGTCTCATTTTTTATACAGGGTTTTACCTCATAAATTTTGG
TTTTTCAATCAATTCGAAAGTCGAGTAGACAGAATATATGAATTTATCTCTAATCCTCACATTCCATTGA
TTTAGAAATGGATATTTGCAAATCAGATAATACCTAAAATAGAAAAATCGAGTCCCTATCAGTAGAATGG
AAACCCTTTTCTTTTTTCTCACGCCGATCTTGGTCAAAAGTTTTAAGGCCTGTGCTGAAACTAAAAACAT
CCTACTCTTTAATCTGGCCATGAAACATAGAATTAGGATACTCCCCCTTTTATTTTCTTTTTTTTACTTA
CTTTAGTTCTTTAGTTCGAGAAAAAGAAATAGGGGGGTACTTCTTTTCTTTCACATAAGAATTCCCACTT
CTTCTTTTCTTTCACATAAGAATTCCCACTTCATAGATATGGAGCATAAAGTTTATCTAAGAAGTTCGAA
TTTCAAAACACATATGAGTAATGACAAGATATTCAATTTGACTGGACTTGACACTTGATTTTCTTTTCTG
AGAAAGAAAATCAATGCTTAGAAATGCATCTAATCTAAGAGTTCATAAGAGATAATTATTCTCTTTACTA
AACTTTTGTGTCGTGCAGGGCACAATATGATTCTCTCTTTCGTTTCATCAGAAAAAATCTGGGACGGAAG
GATTCGAACCTCCGAGTAACGGGACCAAAACCCGCTGCCTTACCACTTGGCCACGCCCCATTTCGTTTTA
TGCGACACTAATAAACACTATTATGTTTATATAATATTCGTCAATCTCACTTCAATTACCTAAAAAATGA
GGGATATTTTCTTGCTAGGATTCTAGACATGCGGATAATATAGAATCCAAAAAATGCATTGATCATTACA
TGGAATTCTATTAAGATATTATATGAAAGTCGAATTTCTTCCATTCTCATTTGAGAATGCGAATACAAGG
AGGTATTTTGTGTTTGGGAAAGTCCGAAGAAAAAGAAAAAAGGATTTTGAATCCACCTTTTCTTTTCCTT
TTTCCCTTAGAAAAATAACTCAATCAAAATTCAATTATCTACTCTACAAGAACGAAATGCTTGTTATGCC
TAATATACTTAGTTTAACCTGTATCTGTTTTAATTCTGTTCTTTATCCGACTAGTTTTTTCTTCGCCAAA
TTACCCGAAGCTTATGCCATTTTCAACCCAATCGTGGATTTTATGCCTGTCATACCTGTACTCATTTTTC
TATTAGCGTTTGTTTGGCAAGCTGCTGTAAGTTTTCGATGAAATCTTTACTATTCTGTCTGCCAAATTGA
ATGATGTATTCATTCCAAAAAAATTAAAAAAATGGATAAGAGCCGAGAAGTCTTATATTATGAACCTTCA
ATTCTAAAATTCAAATTCTTCTACATTGAATGTATAGCTGCAGCAATAATTTTGGATCAGCCTTTCTACC
CCCTGTACCTACGTTGAGCAGGTACCTTTAGGTACCCACACAATACCTAAACGAATTTTTGATATTGATA
AGAGTGCTTATTATAAAGCAATTCTTGCAATTTTTTTTTCAGAATTGATTTTTGCATTTTTAGGTGTCAA
AATAAACAAAACCCATCCTAGTGGATCTGTGTGGTAAGGAAAAACGGGTAATCTATTCCTTAAAAAAAAA
TCTTGGAGATTATGTAATGCTTACTCTCAAACTTTTTGTTTATACAGTAGTGATATTCTTTGTTTCCCTC
TTTATCTTTGGATTCTTATCTAATGACCCAGGACGTAATCCTGGGCGTGAGGAGTAAAAATCCAAAATTT
TTGGAATTTTTTCTTACAAATTGGATTTATTTCGTACATTTATCTATGAGAAAATCCGGGGGTCAGAATT
CCTTACAATTCGAAAGTCCCAAATGATCCGAGGGGGCGGAAAGAGAGGGATTCGAACCCTCGGTACAAAA
AAATTGTACAACGGATTAGCAATCCGCCGCTTTAGTCCACTCAGCCATCTCTCCCCGTTCCAAATCGAAA
GGTTTTCGTGATATGACAGAGGCAAGAAATAACGATTGCAAAAAATCCTTCCCTTTTTTCATTTCAAAAG
TGCATAAAAATTATATTGCCAATTCCATTTTAGTTATATTCTTTTTTCTTAATGTTAATAAAAAAAAGAA
GAAAATTCTTGTTTTTTCTTTCTAAAATTCGATATAGGCTGAGAGACAATTAGATATATTTTGTTTTCAG
CAGGCATTTCCGTATAGGACTTGTTAGAATAAAACAAGCAGGTTATATAAAAAAAAAAATTCTTTTTTTT
TTTTTGATTATTTATCAACAAAGCAAAAAGGTTCTTATCAAACCCACCATAAAATTGGAAAGAAAGATAA
AGTAAGTAGACCTGACCCCTTGAATGATGCCTCTATCCGCTATTCTGATATATAAATTCGATGTGGATGA
AATTGTTGTATAAGCGGATTTTTTGTATTTCCTTAGACTTAGACCGCGCAAGAATTTTTCGCTATTTACG
ATTTCATATTCTTGTTACTAGACGTTCTATAGGAATAAGAAGAAATCGCAACTCTTTTCCGTTACACATA
AAAATGGATTTCGAAAGTCAATTTTTCTTTTCAATATCTTTCTTTTTTTTTCAGAATCCTATTTTGGTTT
TTCCACCCATGCAATAGAAAGCGAATGAGAAAAGAAGGGTTATTTTCCCTTAAAAGATAGGCTTTGAAAT
AGGAATCATAGAATAATGCTGAATTCAAATGTTTATTTCTTTTTTTCTATAGTATAAGAAAAATTAATCG
AATGAAATTCATGGATTTACCACGACCTCGGTTGTGACCCCATAGATAAAAATGCAAAATTTCTATCTTC
GAGACCGTTGAAAAAGGGCATTGAACGAGAAAGAAATCGTCCACAGATAATCAAACTATCGTATGCCTTG
GAAGTAATATGAGGTGCTCGGAAATGGTTGAAGTAATTGAATAGGAGGATCACTATGACTATAGCCCTTG
GTAGAGTTACTAAAGAAGAAAATGATCTATTTGATATTATGGACGACTGGTTACGAAGGGACCGTTTCGT
TTTTGTAGGATGGTCCGGCCTATTGCTCTTTCCTTGTGCTTATTTCGCTTTAGGGGGTTGGTTTACAGGG
ACTACTTTTGTAACTTCTTGGTATACCCATGGATTGGCTAGTTCCTATTTGGAAGGTTGCAATTTCTTAA
CCGCGGCGGTTTCCACCCCTGCTAATAGTTTAGCACACTCTTTGTTGCTACTATGGGGCCCGGAAGCACA
AGGGGATTTTACTCGTTGGTGTCAATTAGGTGGTCTGTGGACTTTTGTCGCTCTCCATGGGGCTTTTGCA
TTAATAGGTTTCATGTTACGTCAATTTGAACTTGCTCGGTCTGTTCAATTGCGGCCTTATAATGCAATTT
CATTCTCTGGTCCAATCGCTGTTTTTGTTTCCGTATTCCTTATTTATCCACTGGGACAATCTGGTTGGTT
CTTTGCGCCGAGTTTTGGCGTAGCAGCTATATTTCGATTCATCCTTTTCTTCCAAGGATTTCATAATTGG
ACGTTGAACCCATTTCATATGATGGGAGTTGCCGGAGTATTAGGCGCGGCTCTGCTATGCGCTATTCATG
GGGCTACCGTAGAAAACACTCTATTCGAAGATGGTGATGGTGCAAATACCTTCCGCGCTTTTAACCCAAC
TCAAGCTGAAGAAACTTATTCAATGGTCACTGCTAACCGCTTTTGGTCCCAAATCTTTGGTGTTGCTTTT
TCCAATAAACGTTGGTTACATTTCTTTATGCTATTTGTACCCGTCACCGGTTTATGGATGAGTGCTATTG
GCGTAGTTGGCCTGGCTCTGAACCTACGTGCCTATGACTTCGTTTCCCAGGAAATCCGTGCAGCGGAAGA
TCCTGAATTTGAGACTTTCTACACCAAAAATATTCTTTTAAACGAGGGTATTCGTGCGTGGATGGCAGCT
CAGGATCAGCCTCATGAAAATCTTATATTCCCTGAGGAGGTTCTACCACGTGGAAACGCTCTTTAATGGA
ACTTTCGTTTTAGCTGGTCGTGACCAAGAAACCACTGGCTTTGCTTGGTGGGCTGGGAATGCCAGACTTA
TCAATTTGTCCGGTAAACTACTTGGAGCTCACGTAGCCCATGCCGGATTAATCGTATTCTGGGCCGGAGC
AATGAACCTATTTGAAGTGGCCCATTTCGTACCAGAAAAGCCCATGTATGAACAAGGATTGATTTTACTT
CCGCACTTAGCTACTCTAGGTTGGGGAGTAGGGCCGGGGGGAGAAGTTCTAGATACTTTTCCGTACTTTG
TATCTGGAGTACTTCACCTAATTTCCTCCGCAGTCTTAGGCTTCGGTGGCATTTATCACGCGCTTCTGGG
ACCCGAGACTCTTGAAGAATCTTTTCCATTCTTTGGTTATGTATGGAAAGATAGAAATAAAATGACTACA
ATTTTGGGTATTCACTTAATTTTGTTAGGTATAGGTGCTTTTCTTCTAGTATTCAAGGCTCTTTATTTTG
GCGGCGTATATGATACCTGGGCCCCAGGGGGGGGAGATGTAAGAAAAATTACCAATTTGACCCTTAGCCC
CGGTGTTATATTTGGTTATTTACTAAAATCCCCTTTTGGGGGAGAAGGATGGATTGTTAGTGTGGATGAT
TTAGAAGATATAATCGGGGGACATGTATGGTTGGGTTCCATTTGTATACTTGGCGGAATTTGGCATATCT
TAACCAAACCCTTCGCATGGGCTCGCCGTGCGTTTGTATGGTCTGGAGAAGCTTACTTGTCTTATAGTTT
AGCTGCTTTATCTGTCTTTGGTTTTATCGCTTGTTGTTTTGTCTGGTTCAATAATACGGCTTATCCAAGT
GAGTTTTACGGACCCACTGGGCCAGAAGCTTCTCAAGCTCAAGCATTTACTTTTCTAGTTAGAGACCAGC
GTCTTGGAGCTAATGTAGGGTCCGCCCAAGGACCGACAGGTTTAGGTAAATATCTAATGCGTTCCCCAAC
GGGAGAGGTTATTTTTGGAGGGGAAACTATGCGTTTTTGGGACCTTCGTGCTCCATGGTTAGAACCTCTA
AGGGGCCCCAACGGTTTGGACTTGAGTAGGTTGAAAAAAGACATCCAACCTTGGCAAGAACGACGTTCGG
CAGAATATATGACCCATGCTCCTTTAGGCTCTTTAAATTCCGTGGGTGGCGTAGCTACCGAGATCAATGC
AGTTAATTATGTCTCTCCTAGAAGTTGGTTAGCGACCTCCCATTTTGTTCTAGGATTCTTCTTTTTTGTG
GGCCATTTGTGGCATGCAGGAAGAGCCCGGGCTGCTGCAGCAGGCTTTGAAAAGGGAATCGATCGTGATT
TGGAACCTGTTCTTTTCATGACCCCTCTTAACTAAGATTTTCTTATTTATACCTGTTCTACTGTTTTTTT
CTGTTCTGGCTCGGTTATTCCATCTAGCCGAGCCATTCATTCTTTTTTATGAATGAATGATATAAGAGGG
CATAACAAAGAAAAACATATAAAGAAACAAATGTATTCAATAAACAAAAGGAGAGAGAGGGATTCGAACC
CTCGATAGTTCCTAGAACTATACCGGTTTTCAAGACCGGAGCTATCAACCACTCAGCCATCTCTCCACAG
CCTAATCCCTATTTTATTCCTACAAATCGAACATAGCCATAGGAAATGATCTACTAACTTCTAGAAACAT
CTCAGATGCAAGTCCACTTTCGATATATCTCTGTCTGTATACTGTATACACGGATACAGAATCCGCTATA
TCCGTTTGTGAAATAAAGACTAAATCCCCCCCTCAACCCCATATCCAAATAAAAGCGGTAAGGAAAAAGT
TTTAAAGAGAAGAATCAATGGATTCATGATTAAACCCCTCCTACTTCTTGTATTTTAGTACAATTTTGAT
TAAGTGAGGGATCAAATATAAATATGTAGTCAACTTTATTTGATGGTAGCTTGGAGGATTCTAAATATGA
CTATTGCTTTCCAATTAGCTGTTTTTGCATTAATTGCAACTTCCTCAGTCTTAGTAATTAGTGTACCCCT
TGTATTTGCCTCTCCTGATGGTTGGTCAAATAATAAAAACGTTGTATTTTCCGGTACATCATTATGGATT
GGATTAGTATTTCTGGTAGCTATTCTGAATTCTCTCATTTCTTGAATTTGTTTAGTACTTAGTAACCCGA
TACAAAATAAATAAAAAGAAAGGACCCTTTTTCGAAAAAATTCGAATTGTGATACACATTAAAATGCTAT
TTGCGTTCCGAATTATTACCTCTTTTCTTTCATTATTATGAAATTCCATTGCCATTAGAATATTGATTGA
CAGACAATTAATAAAAAGAAAACTCTAATAGAAAACGAAACGGTCGACCCAGACATAGACGGTCGACCCA
GGCGGATATACCCTATAAAATATAGGCCGTAGCGAGCGTAGTTCAATGTAGCGAGCGTAGTTCAATGGTA
AAACATCTCCTTGCCAAGGAGAAGATACGGGTTCGATTCCCGCCGCTCGCCAGCTTAATTTAGTAAGGTA
CTATGATAAAGATAAAAAATTCAGTCTAGTTGACTACTTAATCCCTTCCTATCTTATCCTTCCTTTGCAC
CCGACTCAAAAAAAAAGAGTGCTTTGGGGGCGAAAATCAAACTTGCCAAGAGGGTTCCCTAAAGCGGGGA
TTCACCGAGACAAACTCCTTTTAAAGAGGGATAGACTGTGCCTTTCTTTTATTTCTTTTTTCTTTTCTGC
CTGCTGAATATAAAAAAAAAAGGGTTGGATATAGCCCTCTACCATATCTATACAAATAGAATAGTCCATT
ATATGGACTGCTAAGTGCGGAGACGGGAATCGAACCCGTGACCTCAAGGTTATGAGCCTCGTGAGCTACC
AAACTGCTCTACTCCGCTCTGTAGGGCCGAAAACAGGTGGACGAAAAAGGTTGAATACAAGTCTCTACCA
TGTCTAGACAAATAGAATAGTCTTTTTATACAGAATGAAGCGGGTAGCGGGAATCGAACCCGCATCGTTA
GCTTGGAAGGCTAGGGGTTATAGTCGACGTTGGTTGATTATTTTTAACGTCTCTAATTCAAAACCGAACA
TGAAATTTTGATTTCATTCGGCTCCTTTATGGATATTCTCACCACTTAACATCTATGTCAGCTTTTCTTT
CTGAATGGAACCAAGGCTCTCCGCTTTCTAGATGATCCCTATAGAATAGGAGATAGAAATTCTACTAAAT
ATCTATCTAATCTACTTACTTCGTTCCCTAATTTCATTCAAGAGATCCTGAGGAAAAGAGTTGGGTTTCC
ACCGAGCTGAAACAATATACTGATGGTTCTAGTAAACCAAAACTATCGTTTTTAGCTATTGGGCTTCTAT
TTCCTTTTTAAACAAAAGAAGATTTAGTTACGATTGGAAATAAACTTTTTTGTATCTTCATCCATAGATC
CTTTACTCATATTTATTCAATTGGAATACTTAATCCAATGCAAAATTATGCTTCGCGACTCTGTACTCAT
AATCGAATTTGTATTTTGCATGCAAATTCAATTAGTCTTTGGATACTAATCGCGAGAATGTATATTCTTC
CTCAATATGCTATTGAGAGGAAAAGGATTAAACCCTTTATAAGAACTAAAGTTTTCATCGGAATATGAAT
ATAAAAAAACTTAAGGATGCCTTAAGTATATCCTTTCAAATTCAGTTATTAATAGAACGAATCACACTTT
TACCACTAAACTATACCCGCTACATGTAGATTATGATACCAACGCTACTCTTTGTCAAGGGTAGCCATTC
GAGAAGGAGGCTAATTCCACCTTATCGAATCAAACGGAGAAAGTTCATGACAGTGAGCGGTTGGTACTTC
AATCGCGGGCCTTTACTTTAGGATTTAGATAGCCCCTCTCTAGTCTGTAAAATACATCTCTTCTTACCAT
GCCAATAGGGTAAGAACCAAATGTATGCATTTCGATTAGGATCGTATTCTACGGTTACGACTACAATGAT
CATTATTTATTTTGCGAGGACGTAAATGTGCCAGACTGCTGTAAGGAATAGTTTGATTATTCCTACAATA
TACACTAAGAAATATAGGAGGCAGTACAGTCCCCATAAATCCCTTTCTTCCTTTTCTTTTTTGTTCAGAA
TTGAACAAAGAAATTGGGAAAGACGTTTTCTGCCTCCACTTATCATGAAGTCCGAGCCATAGGGAAGGAG
TGAGATGATTTTGAAAAATTCATCATAGACTTCCTCTATCGCTTGAGAGAAGCAACAAACAAAGAGTCAT
AACTTAAAAAGAAAAGCGGATAGTAATCGACGGATTTACCTGATGAAAATTTACATCAGAGGACTCTGAT
GAGGACTCCTCGAACTCTTCATAAAGAGGATCCGGAAAATCTCTGGTTAGTCGATCCTCTCCATTTACCA
ATTTCCCCCCCTCTTTTCCACTCAATTCTAGTTTATTAGATTCTTGTTTAAAAGAATCAAAGAAGATGAA
TAGAACTAAGAACACATAAAAAAGAGTATAGAGGACCAAGACCACTACCAAACGTTCCTCCTAAGAATCA
TATTGGGTATCTGTTCCCTTCCTTTTCACCCTAGGATCGGGAATCCAGAATCCTCCCTTTTCCTAGTGTT
CGGAAACGGAAAACCTTGAACCTGGAGGAGTTAGGTATGTAGGATATGGTTTTTCTTTTTTGTTGGGCAG
GCAGTAGAATAATTTTTTTTTCTCTGCAGTATAAATTCGATTACCCACTTTTTCGAATAAAATTGTTGAT
AAAACTCCAACATAGTTTGTTCAAAATGCACCAGAATCCTTGGAGAATATTCAAGGACCCCATTTCCAAA
GGGTACCTGTTGAAAATCGCTTCAACAAATCCGTCCAAAACTTTTTAAGAAAAATTGCAAAGTTTTGAAC
TCGAAGGTTTTTCCAAGGGATGCCTGTTAAAAATTGTTTCAATCTCTCACCAAAACAGATAAAAAGTAGA
TCACTGAAAATTAATACCCAGCCATATGGGTATATGAAGAGCGCGAATTCCTTTATACCCCACCCAATTA
GAATTAGGGGAAATAAAACATAAATGGAGAAAGTTCTCATCATAAGATTAGCCAATAGAAGAAAAAAGTC
CCTAATTTTGCAGAACATCCTGAGCACGTGAAAAGTGAATAGCCTAAAGATCAAAAAAAAACAAAGTCTA
CCATTTTTTTAACAGCAGTTCTTATTGCCCCTTTGGCCTTTTTGGCCCATTGTTGTATCCGATTTAACAA
TTGATACATATTTGTTCTCCTCTTCAAAAAAAAAATAGAACTTCCGGCCTTTGGTTTGGTGAGTCGTCCG
AGATCGTGTTTCCATACCTATGAACTTACCTTCTTCAAGTATATCGGATACTAATAATAATTTTTGAGTG
TGTCAACTCTCTGTTCACGTATTTTATTATACGTTATACGTATTTATTTATATAATAATATAATACCTTT
ACTTTGTGCAAGTGATAAGAGAGAATATGAAAGATTTTCTTATTTTTTTTTTGATTTTCTAAAGATTTTG
AACCTCGCCATGAATAAACTTCTATATCTCGATCTCGATATAGAGAAAATAATATCTCTATATATGTATA
TATTATGTACATTAATATATACATATATTATGTACATTATGCAGTAGACCCATAATGGTAAACGGAAGTG
GCTAATTTTGGAATAAAAAGCCTTTTAACTCAGTGGTAGAGTAATGCCATGGTAAGGCATAAGTCATCGG
TTCAAATCCGATAAAGGGCTTTTCACTTAGTGGTAGAGTAATGGCATGGTAAGACAGAAGTCATCGGTTC
GAATCCTATAAAGTACTTTTCTACTAAATTCATTTTTGGTCTGAACACTAAACGAAGCACAGAGTTGAAG
TTGCAAAAAAGAAATGAAATTGGACTCTTTTTCCTGTTAGAGCAATCAAATCAATACCTGTACTGAACTA
ACCTAGAATCCTTTTTATTTATCTATTCTTATTCTATACCCTTTAAACGAATTTCCCTAAAAAGTAGGGG
ATGATCCGTGAATTAACCTAACCATCAACTAAAAAAAATCCTATGAAAGCATAACAGAAAAGTAGGAAAG
ACTCTTTGCTTTGATCTAGTTATACTCTTCGAGTATATTGACAATTCCAAAAAACTGCTCATACTATCAT
TATAGTATAATGACGAGTGGTTGTATATGGCGCTATCGTCTAGTGATGCCCCTATCGTCTAGTGGTTCAG
GACATCTCTCTTTCAAGGAGGCAGCGGGGATTCGACTTCCCCTGGGGGTAGGGAGTATTATAAAAAGAGG
TTAATCATGGATTATCAAAAACCCTAGAATAAATTCTTCCTGGGTCGATGCCCGAGCGGTTAATGGGGAC
GGACTGTAAATTCGTTGACGATATGTCTACGCTGGTTCAAATCCAGCTCGGCCCAAAAATCTAGGGCTTC
GTGAATATGAACTAAATCAATTTTTTTTTCTTCCATAAAAAAAATATCTGATCCATAGAAATAGAGGATA
AAGAGAAAAGGGAAATTTTTTTTCTAATCCATATCTCTCTGATTCTTTTCTTACAAAGAAAAGAGTTTTT
CTTATTGAAAGGCGGATTATCATTTTTTTTTAGCGATAAAAAATCGCGACATACTAGTTATGCCACTCTC
ACTATACCCACATATCCTATGTGGGTATGTAGTATATGATTCGTCTATTTCTTAGAGTACGACAGACGAA
TCGAATCTTCTTATGGTTCTATTTTAAAAAGGGTATGCCATACACCCCGCAGGGATTGTAGTTCAATTGG
TCAGAGCACCGCCCTGTCAAGGCGGAAGCTGCGGGTTCGAGCCCCGTCAGTCCCGAACTAGGGTTCAATG
AATGGATAAATTCATCGTTCCTTTTTTTCATCAAAAATTTCCCTGAAACAAGGGGGGACAGGAGGCAAGA
TCAAATATCTATGGGGCACCCTTACTTCACTTTTTTTATTTCGCATTTCTCAGTAAAAAGAGAGCAGTAT
AGGAATTTTTTTTTTCACTACTTCCGGTTGATAAGGAAAGACGTACATATCATACGTGGATTAGTATAAT
TTAGGATATTACTCTATTTTTATGATGCTACCATCCTCATCTTAACTTCCTATTCGACTCTTATGGAATA
GAGTACCGGTATTTTACCGGAATCCATACATAAATAATATTCGTTTATTGTTAGAAAATGAATTTAATAT
AATTAGTTTTAGAGAATGAATTTAATATAATTAGTTCCTTTTTGGGGGTTAAACCACACCCCTTCCATTT
TGGAATTCCAACTTTTTTTGTGTATGTTCAATGAATAATTGGAAAGAATCTACCTCATTCTCAGTCCATT
TGCCGACTCCTTTTTTTTATGGATCCGCTCTCATCTTTAGACCCCAAAAAGCAGATATTGATAGTAACCT
AATAAAATAAAAACCAAGCAAACGCTCTTTTTCCTAAATTAAAATATTGGATCTTTTTTTATTTAAGATC
CTCTTTTCTCCATCTGATTTCTACTTCTACTGCTTATTTGGATGTCTATGTGACCCATAGAAAGTCGGTC
ATATAATACATACATACATAATTGTATGTATAACTATAAGAAAAAGGAAGGGAAATTGGATAAGATAAGA
AAGATTCTGGGTTATACATATAGAAAAGCAAAAGTAGAAAAAGATGAAAAATAGAGGGGGTTCCGAATCC
AATCAAAAAACCCATTTTGGTCTTAGTATGGATAAGGGGTCCTCCTATATTATATTATTCCACTATCAAC
CATGAATTGATTTGATAGATCCGATATTCATAATATTGAATTGATTCAGTATTATCAGAATGCAAGTCCT
CCCCTTGAATTTACAGGATACCCCTTTTTCCTCTCCATGGGATTACATCCCGAGTTATTGTAAAAAAAAA
ATAAAGAGGTTATGGAAGTCAATATTCTCGCATTTATTGCTACTGCATTGTTCATTCTAGTTCCTACTGC
CTTTTTACTTATTATTTATGTAAAAACAGCCAGCCAAAATGATTAATTGGAATTCCAATTAATCATTGAA
GAAATGAAAAACGGATTAAAGAAAATAAAAAATCCAAGTCTTAAATGAAAGGATCTGGTTGGAATCTAAA
GTGTGGTAGAAAGAACTACATATAGTTTTTTCTACCACACTTTAGATTCTTTCTATTATATTATCTTGAA
TCTACATAGAATAGATTAGTAGATTGAAATAGTAGTCTAATTCAACTTCTTTTTTCACTGCATCCACTTA
ATTTCAATCAAGTCAAAATCAAAAAAATCGAAGACAATTCTTCATTGAAAGAATCCATGGAGGGGGAGAA
AAATAATACGAGAATAGACTATAGTAAAAGAAAAAAAAGTAAAAGGAAAAAACCTGCGAATCTTTCATGC
TTAAAAATGCCGCGAGATGCTTCACGCGAGATCCTTCAAAAAAAAGAACATAAAAAATTTTCTAAGAATA
AGAAAAGAGTATAAATGGAAAATGTGCGATATGTTGTGAATAGCTTCGTGTAAGAAAGTCTAATTTTCTT
ATGTATAGAACTTGATTTTTACTCGTCACTTCTAGTAGAAATTCTGAATTACTAGAATCGCTCTTTCTAT
TCTATTATAGTAGAATAGAAAGAGCGATTCTAGAATAGAACATAGTAGAATAGAACGACTCTTTCTTAAA
AGAGTTTCTTAGAAGAGTGAAACAAAACTAAAGAAATAGAGAAAAAATCAAGTTTGGCAAAATGATTAAC
GCAAAACGCTCAATTAAAGAATCGAGTTGATACTACAATTCGATTACTCAATCAATTAGTAGTATCCCTA
GAGTCCACTCCTCCCCCATACTACTAGCGAAAGAGAAAATGTAAAGACTACCATTAAAGCAGCCCAAGCG
AGACTTACTATATCCATGTAAATTATGTCTCCTATTTCTATGAAGGAATTATTCTACTATTGATCAATAA
TCATAGTGGAATCAAGGGTACAGAGTCAAAAGGCCATTCTGCCCTAAGACTATGGATGAATCAGTTAAAG
GAATTTACTCCTAACAAATTCTTATATGATTTCTAGTAGAATTGGAGAGTATTAAGTATAAATATGATAC
ACAGCCCATTTCCCTAAAAAAGGGTAGGGGGATGTCCTGAATAGAAGACGCGGGAATAGAGAGATTTTTT
CTTCCTTTTGTTACCTTTTTTTATAAGCAAAGGACGTCAGAATATACCATAAAATTAGGATAGATAAATA
TTTATTGGATACCTACCTTACCTCTGTTTATTTTTTCCCTAAACCCTACTGCCCCGCTTTCACTCTTTCT
ATGAAAGAGTGAGGAGACCTTATCCACAACTCCGAAATTGATTTTTGATCAGCCTATTCAATCTGATTCT
CGACAGAATCTGTAGCCTTTACTTTAGTGTATGTAGGTAGCATAAGATGTACGAAAAATAAAATGTATGA
TAATTAGGAAGTCTTGATATTCCTTCGCGAAGTCCCTTCTTCAATCTTGGATTGAAAAAAGAATGCCCCT
TAGGGACCTTTGGATACGAAGATTTCTTACATCTTAGCCTCGTAGTTTTAAATTCCCGAATCGAATCAAT
TCAAATTAATAAAAGAATAAGGAAACGCTACCCCATCCCTATTGGTAGCCGTTTGGGCCACTGCCGCCAA
AACAAACCCTAGTTTGAGGATAGAACTATAGGTATGGATTCTCAAAATCCAGTATCGCCAGACCTAGTTA
CTCTCTTGCCCCAAGCTTATGGGGGGTATGAATTTGTCGAGTTTGATCAGTACTAGAATCCTAAGTATTT
TATTGATCAGGCGGCACCAGATTTGAACTGGGGATAAAGGATTTGCAGTCCCCTGCCTTACCACTTGGCC
ATGCCGCCAAAAAATCCGATCTAAAATTGAGAAAGAACAAGTATTCATCCACATTTTCTTACTAAAAGCC
CTTTTCTTTTATCTTGAATCTAATTCCGCTTACTTTTTTCCAATATTTTAAAAAAAAAAAATTTCTGCTT
TTTTGGATCCTGTTTCGCTTATTCTCCTCGATGGATTCTATCTTAAAACACACATTGCTAACACTAGAAA
ACTTCCCTTTTCTTTCTATTCTATTGAGATGGCAAAGGAGAAAAAGTGGATTTCCAGTCACAGGCTGCAA
AATTCAGAACAAATTGGAACCGTTAACTAGAATTTTCTTTTTTTTTTGAATTGCAGTCGTGAACGACTCT
TAAATCGGTATTCTCTCCCCCCATTCCTTTTAATGGCATAATAAAATTGAATAAATGTTTCCCTAATCTG
TATATAGGGAAACTCCAGGTCCGAACAGCATTATTATCTATGGATCCCCCTTATGTACATATCCCTATGG
GGAATCGTGCTTTAATTTTTCATTGCATTAAATATCTTGAATAAAAAAAAGAGGAAATTTGCTCTAATTC
TAATATAGATTATGGCCTGGCCTTCTTGGCCCACCCAAGTGAAATTACGATAAAAGAAAGGATATGTGGA
TAGGTGGATAACTAGATTGGCAAGTACTTAAAAAATAAAGTACTTACTTTATCTTTATTTTAGGATTTTA
CAACGAAATCCTTTATTTTCCAGCAATTCTACTACTACGATACGAAACAAAAAAGAACCTTCAAATTCTT
TTTGAAAATTAAACTCAGCGTGCTATTCTAAATCGAACTTATGACTTTATCCCTTTCATGGAAAGGAGAT
AAAACGGGAAATCTTTGCTATCCAATCTGATTAGAATATCATAAAGTTTAAGTGGCAGAATTTTTTTCTA
GGACTGTTTTATCAATTCATTTTCATTCCATTTCTACCCCTGCCAAATTCGAACTTCCGTCGAAATTGTC
TCTATTCATATGTATGAAATACATATATGAAATACGTATGTGGAGTTCCCTAGAATTTCATGTGATTCAG
TAAACAGAATATAGATTCCATGATTGCTAGATTGATCCGTACGGATTGATGAAGAGTGAGTTGATAATGG
AATTTTTCTTCGATAAATAGGAAACTTAAGATTAAGATGCTCCGGAATGGAAATGAGGGAATGTCCACAA
TACCCGGATTTAGTCAGATCCAATTCGAGGGATTTTGTAGGTTCATTAATCAAGGCTTGGCAGAAGAGCT
TGAGAAGTTTCCAACAATTAAAGATCCAGATCACGAAATTGCATTTCAATTATTTGCGAAAGGATATCAA
TTGCTAGAACCCTCGATAAAAGAAAGGGATGCTGTGTATGAATCACTCACCTATTCTTCCGAATTATATG
TATCTGCGAGATTGATTTTTGGTTTCGATGTGCAAAAGCAAACCATTTCTATTGGAAACATTCCTATAAT
GAATTCCTTAGGAACCTTTATAATAAATGGAATATACCGAATTGTGATCAATCAAATATTGCTAAGTCCT
GGTATTTACTACCGCTCGGAATTAGACCATAAGGGAATTTCTATATACACCGGGACTATAATATCAGATT
GGGGAGGAAGATCGGAATTAGCAATTGATAAAAAAGAAAGGGTATGGGCTCGCGTGAGTAGAAAACAAAA
GATATCTATTTTAGTTCTATCATCAGCTATGGGTTTGAATCTAAGAGAAATTTTAGATAATGTTTCCTAC
CCCGAAATTTTTTTGTCTTTCCCGAATGCTAAGGAGAAGAAGAGGATTGAGTCAAAAGAAAAAGCTATTT
TGGAGTTTTATCAACAATTTGCTTGTGTAGGTGGGGACCTGGTATTTTCGGAGTCCTTATGTGAGGAATT
ACAAAAGAAATTTTTTCAACAAAAATGTGAATTAGGAAGAGTTGGTCGACGAAATATGAATCGGAGACTG
AATCTTGATATACCTCAGAACAATACATTCTTGTTACCACGAGATGTATTGGCCGCTACGGATCATTTGA
TTGGAATGAAATTTGGAACGGGTATACTTGACGATGACGATATGAATCACTTGAAAAATAAACGTATTCG
TTCGGTTGCGGATCTGTTACAAGATCAATTCGGACTGGCTCTTGGCCGTTTACAACATGCGGTTCAAAAA
ACTATCCGTAGAGTATTCATACGTCAATCGAAACCGACTCCACAAACTTTGGTAACTCCAACTTCAACTT
CGATTTTATTAATAACTACTTATGAGACCTTTTTTGGCACATACCCCTTATCTCAAGTTTTTGATCAAAC
CAATCCATTGACACAAACGGTTCATGGACGAAAAGTGAGTTGTTTGGGTCCTGGAGGATTGACGGGGAGA
ACTGCAAGTTTTCGGAGCCGAGATATTCATCCCAGCCACTATGGGCGTATTTGTCCAATTGACACGTCCG
AAGGAATCAATGTTGGACTTACTGGATCCTTAGCTATTCATGCGAGAATTGATCACTGGTGGGGGTCTAT
AGAGAGTCCGTTTTATGAAATATCTGAGAAAGCAAAAGAAAAAAAAGAGAGACAGGTGGTTTATTTATCA
CCAAATAGAGATGAATATTATATGATAGCAGCAGGAAATTCTTTGTCCTTGAATCAGGGTATTCAGGAAG
AACAGGTTGTTCCAGCTAGATACCGTCAAGAATTCCTGACTATTGCATGGGAACAGATTCATGTTAGAAG
TATTTTTCCTTTCCAATATTTTTCTATTGGAGGTTCTCTCATTCCTTTTATTGAGCATAATGATGCGAAT
CGGGCTTTAATGAGTTCTAATATGCAGCGCCAAGCAGTTCCACTTTCTCGGTCCGAGAAGTGCATTGTTG
GAACTGGATTGGAACGCCAAACAGCTCTAGATTCGAGGGTTTCCGTTATAGCCGAACGCGAGGGAAAGAT
CATTTCTAGTGATAGTCACAAGATCCTTTTATCAAGTAGTGGGAAGACTATAAGTATTTCTTTAGTTGCC
CATCGGCGCTCTAACAAAAATACTTGTATGCACCAAAAACCTCGGGTTCCGCGGGGTAAATCCATTAAAA
AAGGGCAAATTTTAGCGGAGGGAGCAGCTACAGTTGGTGGGGAACTTGCTTTAGGAAAAAACATTTTAGT
AGCTTATATGCCTTGGGAGGGTTACAATTTTGAAGACGCAGTACTAATTAGCGAACGTTTGGTATATGAG
GATATTTATACTTCTTTTCACATCCGAAAATATGAAATTCAGACGGATACGACAAGCCAAGGCTCCGCTG
AAAAAATCACTAAAGAAATACCACATCTAGAAGAACATTTACTCCGCAATTTGGACAGAAATGGAGTTGT
GAGGTTGGGATCCTGGGTAGAAACTGGCGATATTTTAGTAGGTAAATTAACGCCTCAGATAGCGAGTGAA
TCGTCGTATATCGCGGAAGCTGGATTATTACGGGCCATTTTTGGTCTTGAGGTATCCACTTCAAAAGAAA
CTTCTCTCAAACTACCTATAGGTGGAAGAGGGCGCGTTATCGATGTGAAATGGATCCAGAGGGACCCCCT
CGACATAATGGTTCGTGTATATATTTTACAGAAACGTGAAATCAAAGTTGGGGATAAAGTAGCCGGAAGA
CACGGGAATAAGGGGATCATTTCCAAAATTTTGCCTAGGCAAGATATGCCCTATTTGCAAGATGGAACGC
CTGTTGATATGGTCTTCAATCCCTTAGGAGTACCCTCACGAATGAATGTGGGACAAATATTTGAAAGCTC
GCTCGGATTAGCAGGGGATCTGCTAAAGAAACATTATAGAATAGCACCCTTTGATGAGAGATATGAGCAA
GAGGCTTCAAGAAAACTTGTGTTTTCGGAATTATATGAAGCCAGTAAACAAACAAAAAATCCATGGGTAT
TTGAACCCGAGTACCCGGGAAAAAGCAGAATATTTGATGGAAGAACAGGGGATCCCTTCGAACAACCTGT
TCTAATAGGGAAGTCCTATATCTTAAAATTAATTCATCAAGTTGATGAGAAAATCCATGGACGTTCTACT
GGGCCCTACTCACTTGTTACCCAACAACCCGTTAGAGGAAGAGCCAAACAAGGGGGACAACGAGTAGGAG
AAATGGAAGTTTGGGCTTTAGAAGGATTTGGTGTTGCTCATATTTTACAAGAGATACTTACTTATAAATC
TGATCATCTTATAGCTCGCCAAGAAATACTTAATGCTACGATCTGGGGAAAAAGAGTGCCTAATCACGAG
GATCCTCCAGAATCTTTTCGAGTGCTCGTTCGAGAACTACGATCTTTGGCTCTAGAACTGAACCATTTCC
TTGTATCTGAGAAGAACTTTCAGATTAATAGGGAGGATGTTTGATCGGAATAAATATAAATTCTTTTCTT
ATTTCTATTTTATGATTGACCAATATAAACATAAACAACTTCAAATTGGACTCGTTTCCCCTCAACAAAT
AAAGGCTTGGGCTAACAAAATCCTACCTAATGGGGAAGTCGTTGGCGAAGTCACAAGGCCCTCCACTTTT
CATTATAAAACCGATAAACCAGAAAAAGATGGATTATTTTGCGAAAGAATCTTTGGACCCATAAAAAGCG
GAATTTGTGCTTGTGGAAATTCTCGAGCGAGCGTAGCTGAAAACGAAGAGGAAAGATTTTGCCAAAAATG
CGGGGTAGAATTTGTTGATTCTCGGATACGAAGATATCAAATGGGATACATCAAACTGGCATGTCCAGTG
ACTCATGTGTGGTATTTGAAAGGTCTTCCTAGTTATATCGCGAATCTTTTAGATAAACCCCTTAAGAAAT
TGGAGGGCCTAGTATACGGCGATTTCTCTTTTGCTAGGCCCAGCGCTAAAAAACCTACTTTCTTACGATT
ACGAGGTTTATTCGAAGATGAAATTTCATCCTGTAACCACAGCATTTCTCCTTTTTTTTCTACCCCAGGC
TTTGCAACATTTCGAAATCGGGAAATTGCGACAGGAGCAGGTGCTATTAGAGAACAATTAGCAGATTTGG
ATTTGCGAATTATTATGGAGAATTCCTTGGTTGAATGGAAGGAATTGGAAGACGAGGGATATAGTGGAGA
TGAATGGGAAGATAGAAAAAGACGAATAAGAAAAGTTTTTTTGATTAGACGCACGCAATTGGCGAAACAT
TTTATTCAAACAAATGTAGAACCAGAATGGATGGTTTTGTGCTTATTACCGGTTCTTCCTCCCGAATTGA
GACCCATTGTTTATAGGTCTGGGGATAAAGTAGTGACTTCGGATATTAATGAACTTTATAAGAGAGTTAT
CCGTCGGAACAACAACCTTGCCTATCTATTAAAAAGAAGTGAATTAGCGCCAGCAGATTTAGTAATGTGC
CAGGAAAAATTGGTACAAGAAGCCGTGGATACACTTCTTGATAGTGGGTCCCGCGGGCAACCGACGAGGG
ATGGTCACAATAAAGTATACAAGTCACTTTCAGATGTAATTGAGGGTAAAGAGGGGAGGTTTCGCGAGAC
TCTGCTTGGGAAACGGGTCGATTACTCGGGGCGTTCTGTCATTGTTGTGGGTCCTTCGCTTTCCTTACAT
CAATGTGGATTACCTCTAGAGATAGCAATAAAGCTTTTTCAGCTATTTGTAATTCGCGATTTAATCACGA
AACGTGCTACTTCTAATGTCAGGATTGCTAAAAGGAAAATTTGGGAAAAGGAACCTATTGTATGGGAAAT
ACTTCAAGAAGTTATGCGGGGGCATCCTGTACTGTTGAACAGAGCACCTACCCTGCATAGATTAGGCATA
CAGGCCTTCCAACCCACTTTAGTAGAGGGGCGTACTATTTGTTTACATCCATTAGTGTGTAAGGGTTTCA
ATGCGGACTTTGATGGGGATCAAATGGCTGTTCATCTACCTTTATCCTTGGAAGCTCAGGCGGAAGCCCG
TTTACTTATGTTTTCTCATATGAATCTCCTGTCTCCCGCTATTGGAGATCCTATTTGCGTGCCAACCCAA
GACATGCTTATCGGACTTTATGTATTAACGATCGGAAACCGTCGAGGTATTTGTGCAAATAGATATAATA
GTTGCGGAAACTATCCAAATAAAAAAGTAAATTACAATAATAATAATTATTATAAGTATACGAAAGATAA
AGAACCCCATTTTTCTAGTTCCTATGATGCACTGGGAGCTTATAGACAGAAACGAATCGGTTTAAACAGT
CCCTTGTGGCTCCGATGGAAACTAGATCAACGCGTCATTGGGTCAAGAGAAGTTCCGATTGAAGTTCAAT
ATGAAGCTTTTGGGACTTATCATGAGATTTATGCCCACTATCTAATAGTGGGAAATAGAAAAAAAGAAAT
CCGTTCTATATACATTCGAACCACTCTTGGTCATATTTCTTTTTATAGAGAAATAGAGGAAGCCATACAA
GGATTTAGTCGGGCCTATTCATACACTATCTAAACAAGGAAGTTAGATTCGGCGATGCCCCTTTCGGGGG
GCATTCCGATTTCGCTAGTGCCATCTTTTTTGCCGCGCAAATCCAGATTGAGATTAAGGAAAGGGAGTAA
ATTAAGTTTTCGAATCACTGACTCAGGCCCATTGTCGAATCCTACTCAGCAATTGTCGAATCCTACTCAG
CCAAAAAAGGGGGTACTTATGTATGGCGGAACGGGCCAACCTGGTCTTTCATAATAAAGAGATAGACGGA
ACTGCTATGAAACGACTTATTAGCAGATTAATAGATCATTTCGGAATGGGATATACATCCCATATACTGG
ATCAAATAAAGACTCTGGGCTTCCATCAAGCCACTACTACATCGATTTCTTTAGGAATCGAGGATCTTTT
AACAATACCCTCTAAAGGATGGTTAGTCCAAGACGCGGAACAACAGAGTTTTCTTTTGGAGAAACACTAT
TATTATGGGGCTGTACACGCGGTAGAAAAATTACGCCAATCCGTTGAGATATGGTATGCTACAAGTGAAT
ATTTGAAACAAGAAATGAATTCGAATTTTCGGATAACGGATCCTTCTAATCCAGTCTATCTAATGTCTTT
TTCAGGAGCCAGAGGAAATGCATCTCAGGTACACCAATTAGTAGGTATGAGAGGGTTAATGGCGGATCCT
CAAGGACAAATGATTGATTTACCTATTCAAAGCAATTTACGCGAGGGACTTTCTTTGACAGAATATATAA
TTTCCTGCTACGGAGCCCGCAAAGGGGTTGTAGATACTGCTGTACGAACAGCGGATGCTGGATATCTTAC
ACGTAGACTTGTTGAAGTAGTTCAACATATTATTGTGCGTAGAAGAGATTGTGGTACTATCCGAGGTATT
TCTGTGAGTCCTCAAAATGGGATGACGGAAAAACTTTTTGTCCAAACACTAATTGGTCGTGTATTAGCAG
ACGATATATATATGGGTTCACGATGCATTGCTGCTCGAAATCAAGATATTGGAATTGGATTAGTCACTCG
ATTCATAACTGCCTTTCGAGCACAACCGTTTCGAGCACAACCAATATATATTAGAACCCCCTTTACTTGC
CGGAGCACATCTTGGATCTGTCAATTATGTTATGGGCGGAGTCCCACTCATGGCGGTCTGGTCGAATTGG
GGGAAGCTGTAGGTATTATTGCGGGTCAATCAATTGGGGAGCCAGGGACTCAACTAACATTAAGAACTTT
TCATACAGGTGGAGTATTCACAGGGGGTACTGCCGACCTTGTACGATCCCCCTCGAATGGAAAAATCCAA
TTCAATGAGGATTTGGTTCACCCCACACGTACCCGTCATGGGCAGCCTGCTTTTCTATGCTATATAGACT
TGCATGTAACTATTCAGAGTCAGGATATTCTACATAGTGTGAATATTCCGTTAAAAAGCTTGATTCTAGT
GCAAAATAATCAATATGTAGAATCCGAACAAGTAATTGCGGAAATTCGTGCCGGAATGTCCACTTTGCAT
TTTAAAGAAAAGGTACAAAAGCATATTTATTCCGAATCAGACGGGGAAATGCACTGGAGTACTGATGTTT
ACCATGCGCCCGAATATCAATATGGTAATCTTCGTCGATTACCAAAAACAAGCCATTTATGGATATTGTC
AGTAAGTATGTCCAGATCCAGTATAGCATCTTTTTCGCTCCACAAGGATCAAGATCAAATGAATACTTAT
TCTTTTTCTGTTGACGGAAGATATATCTTTGACCTCTCAATGGCTAATGATCAAGTAAGCCATAGACTGT
TGGATACTTTTGGTAAAAAAGATAGGGAAATTCTTGATTATTTAACGCCAGATCGAATCGTGTCCAACAG
TCATTGGAATTTTATCTATCCTTCTATTCTTCAAGATAATTCGGATTTGTTGGCGAAAAAGCGAAGAAAT
AGATTCGTCATTCCATTACAATATCATCAAGAACAAGAGAAAGAGCTAATATCCTGTTTGGGGATTTCGA
TTGAAATACCCTTTATGGGTGTTTTACGTAGAAATACTATTTTTGCTTATTTTGACGATCCACGATACAG
AAAAGATAAAAGGGGTTCAGGAATTGTTAAATTTAGATATAGGACCTTAGAGGAAGAATATCGGACCCGA
GAGGAAGAGTATAGGACTCGAGAGGAAGACTCAGAGAACGAATATAAAACCCTAGAAGAGGAATATAGGA
CTCTAGAGGACGAATATGAAACCCTAGAAGAGGAATATAGGACTCTAGAGGACGAATATGAAACCCTAGA
AGACGAATATGGGATCCTAGAAGACGAATATAGGACTCTAGAGAAAGACTCAGAGGAAGAATACGGGAGC
CCAGAGAACGAATATAAGACCCGAGAGGACGAATATGGAACTCTAGAGGAAGACTCAGAAGAAGAATATG
GGAGCCCTGAAGATGGCTCAGAGAACGAATATGGGACTTTAGAAGAAGACTCAGAGGAAGACTCAGAGGA
TGAATATGGGAGCCCAGAGGAAGATTCTATCTTAAAAAAAGAGGGTTTTATTGAGCATCGAGGAACAAAA
GAATTTAGTCTAAAATACCAAAAAGAAGTAGATCGGTTTTTTTTCATTCTTCAGGAACTGCATATCTTGC
CGAGATCCTCATCCCTAAAGGTACTTGACAATAGTATTATTGGAGTGGATACACAACTCACAAAAAATAC
AAGAAGTCGACTAGGTGGATTGGTCCGAGTGAAGAGAAAAAAAAGCCATACGGAACTCAAAATCTTTTCG
GGAGATATTTATTTTCCTGAAGAGGCAGATAAGGTATTAGGTGGCAGTTTGATACCACCAGAAAGAGAAA
AAAAAGATTATAAGGAATCAAAAAAAAGGAAAAATTGGGTTTATGTTCAACGGAAAAAAATTCTCAAAAG
CAAGGAAAAGTATTTTGTTTCGGTTCGACCTGCAGTCGCATATGAAAGAGACGAAGGGAGAAATTTAGCA
ACACTTTTCCCGCAAGATCTCCTGCAAGAAGAGGATAATCTCCAACTTCGACTTGTCAATTTTATTTCTC
ATGAAAATAGCAAGTTAACTCAAAGAATTTATCACATGAATAGTCAATTCGTTCGAACTTGCTTAGTAGT
GAATTGGGAACAAGAAGAAAAAGAGGGGGCTCGTGCTTCTCTTGTTGAGGTAAGAACAAATGATCTGATT
CGCGATTTCCTAAGAATTGAGTTAGTCAAGTCCACTATTTCGTATACACGAAGAAGGTATGATAGGACAA
GTGCAGGACCGATTCCCAATAATGGGTTAGATCGCAACAATACCAATTCCTTTTATTCCAAGGCGAAGAT
TCAATCACTTAGCCAACATCAAGAAGCTATTGGCACCTTGTTGAATCGAAATAAAGAATACCCATCTTTG
ATGATTTTGTCGGCATCCAACTGTTCTCGAATTGGTTTATTCAAGAATTCCAAATATCCCAATGCGGTAA
AAGAATCGAATCCTAGAATTCCTATTCGAGATATTTTTGGGCTCTTAGGCGCTATTGTACCTAGTATATC
GAATTTTTCTTCATCTTACTATTTATTAACGCATAATCAGATTTTGTTAAAAAAATACTTGTTCTTTGAC
AATTTGAAACAAACCTTCCAAGTACTTCACGGACTTAAATACTCCTTAATAGATGAAAATAAAAGGATTT
CGAATTTCGACAGTAACATCATGTTGGATCCATTCCATTTGAATTGGCACTTTCTCCATCATGACTCGTG
GGAGAAGACATCGGCAATAATTCACCTTGGACAATTTATTTGCGAAAATGTATGTCTATTTAAATCGCAC
ATAAAAAAATCAGGTCAAATTTTCATTGTTAATATGGACTCCTTTGTTATAAGAGCAGCAAAGCCTTATT
TGGCCACTATAGGAGCAACTGTTCATGGTCATTATGGAAAAATCCTTTACAAAGGAGATAGGTTAGTTAC
TTTTATATATGAAAAATCGAGATCTAGTGATATAACGCAAGGTCTTCCAAAAGTAGAACAAATCTTCGAA
GCGCGTTCAATTGATTCACTATCGCCGAATCTCGAAAGGAGAATTGAGGATTGGAATGAGCGTATACCAA
GAATTCTTGGGGTTCCCTGGGGATTCTTGATTGGAGCTGAGCTAACCATAGCCCAAAGTCGTATCTCTTT
GGTTAATAAGATCCAAAAGGTTTATAGATCCCAAGGGGTACAGATCCATAATAGACATATAGAGATTATT
ATACGCCAAGTAACATCAAAAGTACGGGTTTCCGAAGATGGAATGTCTAATGTTTTTTTACCTGGGGAAT
TAATAGGACTATTGCGAGCGGAACGAGCAGGGCGGGCTTTGGATGAATCGATCTATTATCGGGCAATCTT
ATTGGGAATAACAAGGGCTTCCCTGAATACCCAAAGTTTCATATCTGAAGCAAGTTTTCAAGAAACTGCT
CGAGTTTTAGCAAAAGCTGCCCTACGAGGTCGTATTGATTGGTTGAAAGGCCTGAAAGAAAACGTAGTTC
TGGGGGGGATTATACCTGTTGGTACCGGATTCCAAAAATTTGTGCATCGTTCCCCACAAGACAAGAACCT
TTATTTCGAAATTCAAAAAAAAAATCTATTCGTGTCGGAAATGAGAGATATTTTGTTTCTCCATACAGAA
TTAGTTTCTTCTGATTCTGACGTAACAAACAATTTCTATGAGACATCAGAACCCCCATTACCCCCATTTA
TACGATTTAAGGATACATAAAGCAGATTTTTTTTACTTTAATTTAATTTAAACTAGTTTTGACCTTAGAA
TGCTAACAGGTCTTATTTTAGATTTTGTATTTTAATCTTTTAACTTTTATTTTAATAAGTAAAAGAAGTC
AGTGTAGAAGGTTCCATCGGAACAATTATTATTTATTTCAAGCTATTTCGGCTCTTTCTTAATCTTCAAA
AAGAAATCAATTCCGTAATGGTAAGACGAAAAAAAGAAAAAAAAAGGAAGTGTGGAAAAAATGACAAGAA
GATATTGGAATATCAATTTGAAAGAGATGATAGAAGCGGGAGTTCATTTTGGTCATGGTATTAAGAAATG
GAATCCTAAAATGGCCCCTTACATCTCGGCAAAGCGTAAAGGTACTCATATTACAAATCTCGCTAGAACG
GCTCGCTTTTTATCAGAAGCTTGTGATTTAGTTTTTGATGCAGCAAGTCAGGGAAAAAGCTTCTTAATTG
TTGGTACCAAAAAAAGAGCAGCGGATTTAGTAGCATCAGCTGCAATAAGGTCTCGTTGTCATTATGTTAA
TAAAAAGTGGTTCAGTGGTATGTTAACGAATTGGTCGATTACCAAAACTAGACTTTCTCAATTTAGAGAC
TTAAGAGCAGAAGAAAAGATGGGAAAATTCCACTATCTCCCAAAAAGAGATGTGGCAATCTTAAAGAGAA
AATTATCTACCTTGCAAAGATATCTCGGCGGGATCAAATATATGACGAGGTTGCCTGACATTGTGATCGT
CCTTGATCAGCAAAAAGAGTATATAGCTCTTCGGGAATGTGCCATTTTGGGGATTCCTACTATTTCTTTA
GTCGATACAAATTGTGACCCGGATCTCGCGAATATATCGATTCCTGCCAATGATGACACTATGACTTCAA
TTCGATTGATTCTTAACAAATTAGTATTTGCAATTTGTGAGGGCCGTTCTCTCTATATAAGAAATCGTTG
ATTAAGATTAAGAAGAATAGTTAATTCTTGAGCAACTGCGTGGATTTATGGGATCAGTTACTATTCTTTT
TTGTTTTGCATAGATAAAAGAAGGGGAATATTGATATATATTAGACGGTATTGATATATATTATGATCTG
ATGTGATTTCTTGGTATCCTAAATATAAGATTAATACTTCAAGTTGCTGAGTTGAGAAAGAGATGGTTGA
ATCAAAAGAATTCCTTTTTTGAAGTTCAATTTTTATCAGAGGACAATATGAATATTACACCATGTTCCAT
TAAAACACTCAAGGGGTTATACGATATATCGGGTGTAGAAGTAGGCCAACACTTCTATTGGCAAATAGGA
GGTTTCCAAATTCATGCCCAAGTACTCATCACTTCTTGGGTCGTAATTACTATCTTGCTAGGTTCAGTTA
TCATAGCTGTTCGAAATCCACAAACCATCCCGACCGATGGTCAGAATTTCTTCGAATATGTCCTTGAGTT
TATTCGAGACTTGAGCAAAACTCAGATTGGAGAAGAATATGGTCCCTGGGTTCCCTTTATTGGGACTATG
TTCCTTTTTATTTTTGTTTCGAATTGGTCGGGTGCTCTTTTACCTTGGAAAATTATAGAGTTACCCCATG
GGGAATTAGCAGCGCCCACGAATGATATAAATACTACTGTTGCTTTAGCTTTACTCACATCAGCGGCATA
TTTTTATGCGGGTCTTAGCAAAAAAGGATTGAGTTATTTCGAGAAATATATTAAACCAACCCCAATCCTT
TTACCAATTAACATCCTAGAAGATTTCACAAAACCATTATCGCTTAGTTTTCGACTTTTCGGAAATATAT
TGGCGGATGAATTAGTCGTTGTTGTTCTTGTTTCTTTAGTCCCCTTAGTAGTCCCTATACCGGTCATGTT
TCTTGGATTATTTACAAGCGGTATTCAAGCTCTTATTTTTGCAACGTTAGCCGCAGCCTATATAGGTGAA
TCCATGGAAGGTCATCATTGAATTGACTAGTTTTCGAAATAGTCTTTTTTTTAGCTTAGCCCAATTCATG
CATGGTTCCAGATAATCCTCCTGGTTGGAAAACTAAACAATTCGAAATGCCTATGAATATACAACCTAGA
GTTGTAGGAGAGAGAATAGACTATATTACGGAATTGTTAAAGTATATATGCATTCAGGGGGGCGGAATCA
GGTTAGATCTATATCCTTAATGTCTATAAGACAGTCATCTTTTGTGCGGCTTTCTAAGTAATGATTTTGG
AATCGGATTCAATAGAAAATGAGAAAATACGCAAACAAAATAGAAGAAACATATGTATATGGGATTTTAT
TTATTCCTAAGTTAGATTCATTATCTAATCCGATATATGGAATTACCCTCTATATGGAATTGGATTCCAT
ATCCAGTTCTATGCAACATATTGTTATTAATTGGATATCTTGATTTGATTCCTATTGGATTTGGATTAGT
TCGATTTCAATAGGGGTTCTTCCTGTATTTCGTCTTTTATTATGGATTAGATAAAGGGGAAAAATGGGAA
CTCAAGGATATCGAAGAGTAAAAAAAAGGATGGAATGAAAGTGTGGTTGGTTGGAAAGAAAGAGAAATAG
AATAATGAGAATCTTATGGATTTACACAAACCTCTAATGATTAGAAACTAAAAAAGAGATCCCGAAGTAG
TTCGGACGATTTAGATTATCATTTCAATTTGTACTTTTTAGTTACTTCTACCCAATAGAGCTTAGAAGTT
AGAAGTAATAATTTCTTGGTTGATTGTATCCTTAACCATTTCTTTTTTTTTGACACGAGGAACTCACCAT
GAATCCACTAATTGCTGCTGCTTCCGTTATTGCTGCTGGATTGGCCGTAGGGCTTGCTTCTATTGGGCCT
GGAGTTGGTCAAGGTACTGCTGCAGGACAAGCTGTAGAAGGTATTGCAAGACAGCCGGAAGCAGAAGGGA
AAATACGAGGTACTTTATTGCTTAGTCTAGCTTTTATGGAAGCTTTAACAATTTATGGACTGGTTGTGGC
ACTAGCGCTTTTATTTGCGAACCCTTTTGTTTAATCCTAAAAAAGAAAAAGAGTCCTTTAGATTAGATAC
TTTTTTCTTTTTTTAGTAAATTGGTATTTGCTTCTGTAATTCCAAGTATATCAATAATTTACTCCTATTT
ATTATATTATTCCGGGAATTTTTTATTTATCGGGACAGACAATATCCCAGGAACCCCAGGAAGGGTGGAA
AGTCCTTTTCCTTTTATTTTAGGAATTTTGGGAACATTTCAACAAAGGAGATCTTTCACAGGTCAAACGA
GACCTAAGACTTAATCCAAAAGAAATTATTAGATTGAATCTATTTGCATTAAAAAAAATTGCATTAAAAA
AACCGATCAAAAAAGGGCGAGCGAAGTAAGTGATCGAAAAACTTTCTTCTTTGTTCGTCCTATCTATAAG
AGGAGAGCATATGAAAAATGTAACCCATTCTTTCGTTTTTTTAGCTCACTGGCCATTCGCTGGGAGTTTC
GGGCTTAATACCGATATTTTAGCAACAAATCTAATAAATCTAACTGTAGTGGTTGGTGTATTGATTTTTT
TTGGAAAGGGAGTGTGTGCGAGTTGTCTATTTCAAGAATAGATTGGATCTATCCGGCTGCACTTTAGAAT
ATTTTTTATTTTTGGATAAAGATAAATAAGAAAAGGTGCACGATCTCGACGAATTACTTCTGAATAACTT
CAGAAATCATATGGAAGAACCATAGCATTTCGCGACTCATTGGTAAATTTACTTTGATTCTCTATAGACC
AATAATGTGAGACCATTAACACGGTTAAAGCTAAACTGCTTGAAGTCCAGGCAAAAAGGGGTACTCTTTC
TACAACTATATTAGTATTAGTATCGAAATGCTTTAAATGGGAAATAGCTAGTGTAGAATTTATCTGATAT
AGAACACTCATATCGATAAAATGGTTTGAACTATTTACTAGAAGGGCGCCCTGCCCTTTTTCCAATGCCG
AATCGACGACCTATGTATAAAAAAAAAGAGAAATTTTTTGGATTTGAAGAAAAAATAAAAGGAATTCTAT
CCATTTTCATTTTCCATTTATTTAGTTAGTTTTTCTTAATGAAATTGAAATTATTAACTAACAGAGCAAA
CACAAATAAAGAAACAACTTTGCTGACCATGATAGATTTTTATCTAGTCAGAAGAGTCCTCTTAATATTT
ATCTAGTCTTATATAAATTTGGTATATTGAAATACAAACAGAAAAGAGAGGATAGAGGATAGGCTCATTA
CATAAAAAAAAGATATGGAAATAGCCATAATACATAGCAAAAAAGAAAAAAAGGAGCGTGAGAGCCAAAT
GAATCGAAAGATTCATGTTTGGTTCGGGAAGAGATCATAAAAGTTGTAAACTTAATAGCAAGATAATCTA
CTTTCATTAAAAGATTTATTAGATAATCGAAAACAGAGGATCTTAAGTACTATTCGAAACTCGGAAGAAT
TGCGTAGAGGGACCCTTGAACAACTCGAAAAAGCTCGGCTTCGATTACAGAAAGTCGAACTAGAAGCAGA
TGAGTATCGAATGAATGGATACTCTGAGATAGAACGAGAAAAAGAAAATTTGATTAATGCTACTTCTATT
AGTTTGGAACAATTAGAAAAGTCTAAAAACGAAACCCTTTATTTTGAAAAACAAAGGGCGATGAATCAGG
TCCGACAACGGGTTTTCCAACAAGCCGTACAAGGAGCTCTAGGAACTCTGAATAGTTGTTTGAATACCGA
GTTACATTTCCGTACGATTCGTGCTAATATTGGCATTCTCGGGGCCATAGAATGGAAGAGATAATTAAAT
TTATTAGGCCTTGAACTTCTACTTTCGTTTAGAATTTAGGCATTATTTTTCCCCTTGCTTCCGAAAAAAA
AAGATTCAAGAAACACTAATGGCAACCCTTCGAGTCGACGAAATTAATAAAATTCTCCGCGAACGTATTG
AACAATATAATAGGAAAGTAGGGATTGAGAATATCGGTCGCGTAGTTCAAGTGGGGGATGGGATTGCTCG
TATTATAGGTCTTGGTGAAATAATGTCAGGTGAATTAGTCGAATTTGCAGAAGGGACTAGAGGTATTGCT
CTGAATTTGGAATCCAAAAATGTTGGGATTGTATTAATGGGCGATGGGTTGATGATACAAGAGGGAAGTT
TTGTAAAAGCAACAGGAAGAATTGCTCAGATACCCGTGAGCGAGGCTTACTTGGGTCGTGTTATAAATGC
TCTCGCTAAACCTATTGATGGGAGAGGCGAAATTGTCGCTTCGGAATCTCGCTTAATTGAATCTCCTGCT
CCGGGTATAATTTCCAGGCGTTCTGTATATGAACCCCTTCAAACAGGGCTTATTGCTATCGATTCGATGA
TCCCGATAGGGCGCGGTCAGCGAGAGTTAATTATTGGGGACAGACAGACTGGCAAAACAGCAGTAGCCAC
AGATACAATTCTCAATCAAAAAGGGCAAAATGTAATATGTGTTTATGTAGCTATCGGTCAAAGAGCATCC
TCCGTGGCTCAAGTAGTAACTACTTTCCACGAAGAGGGGGCCATGGAATACACTATTGTAGTAGCTGAAA
TGGCGGATTCACCCGCTACATTACAATACCTCGCTCCTTATACGGGAGCAGCCCTGGCTGAGTATTTTAT
GTACCGCGAACGGCATACTTTAATAATTTATGATGATCTCTCCAAACAGGCACAAGCTTATCGCCAAATG
TCCCTTCTATTAAGAAGACCACCCGGCCGCGAAGCTTATCCAGGGGATGTTTTTTATTTGCATTCACGCC
TTTTAGAAAGAGCCGCTAAATTAAATTCTCTTTTAGGCGAAGGGAGTATGACCGCTTTACCAATAGTGGA
GACTCAATCTGGAGACGTTTCTGCCTATATTCCTACTAATGTAATCTCCATTACAGATGGACAAATATTC
TTATCCGCGGATCTATTCAATGCCGGAATTCGACCTGCTATTAATGTGGGTATTTCTGTTTCCAGAGTAG
GATCCGCAGCTCAAATTAAAGCCATGAAACAAGTAGCTGGCAAATCAAAATTGGAACTAGCTCAATTCGC
AGAGTTACAAGCCTTTGCACAATTCGCCTCTGCTCTCGATAAAACAAGTCAGAATCAATTGGCAAGGGGT
CGACGATTACGGGAATTGCTTAAACAATCCCAATCAAACCCTCTCCCAGTGGAAGAGCAGGTAGCTACTA
TTTATACCGGAACGAGAGGATATCTTGATTCGTTAGAAATTGAACAGGTAAAGAAATTTCTAGATGAGTT
ACGTAAACACCTAAAAGATACTAAACCTCAATTCCAAGAAATTATATCTTCTAGCAAGACATTCACCGAG
CAAGCGGAAATCCTTTTGAAGGAAGCTATTCAGGAACAGCTCGAACGGTTTTCCCTTCAGGAACAAACAT
AAATATAGCATACTCTTATTAGTATAACTCGTGTTAGTAGAAGAGGAATCTTTGAGAAAGATTTTTCATT
TGAATCATGCAAAAAAGTTTTCTTAGTTTTTAGTATAGTTATTTTTTTAGTATAGTTATTTAAAGAATAG
ATAGAAAAAAGATTGCGTCCAATAGGATTTGAACCTATACCAAAGGTTTAGAAGACCTCTGTCCTATCCA
TTAGACAATGGACGCTTTTCTTTCATATTTTCTTCTTTCTTTTATTTGTTCTCGGAACAAGAGAAAAAAG
AAAAAACTGTTAGACCGAAACTCTTTTAGGAAAGAAAAACAAATCCATATACCATATACAAATAGATGAG
ACATATATAAAAAAGAAGGAATATGGAGTGGGTAGTAGGTATCGAACCTGTAACCTCAAGGTTATGAGCT
TTGTGAGCTACCAAACAGCTCCACCTTCTTAAACTAAAGAGCGGGGAACTAGTGGATAAAAGGGGGTTGG
ATACGCCCCTCTACCATATCTATACAAATAGAATAGTCCATTTATACAGAATGGTAAAGAGGGCTCTTCT
ACGATCATCAATTCCAGAAAACCATACAAATATGAAAGGGTATTTTATCCTTACCAACTGGATCTTGTTG
CACCCGGTAACAAACATGCATAAACCATTTCTCGAAGTATGTGTCCGGATAGCCCAAAGTCTCGATAGTT
AGCTCTAGGTCTTCCGGTTAAAAAACAACGTCGATGAAGGCGTGTAGGTGCACTATTACGTGGTAGGGAT
TGCAATTTTTCTTGCATTTTTGTTTTTTCGCTCAAACTCAAAGGGGAAACTTTGCTTCTTATCTTTTTTT
TTGAGGATCGACGAATCAAATGATATTTTTGTTCTAATTTCTGCCGCTTCTTCTCCCTCTGAATCAAACT
TTTTTTTGCCATAATGTGCCGTTCCTATTATTACCAAGTATATGGTTCTAATCCTAGATGGAAAAATAAA
AAAAAAACTAACTAAGTTAACCAAACTTGCCTGATGTTGAGGCAATCAAGAAAGCTGCATAAGTGAATAT
ATAACCCACGGAAAAGTGCGCTAATCCAACCAATCTTGCTTGCACAATGGAAAGAGCCACGGGCTTATCT
CTCCAGCGAATTAAATTAGCCAAAGGTGTGCGCTCATGAGCCCATGCTAAAGTCTCAATTAATTCCTGCC
AATATCCACGCCAGGAAATTAAGAACATAAATCCAGTAGCCCAAACAAGATGTCCAAATAAGAACATCCA
GGCCCATACCGATAAACTATTCATCCCAAAAGGATTATATCCATTGATAAGTTGTGAAGAGTTTAACCAT
AGGTAATCTCTTAACCATCCCATCAAATAAGTGGAGGATTCATTAAATTGTGAAACGTTGCCCTGCCATA
ATGTGATGTGTTTCCAATGCCAATAAAAAGTAACCCATCCAATGGTATTTAACATCCAGAAAACTGCCAA
ATAAAACGCGTCCCAAGCAGAAATATCACAAGTACCGCCGCGCCCTGGGCCGTCGCAAGGAAAACTATAC
CCGAAATCCTTTTTATCCGGCATTAATTTGGAACCGCGTGCATCTAAAGCACCCTTTACTAAAATCAATG
TAGTTGTATGCAAACCTAGAGCAATAGCATGATGAACCAAGAAATCTCCAGGTCCTATTGTTAAGAAAAG
CGAATTACTATTCTCATTAACAGCATTCAACCATCCGGGCAACCATATGCTTCGACCTGCATTGAAAGCG
GGGCCATTCGTTGAAGATAAGAGTATATCGAACCCATATGTCGTCTTACCATGAGCAGATTGTATCCATT
GGGCAAATATAGGTTCGATCAAGATTTGCTTTTCTGGAGTACCAAAAGCAAGCATGACGTCGTTATGAAC
ATAAAGGCCCAAGGTATGGAATCCTAGGAAGAGGCTAGCCCAACTTAAATGAGATATGATAGCTTCTTTA
TGGTCTAACATTCTTGCCAATACATTATCTTCATTCTGTTCCGGATTGTAATCCCTAATGAAAAAAATAG
CTCCATGAGCAAAAGCCCCTGTCATGATGAACCCTGCAATGTATTGGTGATGAGTATATAAAGCAGCTTG
AGTAGTAAAGTCTTGTGCTATGAATGCATAAGCAGGTAAAGAGTACATATGTTGAGCTACTAAGGAAGTA
ATAACCCCTAAGGAAGCTAGAGCAAGACCTAATTGAAAATGAATCGAATTATTGATTGTATCATAAAGGC
CTTTATGCCCACGTCCTAATCGACCCCCCGGAGGAGTATGTGCTTCTAAAAGATCTTTGATACTGTGCCC
AATTCCGAAGTTAGTTCGATACATATGACCGGCAATGAGAAAAATAAATGCAATAGCTAAGTGATGATGA
GCAATATCGGTCAGCCACAAACTTTGTGTTTGTGGGTGGAATCCCCCAAGAAGGGTTAGAATGGCAGTTC
CCGCTCCTTGAGTGGTACCAAATAAATGATTACTCGAATCAGGGTTTTGGGCATAAAGATTCCACTGACC
CGTCAGAAGGGGACCCAACCCTTGGGGATAGGGTAATACATCTAAAAAATTATTCCATCGAACGTACTCC
CCCCTGGATGCGGGAATAGCGACATGAACTAAATGTCCTGTCCAAGCCAAAGAACTTACCCCGAAAAGTC
CTGACAAATGATGATTGAGACGAGATTCCGCGTTTTTGAACCACGAAAGGCTTGGCTTCCATTTGGGTTG
TAGATGTAACCAACCCCCTATTAAGGATAGCGTAGAAAGAAATAATAGAAAAAGAGCTCCAGTATAAAGA
TCTTCATTGGTGCGCAATCCAATTGTATACCACCACTGATAAACCCCAGAATAGGCGATATTCACTGGAC
CAGCAGCACCTCCTCGAGTAAAGGCTTCCACGGCGGGTTGACCAAAATGAGGATCCCAAATCGCATGAGC
AATAGGCCTTACGTGTAAAGGATCCTGTATCCATGATTCAAAATTTCCTTGCCAAGCTACATGAAACAGA
TTTCCGGACGTCCATAGAAAGATTATTGCTAACTGCCCAAAGTGAGAAGCAAAAATGTTCTGATAAAGAC
GTTCCTCAGTAATATCATCATGACTTTCGAAATCATGTGCGGTAGCAATACCAAACCAAATACGACGAGT
AGTGGGGTCCTGAGCTAAGCCTTGGCTAAACCTGGGAAATCTTAATTCCATAATGCCTTTCAAATCCTCC
TAGCCACTATCCTACTGCAATAATTCTCGCTAAGAAGAATGCCCATGTTGTGGCAATTCCACCCAGAAGG
TAATGGGTTACTCCTACAGCACGTCCTTGTATAATGCTCAAGGCTCTAGGCTGAGTAGCAGGAGCAACTT
TTAATTTGTTATGAGCCCAAACGATAGATTCAATGAGTTCTTGCCAATAACCGCGGCCGCTGAATAAAAA
CATTAAACTGAAAGCCCAGACAAAATGAGCGCCTAAGAAAAAAAGACCATATGCAGATAATGAAGAACCA
TAAGACTGAATTACTTGGGATGCCTGTGCCCACAAGAAATCCCGGAGCCAACCATTAATCGTAATGGAAC
TCTGTGCAAAGTTTCCCCCTGTGATATGAGTTACTATCCCTTGATCACTTACAGTACCCCAAACATCCGA
CTGCATTTTCCAACTGAAATGGAAAATGACTACCGAAATTGCATTGTACATCCAGAATAGACCTAAGAAA
ACATGATCCCAGGCGGATACTTGACATGTTCCCCCTCGCCCAGGCCCGTCGCAAGGGAAGCGAAAACCAA
GATTTGCTTTATCAGGTATCAAACGGGAACTGCGAGCAAATAAAACACCTTTCAAAAGTATTAATACAGT
CACATGGATAGTAAATGCGTGAATGTGATGGACTAAAAAATCTGCGGTTCCTAATGGAATAGGTAACAAA
GCTACTTTGCCGCCTACAGCTACTAACTCGCCACCTCCCCACGTTAAGCTGGTACTTGTTGTTGCACCAG
GAGCTGTTACGCCAGGCGCGTCAGCATGGATATTTTGTACCCATTGAGCAAAGATGGGTTGTAATTGTAT
GGCGGTATCCGAAAACATATCTTGGGGACGGCCTAAAGCACTCATGGTATCATTATGAATGTACAAGCCA
AAACTGTGAAAACCTAGAAATATACATACCCAGTTAAGGTGGGATATGATTGCATCGCGGTGTCTAAGGA
CGCGATCTAATAGATCGTTGTATCGAGTAGTTGGATCATAGTCTCTTACCATAAAAATGGCTGCATGTGC
AGCAGCACCGACTATTAGAAATCCGCCAATCCACATGTGGTGTGTGAACAAGGAAAGTTGTGTACCATAG
TCAGTAGCTAGGTATGGATAGGGGGGCATAGAGTACATATGATGAGCTACAACAATAGTTGTAGAGCCTA
GCATAGCTAGGTTAAGAGATAATTGAGCATGCCATGACGTTGTTAGGATTTCATAGAGACCCTTATGTCC
TTGTCCTGTAAATGGGCCTTTATGAGCCTCCAAAATATCTTTAAGTCCATGACCAATACCCCAGTTGGTC
CTATACATATGACCAGCGATCAGGAAAAGAATAGCAATAGCTAAATGATGGTGCGCAATATCGCTCAACC
ATAGGCCACCGGTTATTGGATCTAGTCCTCCGCGAAAAGTAAGAAATTCTGCGTATTTGGACCAATTCAA
GGTGAAAAAGGGGGTTGCTCCTTCGGCAAAACTAGGATAAAGTTGAGCCAAAAGGTCGCGATTCAAGATA
AATTCATGAGGAAGTGGTATCTCTTTAGGATCAACCCCAGCGTCGAGAAATTGGTTAATCGGTAAAGATA
CATGGATTTGGTGTCCCGCCCAAGAAAGAGACCCAAGTCCTAATAACCCCGCTAAGTGGTGATTCAACAT
GGATTCTACATCTTGGAACCAGGCCAATTTGGGAGCGGCTTTGTGATAATGGAACCAACCAGCAAAAAGC
ATTAACGATGCAAAAATCAATGCACCGATTGCGGTACAATAGAGTTGTAATTCACTAGTTATTCCAGATG
CTCGCCAAATCTGAAAAAACCCGGAGGTTATTTGGATTCCTCGGAAACCCCCGCCTACATCACCATTCAA
AATTTCTTGCCCTACTATTGGCCAAACTACTTGAGCACTGGGTCCAATGTGAGTAGGATCGCTTAGCCAT
GCTTCATAATTGGAAAAACGGGCACCGTGGAAGTACATGCCACTCAACCAAAGAAAGATAATGGAGAGTT
GACCGAAATGAGCACTAAAGATTTTTCGAGAGATCTCCTCCAAATCACCGGTATGACTATCGAAATCGTG
AGCATCAGCATGTAGGTTCCAGATCCAAGTGGTAGTATCAGGGCCCTTAGCTATTGTTCTTGAAAAATGC
CCGGGTCTGGCCCATTCCTCAAAAGATGTTTTTACAGGATCCCTATCCACAACAATTTTAACTTCTGGTT
CCGGCGAACGAATAATCATTAAGTCCTCCTCTTTCCGGACAAGACATACAAAGAGACTCGCCAACTGTCT
TTTTAGTGAATCTTTGAAAGATAGATATTATGATTAGTCCTTTTCTTTACTATCTACCGTCCTTCTATTT
TTTTTTAGTTATTCACTGGAACAATTATATATTGAAGTCAATCCGAGGCAAGTGTTCGGATCTATTATGA
CATAAGGATTAGGTGCCTAACGGACGTTGGTTATCCTGGAAAATTATTTCCCGACGTAACAAAAAAATCT
TTTTTTTATGTTTTCATTTAAGAAGCTAGTGTTTTTTTTTGAGGGTATAAGCCCCTATCTACATCTACTT
TCCTTGAGTGAGCATAATATAGATTTTTTTTTATTCGATTCCAAATTCCAAGATAACTCATTAGAATTAT
TAATAAGACCGTCCTGATATATTAAGTAGGAATATTTAGATTGCCCCTTTTATTTGCTTTATTACTTCTG
TTCTAGAGCCTATCCCTATTGTTTATCCTTATGAAATATGATATAAAATCGAAGGTAGAAGAAAGGGATA
TAATGAAATTCTTGATTCGATCTTCCTACCTAAATTATTTGATTAATGGATCAACAACCAAACCACCCAT
TTTATGAAAATGGAGAGTGGTCTTATTCAAATTCAAAGCGCTTCGTAATCTTCAACCAGTTCTGTGCTTC
AATATAATTTCCCGGAGTAAGCGCTATAGCTTGTTTCCAATACTCAGCAGCTTGATCAAACCAAGCTTCC
GCAATTTCCGAATCACCCTGTAGAATGGCCTGTTCTCCTCGGTCGGAATAGGCAGTTCCTTCCCCTAGAA
CCGTACTTGAGAGTTTCCTACCTCATACGGCTCAGAAATTGCTATCTTAATTTCCCCTATCTTAACTGAA
TTTGATTTCTCAAAAATCAATCCAATTTCTTCTTGGGTTAAGCAGAAGAAGTTAATTACCTAAGTTTCAA
ACCCTAATTTTGATCAATAATCAGTTTGATCTTTTCTCCCACCTTCAGAAGAATGAAGCATAGATAGACC
TATATCTTTCGTTCGAATTTTCTGAAAGGTAACTATCTCGGTTTCGTTTCTTTCATATATGAAATTTCTA
TAGAATCCTTGAAAAAGACTTTTTCCATAAGTAAAGAAAAAAGAACTTACTATCTTTGGGATCTGATACT
ACACCGCTGCTTAATCCCTTAGTGGATCGGCTCTATTACATAAGCGGATTCCTAAATTTTGCCCCATATC
ATGGTATAATTAAGCAGTTTTTTTTTAGTTGTATCGACCCAGTCGCTCACTAATTGATCTTTACGGTGCT
TTCTCTATCAATTTGAGACTTTATCCATAGAGTAGTAGTATAGGCTCTACTTTCTTCCTATTTTGATTCT
CATGAAGTGTCCTTCCTTCCTACAGCTGATAGGGCAAAATCGTTGTTTTGACGATCCCTATGTAGAAAGC
CCTTTTTTCTAGTATTTACTAGAAAATTTCATCCTTTCTTTTTTTTCTTCTTTCTATAGTGGAGATAGTC
GCACGTAATGACAGATCACGGCCATATTATTAAAAGCTTGCGGTAAGAAGGGGTTTCGTTCTAGCGCCCG
GAAATAATATTCCAAAGCCTTTGTATGCTCTCCATTGCTTGTGTGTATAAGGCCTATGTTATATAGTATA
TAACTTCGATCATAAGGATCAATTTCTAGTCGCGTAGCTTCGTAATAATTCTGCAAAGCTTCCGCATAAT
TTCCTTCGGATTGAGCCAACATCCGTTACGGTCGTTCATTCTATTCAAAAAATCTCCGTTCCAAAACCGT
ACATGAGGTTTTCATCTCATACGGCTCCTCCCTTCTGTACATAGTACTAAGCGCAAAATCTATAGAATGA
AAATAGAATTAGTCCCATCTCATTATGGACCGAAAGGGGCTGGTATTTTTTCAAGAAATCTCTAGCCAAC
CTTCCCCCAAGAGGTTTTTCTTAACACCAAAGAATTCTATTAATGCTAGAGAAAAACGATAGCTCCAAGA
CTTTCTTTGTTCTCAACGCCTCCTATTTAGAGGAATTAGCCACTTCAACGACCTTTGATGGTTATAAGGG
TATCCAAAGTACAAACCTGATGGCTGTTTGTTATCCCAACCATTCTTCCCAACCCTGATACCGATCAGGA
AAGCTAATTTCTAACAAAGTTTTTCTCTTGTTGATTCCTATTTCGAGGTGTAGTGCTTTTTCCCCTATGC
TGCCTATTGGTACTAGTAGAGTAGGATTGGCCTGTAATACAGAACCTATCCTGTAGGTGTAACCTTTCGC
TCAATACTCAAATCTACAATTGAAGCATCTGAGGCCACATCAATCGAGGATACACGACAGAAGGAATTGT
TAGTTCACCTCACCTTCCCCAAGCGTGGGTTTTCTTTACTTATTTTGTTCTCTCTATGCAAACCCCCTCT
CTTTCTCGTAAGACTGAGATGTAGGTAGGGCTAAAAAAAACAAAAAAAAAAGAGTCAAATCGCACCATCT
CTATAATAAGTAAATGCCCTTTTTTCCCCTGAGGTTGTCGGAATTATTTGCAATAAAATATTGGCTACAA
TCGAGGAGGTCTTATCAATGAAATTTCCATTTATACGGGATCTAGGCATAATTCCCAATCCATTCTATAT
AGAATTCTTTTCATTCTATCACAAAATAACATAAAAACAAAACATTCGATTCTTATAAATCGATCCATAT
GCTCTAAATGGATAAGAGAGGTATGGATTTTCCGCTCAGCTCAAATTGTCTCCTTTTCCTTCTGTTTGGA
CAAGAAGAGATATTAAATATTTGACTAAGATCAGCTATTTCGCGTTTTCAAAGTCATTAATTATCCCGTA
CCCTTTTTTATATTTAGATTGTACGGCGTAACGTACCTTATGCAAATAGAATTCTAGGGTTCCTTTATTT
TCTTATGGAATAAGAAAAATTCTTCCATTCTCTTTTTCTTTGGGTTTTCCCCAAAGAAAAACTTTTGAGG
GAGCGGAATTCCTAGTAAAAAAAATCCTGGATCCTTCCACTTAGATGAAAAGGAATTTTTCCAATAGAGC
CGTGGAATCCCCGAGCGGTTGTGGCTGTACCTGTACTGCAGGAATACGAAAACTCGCTATTCACTCAGTT
TATTTTCCATAATAAGATTATGTAGGAGAGATGGCCGAGCGGTTCAAGGCGTAGCATTGGAACTGCTATG
TAGACTTTTGTTTACCGAGGGTTCGAATCCCTCTCTTTCCGTTTCTCTTAATTCATCAACGTTACCGATC
ACAATGTATCAAATCAAATAACAATTTATTTCAGCAATAATATCTTTATTTAATAGAAATTCTCTATAGC
AAATTACTGTGGTATGTAAAATACACATAGAGGAAATAACAAAAAAGAAAAAAGGATCCTAGGGTTAATC
TATTTCTGCTAGGTGAATGGGAAAATACGAATTAAGAGCCTTAGGTCGATTTAGTTCGGGGAAAGGGGAA
GAGGAAAAAAATTCTATGAACCTTTCCTTTTTTCGTTAAGTTCAAGTCTGACGAGAGTAATATTCTACAA
CTAACAACTCATTTATTTTAAGACCGACCCACTTCCTATCTAGGATTTTTTGTACTAGTCCTTTATATTG
CAATGTGTCAACCGTCAAATGCTTTGGCAATTTGCCCGGATCGGATGAAGCAATAGAGTTTTGAACCAGA
CGTTTTGATCTTTGGTTATCCTTCGTAGTAATAATATCTCGGGGTTTGCAACGAAAACTTGGTATATCAA
CTATACGACCATTAACTAAAATATGTCTATGGTTAACTAATTGCCGGGCCCCAGGAATGGTTGAAGCCAT
ACCCAATCGAAAAACTATATTATCCAAACGCATTTCAAGTAATTGTAGTAAAACCTGACCTGTTGACCTT
TTTGCTTTTCCAGCGATATGTACATATCTAAGTAATTGTCGTTCTGTCAGACCATAATGAAAACGCAATT
TCTGTTTTTCTTGAAGACGAATACGATATTGCTCTTTTTTCCCAGAATGGAATTTCTTTTTCAGATTACT
TCCGGATTTAGGCGTTTTTCTAGTGAGTCCTGGTAAAGCTCCCAGACGGCGTATTTTTTTTAAACGAGGT
CCTCGATAACGGGACATGAAGACTCCTTTTTTATTTTATTGAAATTTCATTTTACACAATAAATTTCATT
GTATTTACATTACAGAATACATCGAAATTAAAACAAAACTGAATTAAACTAAAGGATAAACAGAGTAAAA
TCTACTAAAGTACCACAAAAAATGGAATTTCATCAACATCTGGATTTTTTGTATATATATTATTTATTTT
AATGTTTTGTATCTAGCAAAATTGTAAGGTAGAACGACATAATAGACCCTGGATTCTCCATTTAATTCGG
AGAAAAAGAGAGATATTATTGTTCATGGAACATCGATAGAGAAAAAAGCCGACTATCGGATTTGAACCGA
TGACCCTCGCATTACAAATGCGATGCTCTAACCTCTGAGCTAAGTGGGCTTACATAACAGAAATAGTGTA
ACAAATAGAAATATATATAGGAAATACATAAAATATCAGATCTTAATTATTAATCTTAGTTATTAACTAG
TTCGAAATTTGAAGTTCTACTTAGAAAAAAAAAATACTAGAATTTTAGAAAGATAAAGTTAGCTTGATAT
GCTTAACTAAATGATATTCTTAAATAGGATTATAGAATTTATTATGATATTCTTAAATAGGATTATAGAA
TTTATTGAACTTTCTTTTTATTTCTCTAATTCGCAAATCCATTTTTCTAATAGAATCTATTCCAATTTCT
ATATTAAATTTGATTTCAGATATTTTCAATTTGATATGGCTCGGACGAATAATCTAATACATAGAAAAGA
ATAATATATATGAATAATATAATAAAGAGAAAATGCCAATCTCTTGGCATTTTCATTCGATCATTATATA
CCATTATATCCATTTTTTGAGATATTTTGTTTTTTTATTATTTGTTAATAATTTAAGGATTAATATTTCA
CTAAGGAGAAGATAGAATCATAGCAAATGAAATTTCTAATTCTGATTAGAAAAAAAAAGAATGAATATCA
AGCGTTATAGTATGATTTTGAATACTCTAAAAAAGGAAGGAGGGGGGTGGGGGAGAGAAAAACTTTTGGA
TATATTGATTCCGATTGAATTACAAATATATCAACGATAGAATCAATTCAATTCTGAATTGCAATAAGCG
GGGTCTCTCAAAGAGAGACGAGCTGCTAGACTACGTCGAATAATGAATTCAATGATTCAAAAAAAAAACT
AAGAGATGGGTGAAATTACACAAGGAATCCTGGTTTCAAAGAAAAGGAAAATGGGGATATGGCGAAATCG
GTAGACGCTACGGACTTGATTGTATTGAGCCTTGGTATGGAAACCTGCTAAGTGGTAACTTCCAAATTCA
GAGAAACCCTGGAATTAAAAATGGGCAATCCTGAGCCAAATCCCTTTTTTGAAAAAACAGGTGGTTCTCA
AACTAGAACCAAGGGAAAGGATAGGTGCAGAGACTCAATGGAAGCTGTTCTAACGAATCGAGGTAATTAC
GTTGTGTTGGTAGTGAAACTCCCTCTAAATTAGAGAAAGAAGGGCTTTATACATCTAATACACACCTATA
GATACTGACATAGCAAATGATTAATCACAGAACCCATATCATAATATAGGTTCTTTATTTATTTATTTTT
TAGAATGAAATTAGGAATGATTATGAAATAGAAAATTCTGAATTTTTTTAGAATTGTTGTGAATCCATTC
CAATCGAATATTGAGTAATCAAATCCTTCAATTCATTGTTTTTGAGATCTTTTAAAAAGTGGATTAATCG
GACGAGGATAAAGAGAGAGTCCCATTCTACATGTCAATACTGACAACAATGAAATTTCTAGTAAAAGGAA
AATCCGTCGACTTTATAAGTCGTGAGGGTTCAAGTCCCTCTATCCCCAAACCCTCTTTTATTTACTAACC
CTAGTATTTATCCTTTTTTTTCTTTTATCAATGGGTTTAAGATTCATTAGCTTTCTCATTCTACTCTTTC
ACAAAGGAGTGCGAAGAGAACTCAATGGATCTTATGCTATTCATTAAAATGGATCTTATGCTATTCATTA
AATAGATTTCTTTTTTATTAGAGTATCGGCAAGGAATCTCGATTATTAATTAGATTTTTAAGTATTATTA
AGTAAGCCATCCACAATGCATAGGACTACCCTCTCACATTTCCAAATTTGGAATAGAATACTTTATTGAT
TTTTTAGTCCCTTTAATTGACATAGATGCAAATACTCTACTAGGATGATGCACAAGAAAGGGTCAGGATA
GCTCAGTTGGTAGAGCAGAGGACTGAAAATCCTCGTGTCACCAGTTCAAATCTGGTTCCTGGCACAGAAA
AAAAAGGATCTACCGAATAGATATTGATACAAATACCCCGAGATGGATTGGGATACATATTCATTAATAA
TCTAGATAGTATAGACTTCATTAATAATCTAGATAGTATAGACTAAGTAGATAAATCTCTAAACACTTCT
TTTTTTTTTCTTTTTAGATTTTAGAAAAGGGTTAAAATCTCTGGTTCTTTTCTTTATGGTATAGAAGGAG
GTGAGATTAGGTGCCTTTTTCTTCTTTTTTGCATTTCTTATTAATTTTGTATTCCGCTATTCCAAAGAAT
TTTTTTTTTATTCTTGCTTATCTTACTTTCCTAGTTGTTCTAAGTAATGGTAATGCGCGCGGTACAAAGT
TCGTGGTAGGAACTTCTTTGAGTCATTGTACTTTTCTGTTCATACGAAGGAAATGAATATGTGATTTTCC
AAACTGGAAAATCGAAATGAAGCCCTTTTTTGCTCAGTCTATCTGGACCTTTTTGTATAATAGGAATTAA
TTAGAATATAATAGGTATTTCGTTTCGTCTAGGAATAGAACGTAAAAATATTCCTTGACTTGAATAAAAT
CCGGAGTTGTGTTGTATAAGTGAGCATGAATTTATTATCATTCAATGAGCATCTTGTATTTCATAGAAAT
TGGGGGTTATATAGTCCTTACGTAAGGGCCAGCCTATCCAACTTTCAGGCATTAAGATACGTTTAAGGCG
TGGATGATTATCATAAGAAATTCCCACCATATCATAAGACTCGCGTTCTTGAAAATCGGCACTTCTCCAA
ACCCAGAAGACAGACGGGATTCTAGGATTATCCTTTTGGGCAAAGACTTTTATGCATACTTCTTCTGGGT
TATCTATACCATACTGTATTCTCGTAAGATGATACACGCTAGCTAAAGATCCACCGGGTGCTACGTCATA
AGCACATTGGGAACGTAAATAATTGTAACCATATACATATAAAATGACAGCAATGGAATCCCAATCCCCT
GCTTTTATTTGTAAAGTCTCTATTCCTCGGTGATCGAAGCCCAAAGATCTATGAACCACCTCATGTTTGA
CTAGCCAATTAGATAACCAACCCTGCTGCATTGTCTTGATCTCTCCCCCTTTGTATAAATATTTCACATT
TCAAATGCAAGTTTTAAAGATTGCACTGCTCTTTCTTTTTCTGCACAAAAGAACCCCTCCTAATTCACTA
ATTTGGAGGAAGATACTGGACTTTTGGATTTGAAAAAAGTTTCAGAAGATATATCTAAAGTAGATGGTGA
TTGATAGAGCAATTCTTGCTCGTAAGTTCCAGTATGAGTACTGCGCCGAACATAAAGCTTGTGACTGGTA
GTAAAACATCGATTTTTCTTTTGACTTTGACATAGAGTTCGATCCTCAACTATTTCTCGCGATATCTTTT
TACGAAGTTTTGTTAGGGCATCTATAACAGCCTCTGGTTTAGGTGGGCAACCCGGCAAGTAGACATCCAC
AGGAATTAACTTATCAACTCCTCGAACAGTACTATAGGAATCCGTACTGAACATTCCCCCTGTAATAGTA
CAGGCTCCCATAGCAATGACGTATTTTGGTTCAGGCATTTGCTCATATAATCGCACTAAAGAGGGAGCCA
TTTTCATTGTTACCGTACCGGCTGTTAAAATTAGGTCCGCTTGCCTAGGACTTGACCTTGGTACCAATCC
ATAACGATCAAAGTCGAATCGTGAGCCTATTAATGAAGCAAATTCAATGAAACAACAACTGGTACCATAT
AGAAGGGGCCATAAACTGGAGAGTCTTGACCAATTCGAAAGATCATTTGGTGTAGTTGAAATAACGGAAT
TGGAACTTGTTTGGTCAAGTAACGGAAACTCAATCAAACTCATAACTGTCTCAATGGAATCTTTTCCTTC
TTTTTTTTTTTGTTCTGAATATTCAGTTAAGACCATTCCAAGGCTCCTTTTCGCCATGCATAAACTAAAC
CAACAACTAGGATAAGCACGAAAATGAAAGCTTCGATAAAAACGGATACACCCAATACGTCGAAACTCAT
TGCCCAAGGGTAGAGAAAGACCGTTTCCACATCAAAAACAACAAAAACTAGCGCAAACATGTAATAGCGT
ATTCGGAATTGTAACCAAGCCCCCCCCATGGGTTCTATACCCGATTCATAACTAGAAAGCTTCTCTGGTC
CTTCACTAACCGGGGCTAAAAGTCCTGAAATCCAAAATACCAAAATAGGAATAAGGCTTGCTATTATTAG
AAATGTCCAAAAAATATCATATTCGTGAAGCAGAAACATAAATGTACTCCCATTAATGTGGAATAGTTTG
ATCAAACCAAAGAGCGCTTACTTTAGCCTTTGTTTCTTTTGTGCCATGTCTTCGTTAAGGATTCATCCAA
AGGAATCCCCACTCCCTTTCTTTTGGATTTCCATTCTATTTAGATATGGTATAGACCTAATTCTTATACA
AAGAAAACTCTTTCGCTTCACTTTGTCTCGCTTTCCCTAGAATCTCTAGAAAAAAGAATTGCTCTATCCT
TTATTTAAGGATAGTCAAAGACTATTAAATAAAAAAGAAAATACTTACTACTAATTAGATTAGAACCTAA
TTAAAATAGGATGACTAATGTATGCAGCCTAATGAGGAGTAATACTAAAAAAAAAAGAACTCTATTTCAG
AATTATGAAACAGAATATCCTGTTTTATTATTTACTCTTTCTTTTTTTTTTCTATAGTAATATACTTCAA
ACAAAATAGGAATTCGCAAAATGGAGAAAATCATTGCAGTCATTATAGGAAAGTCTAGGGACTTAGAGCA
TATCCTATTTGAAGGAGGATGGAATTCAAATCAGGTAAGGGGTCCTTCCTTCTATTGATTTGATAGAAAT
TCTTTTTTCTTTTCCTGTCTCTATGATTTTCGATGAATGAGCCTATGGTAATGCTTTTTTCTCTATTCTA
TGGCGCAAGTGACCGTCGAGTCTATAAACAAGTACTAATAAAGAAAAGAAAACTATACTAAAGGAAACAT
AGGATATCCATACTAAAATCTAAAAAAAAGGCATATATTTTAGGGCTATACGGATTCGAACCGTAGACCT
TCTCGGTAAAACAGATCAAACGGATTATTATCGAAATGATTCGAACTGTTTCAAAGACCCAACATGCATT
TTTCTGCATTGGGCTCTTTCATCAACTGATGTAAAGATCAGTTAATCCACCATAGTTTTTCTTTACGGAA
AGATAATAAGATGGCTCCCTGTGCTCTGATTGATTATTTGTATTATAATCTATCTAGGAGCAATACCAAA
GTGTTTCAAAGGAGGATTACCTTGACTTAGGTCTGCCTCCGGCCTAAATTAAATCAACCTAAGTGAAATG
GAGTCTCTATCGTTCCGCTGCAAGAGTTGACTATGAGACTTCATACACCTTAAAGTTCATAGAACGAAAA
GAAGTTTTTTGGAGGCCCTTATCCTCATTACGCCTAGCATTGAGTGGGCTGGATATTTACCTTATCAACT
AGCAAATCAACAGGGGTTCTATTTGATTAGGCACCTGAATTGGCACCTGAATCGGACTGAACTGACTGTT
TGTCAGGCTACTGTTCTCCTATTCTCTCGAATCCATGAAGTAAGACATTGATTTTGCAATAAGGTCAATT
ATGTTCATTGCATAATAAGTTCCCTTGAAAAGCATTGGCGCACGTGTAAGCGAGTTGCTCTACCGAACTG
AGCTATAGCCCTTGTCAGAAATATCTTAACATATGGATAATTTCTTGTCAAGATGAATATTCTCTAATGC
CGGAGGATATCCCTTTCATCTGTTTACTATATAACATACCAATAACAGAGCGGTATTGCTTATAAAAGGA
TTCGATCTATAATCGATCGAAGTAATGTGGCTTCTTTTATGGTGATAAATTGCTACTTAACTCAGTGGTT
AGAGTACTGCTTTCATACGGCGGGAGTCATTGGTTCAAATCCAATAGTAGGTAGGTAGGTAGAAAAATTA
CTAGATAGCATTGGACTTACTTCGCTTCGCTATCTAATAACTTTTTCTACCCTTCTTTCCTTTTTCTTTG
TATCAACGAAACCTTTGGATTGTCTTCAATTGGATGGGGGAATCCAATTGACAGCCTCGACTCGTATCCT
AGCTCGTCTGAGAGCTAGCTTCGCTTCAACCAATTCTTTCGTACCCTCAGCTCTACTCAAGTTAGCTTCG
GCTATTTCAAGTGCCTGTTGAGCTTCTTCTGGATCAATGTCACTACCCAGTTCTGCATCATTTCCTAAAA
TGATGATCTCATTATTAACTATTCTCGCAAAACCACTCCACAGAACCGCCGTTAACCATTGGTCGTTGAG
GAGGCGTATTCTCAAAGGACCCATATCCACAGCTGTGTTAATGGGGGCGTGGTTTGGTAATACACCAATT
TGGCCACTATTAGTAGATAAAATGATTTCTTTCACTTCACAATCCCAAATAATTCGTTTAGGAGTCAGTA
CATAAAGATTTAATTTCATTTCTTCAATTTGCTCTCCTCTTCTAAGTTTATAGCTTTCGTGCTAGCTTCA
TCGATGTTCCCCACCAAATAAAAAGCCTGTTCGGGTAGGCCATCTAATTCTCCGGAAAGGATTAGTTGAA
ATCCCCTAATTGTTTCTGCAAGACCAACATACTTTCCTGGAGAACCGGTAAAAACTTCTGCCACAAAGAA
CGGTTGTGATAAGAACCGCTCAATTTTTCGTGCTCTTGCTACAGTTAAACGATCCTCCTCCGATAATTCA
TCCAACCCAAGAATTGCGATAATGTCCTGAAGTTCTTTGTAACGTTGTAAAGTTTCCTTAACTCTTTGCG
CAGTTTCATAATGTTCGTTGCCAACGATCCGAGGCTGTAACATAGTTGAGGTTGAATCTAAAGGATCTAC
TGCGGGATAAATACCTTTGGAAGCTAATCCTCTGGAAAGTACGGTAGTAGCGTCCAAATGTGCAAATGTT
GTGGCAGGAGCAGGGTCGGTCAAATCGTCCGCAGGTACATAAACTGCTTGGATCGAAGTTATAGATCCCT
TTTTGGTAGAAGCAATTCTTTCTTGCAAAGAACCCATTTCTGTACTAAGGGTAGGTTGATAACCCACTGC
GGAGGGCATTCTCCCTAATAAAGCAGATACCTCCGATCCTGCTTGAACAAAACGAAAGATATTATCGATG
AATAAAAGCACGTCTTGCTTATTAACATCTCGGAAATATTCTGCCATAGTTAGGGCAGTTAAACCAACTC
TCATACGAGCTCCCGGCGGTTCATTCATTTGGCCATAGACTAGAGCTACCTTTGATTCCTCAATATTTTT
TTCATTAATTACTCCAGATTCCTTCATTTCCATATAAAGATCATTTCCTTCACGAGTCCGTTCCCCTACT
CCGCCAAATACGGATACGCCTCCATGAGCTTTAGCAATGTTATTGATTAATTCCATGATGAGTACAGTTT
TACCTACTCCTGCCCCTCCAAATAGTCCGATTTTTCCTCCACGCCGATAAGGAGCTAAAAGATCGACCAC
CTTAATACCTGTTTCAAAGATGGATAATTTCGTATCTAACTCGATAAAGGCAGGCGCGGATCTATGAATA
GGGAATGTTGCACTAGTATCTACAGGACCCAAATTGTCAATAGGCTCCCCAAGAACGTTAAAAATTCGTC
CGAGAGTAGCTCCACCGACTGGAACACTGAGAGGAGCTCCCGTGTCAATCACTTGCATTCCTCTCATCAA
CCCGTCTGTAGCACTCATAGCTACAGCTCTAACTCGATTATTTCCTAATAATTGTTGTACCTCACAAGTC
ACATTAATTTGCTTATCGGCAGTGTCTCGACTCTTGACTATCAAAGCGTTATAAATATAAGGCAACTTGC
CCGGGGGAAAAGTTATATCCAGCACGGGTCCAATAATTTGATCAATACGCCCTGCGCTTTTTTCTTCAAT
TGTGGAAACCCCGGGACGCGAAGTAGTAGGATTGGTTCTCATAATTATCACATAATTATCAAAAAAAAGG
AATTTGTCGAAATTTTTCTTTTTTTTTCTTGTTGAATAATGCCAAATCAAATCAAAAAAAATATCCAAAA
ATCCAAAAGTCAAAAGGAAATGAATTAGTTAATTCAATAAAAAAGAAAAGGGGACTAGCACTTGATTTCG
TTGCCCAAGCGAATCCCATTCAATCGTTTACTCATGGAATGAGTCCGTTCGAAAGTTCAATCAATCTTTT
TTTCATATACATTTTGCCTTTTGTGAAGGATCTGTGCCTACTCTACTTTCCTATCTAGGACTTCGATATA
CAAAATATATACTACTGTGAAGCATAGATTGCTGTCAACAGAGAATTTTCTTATTATTTAGGTATTTAGA
TTCAAAATAAGAAAGGGGCCTATTAAGAACTTGTAAAATTGTAAAATAAGGATTAGGAATTGGTTTGGGT
TGCGCTATATCTATCAAAGAGTATACAATAATGATGGATTTGGTGAATCAAATCCATGGTTTAATAACGA
ACCATGTTAACTTACCATAACAATAACTCAATTCTTATCGAATTCCTATAGTAGAATTCCTATAGGATAG
AACGTACACAGGGTGTACGCTTTATATATGAATGAAACATATTCATTAAGCATACTCCCCTTTTTTATTT
AATGAGTTGATATTAATTGAATATTCTTTTTTTTAAGATTTTTGCAAAGGTTTCATTTACGCCTAATCCA
TATCGAGTAGACCCTGTCGTTGTGAGAATTCTTAATTCATGAGTTGTAGGGAGGGACTTATGTCACCACA
AACAGAAACTAAAGCAAGTGTTGGATTTAAAGCCGGTGTTAAGGATTATAAATTGACTTACTACACCCCG
GAGTACGAAACCAAGGATACTGATATCTTGGCAGCATTCCGAGTAACTCCTCAGCCCGGGGTTCCGGCTG
AAGAAGCAGGGGCTGCAGTAGCTGCGGAATCTTCTACTGGTACATGGACAACTGTTTGGACTGATGGACT
TACCAGTCTTGATCGTTACAAAGGACGATGCTATCACATCGAGCCCGTTCCTGGGGACGAGGGTCAATAT
ATCTGTTATGTAGCTTATCCATTAGACCTATTTGAAGAGGGTTCTGTTACTAACATGTTTACTTCCATTG
TAGGTAACGTATTTGGTTTCAAAGCCCTACGCGCTCTACGTTTGGAGGATCTACGAATTCCTCCTACTTA
TTCAAAAACTTTCCAAGGTCCGCCTCATGGTATCCAAGTTGAAAGGGATAAGTTGAACAAGTATGGCCGT
CCTTTATTGGGATGTACTATTAAACCAAAATTGGGATTATCCGCAAAAAATTACGGTAGAGCTTGTTATG
AGTGTCTACGCGGTGGACTTGATTTTACCAAAGATGATGAAAACGTAAACTCACAACCATTTATGCGCTG
GAGAGACCGTTTTGTCTTTTGTGCTGAAGCAATTTATAAATCACAGGCCGAAACCGGTGAAATCAAGGGG
CATTACTTGAATGCGACTGCAGGTACATGCGAAGAAATGATTAAGAGAGCTGTATTTGCGAGGGAATTAG
GGGTTCCTATTGTAATGCATGACTACTTAACTGGAGGATTCACCGCAAATACTACTTTGGCTCATTATTG
CCGCGACAACGGCCTACTTCTTCACATTCACCGAGCAATGCATGCAGTTATTGATAGACAGAAAAATCAT
GGTATGCATTTCCGTGTATTAGCTAAAGCATTGCGTATGTCTGGGGGAGATCATATCCACGCCGGTACAG
TAGTAGGTAAGTTAGAAGGGGAACGCGAAATGACTTTAGGTTTTGTTGATTTATTGCGCGATGATTTTAT
TGAAAAAGACCGTGCTCGCGGTATCTTTTTCACTCAGGACTGGGTATCCATGCCAGGTGTTATACCGGTG
GCTTCAGGGGGTATTCATGTTTGGCATATGCCAGCTCTGACCGAAATCTTTGGAGACGATTCCGTATTAC
AATTTGGTGGAGGAACTTTAGGACACCCTTGGGGGAATGCACCTGGTGCAGCAGCTAATCGGGTGGCTTT
AGAAGCCTGTGTACAAGCTCGTAACGAAGGGCGCGATCTTGCTCGTGAAGGTAATGAAATTATCCGACAA
GCTTGCAAATGGAGTCCTGAACTAGCCGCAGCTTGTGAAATATGGAAGGCGATCAAATTCGAGTTCGCGC
CGGTAGATACCATCGATTAAGTAGATAAAACTAGATATAAAGAAGGTCTAAAAAAAAAAGAAGCGAAATA
GAAAAAAAATCAGTTACGAAATGCAGTAATTCTTCTTTATTCTTCTAATTGATTGCAATGAAATTCGGCT
CAATCTTTTTCGAAAAAGATTGAGCCGAATTTCAATAGATCTTGATACGATCATGAGACTTGACAAATCG
AGATTCTTCTATTCTATATATCTAGAATATAGAAAGGTATAATACAATAAACAAATACAAATAAAAATAT
AGTATTATCATACGATAATGGAATCAAATACGCAGTATTTACAGAAAAGAGTCTTCGTTTATTAGGAAAG
AATCAATATACTTCTAATGTCGAATTGGGATTCACTAAGGCAGAAATAAAGCATTGGGTCGAACTCTTCT
TTGGTGTTAAGGTAGTAGCTGTGAATAGCCATCGACTACCCGGAAAGGGTAGAAGAACGGGACCTATTCT
GGGACATACAATGCATTACAGACGTACGATCATTACCCTTCAACCGGGTATTCTATTCCACTTCTACTTT
TTAATTAAATTAAAGGGTATTCTGAAAAAGGTATTTCTTTCATTTTCACAATTGCTTTCTTTTGAATCCA
ATTTCAAGTTCGATTAGAAGGATAGAAAGGCCATGAGAATGGGAAAAGAAAAATAAAATCTTTTTAATTA
GTTCCCCTTTTTTGCAACTTTCTTATTATCCATTCCATTCATTTTTTTTTTCTAGATATAGAATACTTTT
ATAGAATACTAAAGTATTCTATAAAAAATCTTTATTTTATTTTGCAAACTAAAAAATACAATAGTCAATA
TTCCTTATAATAGATATACTTAATTATATCATAAGATTCTTATGATATATTTCGAATAGATAGAAATAGT
AAATTTGAATTGAGACACCTATTCTATGACAGATTTTAACTTACCCTCTATTTTCGTGCCTTTAGTAGGC
TTAGTATTTCCGGCAATTGCAATGGCTTCTTTATTTCTTTATGTACAGAAAAATAAGATTGTCTAGAACC
GACGGGGCCAAATTTTCTCAATGTATTTCCAGGATCATAATACAGATATTTTTTAGTGTAAGTAATATAA
TATGATAGGGTATGTAGCTCTTTCTACACACAAATGAAAAACGTCTATGGATGCAGATATAGGCTACGAG
CATAAATGCATGCATATGCGTAGACGAGTATAACGAGTTTTTTTAAGTGGATCCACTAATTTTTTTTGAA
TAGAAAGTCAATGTATCTAACCAATTATTTCACAGGAATACTAGCTGCTGAAGGCGATTTCAGAATCAAA
AAAAGTAAAGTCAAAATCATTTAGCTTATTCTCTCAATTTCAATTAACCGCTGCTGGATTTAGTATATCT
AATATGAATTGGCGATCAGAACACATATGGATAGAACTTCTAAAAGGTTCTCGAAAAAGAGGTAATTTTT
TCTGGGCCTGTATTCTTTTTCTAGGTTCATTAGGATTCTTAGCGGTTGGGGCTTCTAGTTATCTTGGTAA
GAATATGATATCCGTACTTCCATCTCAACAAATTCTTTTTTTTCCACAGGGGGTCGTGATGTCTTTCTAC
GGAATCGCGGGCCTATTCATTAGCTCCTATTTGTGGTGCACTATTTTGTGGAATGTAGGCAGTGGTTATG
ACCGATTCGATAGAAAAGAGGGAATAGTGTGCATTTTTCGTTGGGGATTCCCTGGAATAAAACGTCGCAT
CTTCCTTCGATTCCTTGTGCGGGATATCCAATCAATTAGAATTCAGGTTAAAGAGGGTCTTTATCCTCGT
CGTATCCTTTATATGGAAATCCGGGGCCAGGGGGTCATTCCCTTGACTCGTACTGATGAGAAGTTTTTTA
CTCCACGAGAAATTGAACAAAAAGCTGCCGAATTGGCCTATTTCTTGCGCGTACCAATTGAAGTATTTTG
ATTTGAGTACCAATTGCAATTTTTTTTTTCAATTGTAAGGGGATTTTCCAGTATTTATCTAAAGGAAGGA
ACAAACGAGGATAAGAGAAAATTGCTTCTAATTTGTTTTGTCCAAGTGAGATATATGGCATAATATTCTT
CCTTTTTCATATGAAAGGGCTTTTTTTTTATTCTATTTCTCTCTTCCACTCCATTTAGATCTAAGAAAGA
ACCCAATACAATGAAATTCCACTAGTATACAAAAAGAGAAATAGATACAAACACAAGGTCTCAAACCTTG
TTATAGAATTTTTGCTTCAAAGAAAAGAATATCATATAGAGTCAGCAAATGAAATAGAGTCAGCGAATGA
AGCGGATTCATTAACAACTCAATTTACAGATCCAAAATGAAAAAAAAGAAAGCATTGCCTTCTTTCCTAT
ATCTTGTATTTATCGTACTTTTACCCTGGGGAGTCTCTTTCTCTTTTAACAAATGTCTGGAACTTTGGAT
TAAGAATTGGTGGAATACCAGACAATCCGAAACTCTCTTAACTGATATTCAAGAGAAAAGGATTCTAGAA
GGATTCATAGAATTAGAAGAACTTTTTCTCTTGGACGAAATGATAAAAGAGAAACCGAAAACACATGTAC
AAAAGCCTCCTATAGGAATACACAAGGAAATAATACAATTGGCCAAAATAGATAATGAGGATCATCTCCA
TATCATTTTGCATTTCTCGACAAATATAATCTGTTTGTCTATTCTAAGTGGTTCTTTTTTTCTGGGTAAA
GAGGAACTTGTCATTTTGAATTCTTGGGTTCAGGAATTCTTCTATAACTTAAATGACTCAATAAAAGCTT
TTTTTATTCTTTTAGTTACTGATTTTTTTGTTGGATTTCACTCCACCCGCGGTTGGGAACTACTAATTCG
TTGGGTCTACAACGATCTTGGATGGGCTCCTAACGAGCTAATTTTCACTATTTTTGTTTGTAGTTTTCCT
GTGATTCTAGACACGTGTTTGAAATTTTGGGTCTTTTTTTGTTTAAACCGTCTATCTCCTTCGCTTGTAG
TCATTTATCATTCAATTAGTGAAGCATAAACTCACTCATTGGATTTCCTAATATTAATCAAATTAGCATC
TTTCTTCCTTTAGAAAGAAAGCCCTTTTCCTTTTTAGCAAAATTCTTTCTATTTCTACCTGCTCAAGGTA
TTCATCATTCCAGTACAACTGTTGCAGTAGAATGACAACAGACTCGTGTATAGGGAACTAGATTAGCTTA
GCTACCTATCTAATTTATTGTAGAAATTCCGGGCTCCGCGATTGGACATGGAAAATAGAAATACTTTTTT
TTGGTTAAAGGAACAGATGATTCGATCGATTTCTGTATCGATCATGATATACGTAATAACTCGGACATCT
ATTTCAAATGCATATCCCATTTTTGCGCAGCAGGGTTATGAAAACCCGCGGGAAGCAACTGGACGAATTG
TATGTGCCAATTGCCATTTAGCTAATAAGCCCGTGGATATTGAAGTTCCCCAAGCTGTGCTTCCTGATAC
TGTATTTGAAGCAGTTCTTCGAATCCCTTATGATATGCAGCTGAAACAAGTTCTTGCTAATGGGAAAAAG
GGAGGGTTGAATGTGGGTGCTGTTCTTATTTTGCCCGAGGGATTCGAATTAGCGCCGCCCGACCGTATTT
CTCCTGAGTTGAAAGAAAAGATAGGAAACCTCTCTTTTCAGAGTTATCGTCCCAATAAAAATAATATTCT
TGTGATAGGTCCTGTTCCCGGTAAGAAATATAGTGAAATTGTCTTTCCCATTCTTTCCCCCGATCCCGCT
ACGAAAAAAGACGTTAATTTCTTAAAATATCCCATATATGTAGGGGGAAACCGAGGAAGGGGACAGATCT
ATCCTGATGGTAGCAAGAGTAACAATACGGTCTATAATGCTACGTCAACAGGTATAGTAAAAAAAATACT
ACGTAAAGAAAAAGGGGGATATGAAATATCCATAGTCGATGCGTCGGATGGACGCCAAGTGATTGATATT
ATACCTCCCGGGCCAGAACTTCTTGTTTCAGAGGGGGAATCCATCAAGCTTGATCAACCATTAACAAGCA
ATCCTAATGTGGGAGGGTTTGGTCAGGGGGATGCAGAAATAGTGCTTCAGGATCCATTGCGCGTCCAAGG
CCTTTTGTTCTTCTTCGCATCTGTTATTTTGGCACAAGTTTTTTTGGTTCTCAAAAAGAAACAGTTTGAA
AAGGTTCAATTGTACGAAATGAATTTCTAGATCCCGGGATTTCTTACCATCAAGTTGGTAAAAAGCCTCG
ATTTCTGGAATTCCTTATTTCTATCTCATGCAAAAGAAGAGAATCCAAGGCAGAGGCGAGAACAAAAAAA
AGAACAAGTCCTTTTAGGAAGAATTGCGGTTCTTCTTAATCCTCTATTGGGCACAAGAAAAAGGCTTTTT
TGCCTTTTTCTTGTGTCGATTCTTCTTGTATCGAAGTAAGAATCATTTTTCTTCTTATCTTATTTGTTTT
GTCAAAGATTACTATTTATTCTTTATTCGGGTCTGTCTCTTGGACTTCCTTTGCTTAGGTTCGGGCGCGG
TAGTGGACAAACAGAGGGAAAGAAAGTATGGTGGGGGACAAATTTATTGTGAGCAAATAGAATTGCTTGA
CTTTTTCAATTAAGTTCAACTTCGAACTTACAGAAATTTTGTAAAAAAAACGTATACCCTTCCATTGAAG
GGTGGTTTTTATTTTTAGGCTAGTTGAGTAGTTTTGATTAAGGTTTTATTAGTTTATTACTCTAAACTAA
ATCAATGATTTGCAGGATACTTCCTTCGTGGAATAAAATATTGGATCCTCGATTGATCGCCTCTTTCTTG
TTGCTTCATAAGAGTGAATCAATTTTATGGGCGAAAGGCGGGGGCTTTAAATCAACCGATGGATTGCGTC
ACTAACATCATTAACAAACAAAAGAATAAATAGAAGGATTCTAACCATCAGAGCAAAGGTTTTCTCTTTG
TTATTTTTACAAATAGAAATAGGTAACCAATTTGTAGATTGTGGAATAGATTAAAATCGCGTTATAAGAA
TAAGAATTCCGCGGGTCCTTTCCGCTCTAATCAGATAAAGGGGGGTAAGGACCCGCTAAGCTCCTACTTT
TTCATGTTTACAATCTGGCTCCTCCAATTACTATAGAGATGAACCCAATCCAGAATACGAACCGTAAAAG
AAAACACCTATTAAACCAATCACAGCAATACCAGTTACAGTACCTATCAGCCAAAGAGGAATTCTTCCAG
TAGTATCGGCCATTTCCCCTACTTTCCTCCACATTTTCTCAAATGGTCATGCTAGAGACAAAAACAGTCA
TGGATAGTTATAAGGATGGTATCCTTCCAAATGGGATAAGAGAATTCTTACTACTCTCTTTCTTTCTCTC
AATTGAAGAAGTAATTGGAAAATAAAACAGCAAGTACAAAAATGAGTAATAAACCCCAGTATAGACTGGT
ACGATTCAATTCAACATTTTGTTCATTCGGGTTTGATTGTGTCATAGTTCTATAGTTGGAATTTGGTTTA
TCGTTGGATGAACTGCATTGCTGATATTGATCCCAAGAAAAAAACCGTGGGTACAGCTAATCCGTGAACA
GCCAGCCATCGCACTGTAAAAATAGGATAGGTTCGATCTATGGTCATTGGGGCCTCCTAAAAAGATCTAC
TAAATTCATCTAGTTGTTCTAAAGAATCAAAACGGTCGGTTATTAATGGAATTCCTTGTCGGCTTTCCGT
GAAATACTCGTTTGGCCGAGGACTTCCAAACACGTCATAAGCTAAACCCGTACTGACAAATAACCAACCC
GCAATGAATAGGGAAGGTATAGTAATGCTATGAATAACCCAGTATCGAATACTGGTAATAATATCAGCAA
AAGAACGTTCTCCCGTGCTTCCAGACATGCTGAGCTCCCCAAATTTTTGTACATTCAAAAAAGGAATTGA
TTCCGTAAAAGATGGGATCAACCAGTAAATAGAAAATTACTGATATTCATCCTTGTAAGATTGTCAATTT
TGTACCGAAGGTGTATTTTGAGTATACCGAATTAGTATAGCTATCCTTCCTATGGCACAGCAATCCAGTT
TCGCTTGGTCCCGAAACAGAATTCCTTTTTTCTCTTCTTTGTTCCTTGTCTATAGGGAAACTACATGTTA
TTCAAGGCATCAATAGAAACCCCCATTTTGGGGGGTCCTACTTATTTTCATTGTCTTCGGATATAGTAGA
ATAATTTAATTTGGAATAGCGGCCAAGATCTTGGGAAAACCTAAGTTAATGATCAATAGGTTTGGATAAA
GAATTTAGGAAGGATATTCTCATATTGACCCAATACAAGGATAAGTATATGCGAAATCTATCCCTTTTTA
GTTAAAAGTTTTATTCGAATCCAACCTTTCCCTTTAAGGAATTAAATTGGTTAGCATAAAATAATAGCTA
ATAAATAGAAAATTGAATAGTAGATAATCCGTTATGAAAGAAAGGGAATACATTCTTTGAAGAATCAAGA
TTCGTAATCAATCCTTGTCTTGTTTGTTGGATTAGGTCTAACTTTCTTGACCAAACTGCAAGCATGGAAT
TTTACGAGATGAAATAGGGAAAGACAGAAGATAGAACTTAAAAGAAAAGGATAATTGAAGTAACTCGTCT
TCGAATCAACTTTGGTTGGGGTTCGAAAAACTAATAAAAATAAATAAAAATAAAGTAAATTCAAGGAAGA
GATTTCCCTTTTTCAGGGGGCCCTTCGGGGGTCGTGGAATGCTTTTCTTCTCCTCTTATTCCATATGGAA
TACAATGAGTTAAAATAAGAAGGAATAGGGGAATATTCGACCGTTTGCTCCAAAAAGAGGATTAAATCCT
ATTGAAAAAGAAATAATCCGAAATAGAAAGCACTTTTTTCAAATTCCATTCTTTATTTATCTTTTATTCC
CAAATTCCCCCGAAAATCCAATTTCATTTTTCAATGGGGTTAGATGATCTAGTTCTTAATATTATTACTT
TACTTAACTGACAGATTCCACAACAAATCTCTTGATTCGGAATTAGGGACTCATGTCCCATCTGATGAAT
CGATTTTCTTTTACACTTCTGTATCTCACTCTATCTTGTTTTTTAGTATTATCTAAAATAACCGATGAAT
TATGAATTTTCCATAACTTAGGTAAGTGCTTTACCAACATATGTAGTGTAGTAAAAAAATAAATGGAATT
TAACCCCTTCATGCTTACTATAACTAGTTATTTTGGTTTTCTACTGGCTGCTTTAACTATAACCCCAGCT
CTATTTATTGGCTTGAACAAGATACGTCTTATTTGAAATGAATTGAAAGCAAAATCTTTCTTTTGGATTC
CTGGTATTCTACGACTCTTTTCCACACTAATTACCAATTCTTTTCTTGGTCATTGAGATTCGTGGATAAT
TTAGACTATTATTTAGAGATAGATCGTACCTCTTTTTTTATTCCCTCGAACAAATCGAAATGATTGAAGT
TTTTCTATTTGGAATCGTCTTAGGCCTAATTCCTATTACTTTAGCGGGATTATTCGTGACTGCGTATTTG
CAATACAGGCGTGGGGATCAGTTGGATCTTTGATTGAGTAATATTTCTTTTTTGATTGACCTCCTCCAGA
CCAGAGAGGAGGTCAAATTGGAGTTGCAATTCTACTTTGTTTTTTTAAGTTATTTTACTCTGTTTCGACA
TAAGATAGATGGAATCACGCTCTGTAGGATTTGAACCTACGACATCGGGTTTTGGAGACCCGCGTTCTAC
CAAACTGAACTAAGAGCGCTTTCAAAAAGAAAATCCTTTTCTACTCCTAACGTGTCTCACGTACGTATAG
TATCTACAAATTTAACTTATACCCACTTTAATTGATCTCCCCGCTACTGCCCATAAAGAAGAGAGAAGTA
ATAGGTAGGGATGACAGGATTTGAACCTGTGACATTTTGTACCCAAAACAAACGCGCTACCAAGCTGCGC
TACATCCCTTTTCCAAATTGTTGTACAATGCCATTGTACACAATTCCTTTCTTGTTTTCCACATCATAAT
TTTCTTCTATTTCTCTATCTATATAGAACTTTCTTGTCATTTCTTGTTTTTGGTCTCATATAATCAAGGA
AGGGTATACATCTAAAATCCAGTCGAATTTCACCTATAAAAGAAAGATTACTATTCCTTAGTAATGTATA
GGAAGAATGGGGTTCAGTCTTTTTCTTTTTTAGGGATAGGAAAATCTCGTCTATATGGTTCATTCTATAT
ATATAGAATATTGATTTTGTTTTTTTAGTTAGGAATTTCGCCTAAACAAAAGAAATACAAACGATCTTGG
GCAAGAGTATCTGATCATATATGTATTCCAATAAGGAAGGAGGATTTTCAATGCGGGATATAAAAACATA
TCTCTCTGTAGCACCCGTGCTAAGTACTCTATGGTTTGGGGCTTTAGCAGGTTTATTGATAGAAATTAAT
CGTTTATTCCCAGATGCTTTGTCATTCCCTTTTTTTTGATTCTAGTTATTCCTATGCGAGAGATAGAATT
CTTCGTGACATGACGAAAATTTTCCTTCAATCCTTTTTTAGTATACGAAGCAAAAAGAAAGAAAAGATGG
ATTGGGTTGAACCTCAGAGTCATGAAAAATTCGGTAAATCTCATTTTGGAAAACAGAAATTTAATTAAAA
GCGGTATCCAAGCTAAGTCAGGCCTCACAAATCAGAGCATAGAAAGAGGCTAGGACTTGCTACTTAAATG
AAAGGATTTCGAAGCAAAATCCTTGCTAATTCGACAAGGATTGTATTCTTTAATTATTTCTCTATTTTTT
ATTACTTAATTTACGAATTTCAAAAAATTTTTATTCTATTGGATTGGATTCGTTAGAGAATTCGAAGAAT
TACAACAAAATCTTTAGAAATCGCATTTTTAGTTAGGAACTTCTATGGATTTTATTCTTCTTCTTCGGAT
CCAAAATAGAAGAATAAAAGAATAGGTATAAGAGTTAAGTTAAGTCGATCCAAAAAAGAAAGGAGGTTCA
TGGCCAAGGGCAAAGATGTTAGAATCAGAGTTATTTTGGAATGTATCAGTTGTGTTCGAAAAGGTACCAA
TAAGGAATCGACGGGGATTTCTAGATATAGTACTCAAAAGAATCGCCATAATACACCCGGACAATTAGAA
TTAAGAAAATTTTGCCGTTATTGTCGCAAGCATACGACTCATAACGAAATAAAGAAATAGGAGCATCGTG
TGTTCGATTTTTCCAAAGAACAGAAAGAGTAAGAACTTCTTATTTAATATATAGAACATAGTTTAATATA
TAGAACATAGTTTAATATATAGAACATAGATAGAATACAAAATACAAATCAACTCATCTGATTTTAGGTA
GATATTATTTCATATGTATAGAGGTTTTTTATTTTTATATTATAGTATATGAATCAAATAATATATGGAC
CAAAGAAAGGTTACTTCTTCTGGATCCACAATTATTAAAATAAATAAATCCATTTTTTTTTTTCAAATTT
TTAAATAAGGAATAAATCATGTATACATCTAAACAACCTTTTCGTAAATCTAAGCAACCCTTTCGTAAAT
CCAAACAAACTTTTCATAAATCCAAGCAACCTTTTCGTAAATTCAAACAACCTTTTCGTAAATCCAAACA
ACCTTTTCGTAGGCGTTCTCGAATTGGCCCGGGGGATCGAATTGATTATAGAAACATGAGTTTAATTAAT
CGGTTTATTAGTGAACAAGGAAAAATATTATCCAGACGAATAAATAGATTAACCTTGAAACAACAACGAT
TAATTACTCTTGCTATAAAACAGGCTCGTATTTTATCTTTCTTACCATTTCGTAACTATGAGAATGAGAA
GCAATTTCAAGCCCAGTCAATTTCAATAATTACTGGTCCTAGACACAGAAAAAATAGACATATTCCTCAA
TTAACACAAAAGTTCAATTCCAATCGAAACTTAAGAAACTCCAACGAGAATTTAAGAAACAACAATCGAA
ACTTAAGTTCCGATTGTTGATGTTTTATTCGAAAAGGTCAGACTCATATATAAAGAAAGTAATCAAGTTT
TGATTCTTGTGTTTGTTATAAGAAAGAAAAATGGGAAAAAAGAAATAGTTTTTTTATTTATTGCAACATG
CTCGTTGATTCCTACCACTTAATCTTAATTTATTGTATTTTCCCGGAGTTCCCTCTCCGGGAATTCTGTT
TTAATTATTCCTGTATATTACTTTTTTATCCCTTTAATTGATGGTCTTTATTTTATTGGAAATCGTGTAA
AGATTATTTGGATTTGATACAGCTACTTGTGCAAGCATTTTACGATTAAGAATCAATTCCTTCTTGTACA
GATTGTGTATTAATTTACTATAACTATCGAATACTTTATATATCCGTGTTGCTGCGTTTATCCGAGTGAT
CCACAAACGACGAAAATCCCTCTTTTGCCTGCCTCTATCTCGATGAGAAGAAACAAAAGCTCTTCTTACT
TGTTGAGTAATCATTCGATTAAGTCTTAAATGAGCCCCTCTAAAGTTTGAGGCAAATGAACGCATTTTTG
TTCGTCGTCTCCGAGCTATATATCCTCGCGGAACTCTGGTCATTGAATCAAATTAACCTTAATGAATAAC
TAATGATTTCTCTTCTTTTAACCGTCCTTTTTCCCATTAATAACAAAACGGATTATTCCGATATATAAAA
TATTAATTCCAATGGCTTTTGCTACTATAACCTTCCCAACCACGATTTTTTATTCTATTTCCTTCAGTTA
TTTCACATAGAAATAACAACGATACTAAAAAAACAGTGGGTTCCTTCGTTTCTATGGTTCCCTTTTAAAC
GGTGAGGCCCTCTCTATACACCGGAGCTCTTTCTTTCATTCATTTCATCAAAAGGTATTGTGAACTTGTA
TAGTTCACATTCTTTGGCTCTACCTATCCATTATAGAGTAAATAGCTCTTTTCACAATAAGAGTTATTCA
TACAGTGACGGTATTTAATTATGAAAGTTGGCTAAATAGCTGACCCTTTAGTCCGTTCTTTTAAAATAAA
GGAGCATAAGCCTTTTCTTTTTATTACTATTTCCTCCGCTTAATGGATAACCATTTGCTACCAATGGGGG
AATTGCTTCTTCCAATTCCAATCTAGATGATTGGATTTGCAACAAAGGAAACCATAAATTCCATATACCA
TAGAAATCCAGGATAGAGAAGCTCTATCCTATTCATTGGTACCGATCATGGATACTTCCAAAATTGTCTT
ATTTGTTTGAACTCATGATCTGAACGAGTCGCACATACACCCTAGCACATGTTCCTCGACGCTGAGGACA
TCCCTTAAGCGCGGGCGTTTTTCTAGCATTTCGTATTGGCTGTCTTGCATTTCTAATAAGTTGTTTAATC
GTTGGCATGTCGTATGTATATAGAAAAAAATGGATTGGTTTAGATCGATCTTAACCTGATGATTCATCAT
CATGAAGTATTTCTATTTTCTATAAAATCGCATAAAACCCGAATTTAGGTTTTAAATAAATTTATAAGAA
ATCCAGCCACTACCAATCCTTAAACATTTCTGGAAACCACACTGGATCGGTATCGCAGTGCTCGTCAATC
ATTTCATCCCCTACAATATCGACAAGTCCATAAGCTTTGGCTTCGTCTGCTGACATAAAAACATCCCTTT
CCATGTCTTCGGATACAACCCAAAAAGGCTTGCCTGTTCTTAGTGCATAAACCCTTGTGATCATTTCGCG
AACTTTGTGTAACTCTTCCACTTCTAGTAAAAATTCAGGTGTCCTTGCCCGATAATAAGCACTAGCAGGT
TGGTGAAGCATAATCCTAGCGTGAGGGAATGCTATACGCTTGGTGGGTTCTCCTCCAAGCAGAATGAAGG
AGGCCATGGATGCGGCTATTCCGAGGCATATTGTATATATATCTGGTGTCACCGTTTGCATCGTATCAAA
AATCGCCATTCCTGAGATTAGCCACCCGCCGGGGGAGTTTATAAACAAAAAAATATCGCTAATTCCATCT
TCTATACTGAGATATACCATTAGACCTGTAATATGATTCGTGATCTCGGAACGAATCTCTTGACCTAAAA
AAAGTGTCCTTTCTCGATACATAACGTTGTATAAGTCAACCCAAGTCGCTTCTTCATCTCCGGGAATCCG
GTAAGGTACTTTTGGAACACCAATGGGCATATTAGATTAATATTATTAAATTTAAGTAAGAAAACTACAC
TTTAATATGGAAACGTAAGAATGGAAGAGAAAGAAAGAATCCACAGTTTATTATCTTCATTTTTTTCTTA
TTCTATAAGAATACTATAGATTCTATTAATACATAGATTGAATAATACACAGATTGCAAAAATTATCATA
TAAGGAAGGTAAGACAGATTGAATAAAGAAAAAGGAATCTGTGATTCGAATGATAAACAAAGAGGGATTA
GGGATCTATTCTTCGTTTTTCCAAATAGCCCAAGCTACCCATTGCATATTGGCACTTATCGAGTATAGAA
TAGATCTGCTTCTCTTTCTTCTTACAAACAGAATTGGCTTCTTATTTTTAATGGAATGAAATAAATATTC
ACGCTTTCTGACACAGAATCCCCTAGAAGGGTTAGGTACATAGGATATGGATAGTCTTTTCCAATGCGAT
AAAATAAAACGACATCGTGTCTATTTTTCTTTGCTAAAGGGGTATTTCCATGGGTTTGCCTTGGTATCGT
GTTCATACTGTCGTATTGAATGATCCGGGTCGATTGCTTGCGGTGCATATAATGCACACAGCTCTTGTTT
CTGGGTGGGCTGGCTCGATGGCTTTATACGAATTAGCGGTTTTTGATCCCTCTGATCCTGTTCTGGATCC
AATGTGGAGACAAGGTATGTTCGTCATCCCCTTCATGACTCGTTTAGGAATAACCAATTCGTGGGGTGGT
TGGAGTATTTCAGGAGGAACTATAACGAATCCGGGTATTTGGAGTTATGAAGGTGTGGCAGGTGCGCATA
TTGTGTTTTCTGGCTTGTGTTTCTTGGCAGCTATCTGGCATTGGGTATATTGGGACCTAGAAATATTCTG
TGATGAGCGGACGGGAAAACCTTCTTTGGATTTGCCCAAGATCTTTGGAATTCATTTATTTCTTGCAGGG
GTGGCTTGTTTTGGCTTTGGTGCATTTCATGTAACGGGTTTGTATGGTCCTGGGATATGGGTGTCCGATC
CTTATGGACTAACTGGAAAAGTACAAGCTGTAAGTCCTGCGTGGGGTGCAGAAGGTTTTGATCCTTTCGT
TCCGGGAGGAATAGCTTCGCATCATATTGCTGCAGGTACATTGGGCATATTAGCGGGCCTATTCCATCTT
AGTGTCCGTCCGCCTCAACGTCTATACAAAGGGTTACGTATGGGCAATATTGAAACTGTACTTTCCAGTA
GTATCGCTGCTGTTTTTTTTGCAGCTTTCGTAGTTGCCGGAACTATGTGGTATGGATCGGCAACTACCCC
AATCGAATTGTTTGGGCCTACTCGTTATCAGTGGGATCAGGGATACTTTCAGCAAGAAATATATCGAAGA
GTTAGCGATGGGTTAGCCGAAAATCTTAGTTTATCAGAAGCTTGGTCTAAAATTCCCGAAAAATTAGCCT
TTTATGATTATATTGGTAATAATCCGGCAAAGGGGGGATTATTCAGAGCAGGCTCAATGGACAATGGGGA
TGGAATAGCTGTTGGATGGTTAGGGCATCCCGTCTTTAGAGATAAAGAAGGACGCGAGCTTTTTGTACGT
CGTATGCCTACTTTTTTTGAAACATTTCCGGTAGTTTTGGTAGATGAAGAGGGAATTGTGAGAGCGGACG
TTCCTTTTAGAAGAGCAGAATCCAAATATAGCGTTGAGCAAGTAGGCGTAACGGTGGAGTTCTATGGTGG
CGAACTTAATGGAGTAAGTTATTCTGATCCTGCTACTGTAAAAAAATATGCGAGGCGCGCCCAATTAGGG
GAAATTTTTGAATTAGATCGAGCTACTTTGAAATCGGATGGTGTTTTTCGCAGCAGTCCAAGGGGTTGGT
TCACTTTTGGTCATGCTACCTTTGCTTTGCTATTCTTTTTCGGACACATTTGGCATGGGGCTCGAACCTT
GTTCCGAGATGTTTTTGCTGGTATTGATCCAGACTTGGATGCTCAAGTGGAATTTGGAACATTCCAAAAA
GTTGGAGATCCAACTACAAGGAGACAGACAGTCTGATACCTATGGTATCTTTCACCTCTCTTTTTTGATT
TGACATGGGAAACATCTCCTGTCCTTTCTTTGACTCTTTTTCTTTTTTTATATGGGAAATGATCCCAAAT
GACAAGTGAATAGGTGTGGAAGTTATAATTGTAAATAAACCACGATCGAATCTATGGAAGCATTGGTTTA
TACGTTCCTTTTAGTTTCGACTTTAGGGATAATTTTTTTCGCTATCTTCTTCCGAGAACCACCTAAGGTT
CCGACTAAAAAATGAAATAATTTAATTGAAGTAAGAAGTCTCCCAGATGGGGAGACTTCTTACTTCAATT
AGTCCCCATGTTCTTCGAATGGATCTCTTAATTGTTGAGAGGGTTGCCCAAACGCGGTATATAAGGCATA
CCCAGTAAAGCTTACAAGTAAACCAGATATGGAGATGGCGACTAAGGTTGCTGTTTCCATTTTTATAGAA
TTTCAAGATTACAATGGATCTATGAAAAGATCGTGTATTTACAACTACAACGGAATAGTATACAAAGTCA
ACACCAATGATTAAATAGAATTTATGGCTACACAAACCGTTGAAGATAGTTCTAGACCTAGGCCAAAACG
AACTGGTGCAGGTAGTTTATTGAAACCCTTGAATTCGGAATATGGGAAAGTAGCTCCGGGTTGGGGGACT
ACTCCTTTTATGGGGGTCGCAATGGCTTTATTCGCGATATTCCTATCTATCATTTTAGAAATTTATAATT
CTTCTGTTTTACTGGACGGAATTTTAACGAATTAGGTTTCTACTAACTAAAACTATGAAGTCATAGTTTT
TCCATCCAAAAAGAGGCCTTTCTACTTTAAGCTCCACATTTCTAGACATTCTGGTAGTTCGACCGTGGAT
TTTTTTGTTTGGGTATCTCTGGAATATGAGTGTGTGACTTGTTAGAATTGATCCTATTGATAATACATAG
AAAGGGCCTGTTATCTCTATCAAGATGATTCTAATTCGTCGGATATTATTTATTCTAGTATCTGGAACAC
GAAATACATAGAGTGGATCAAGAAAAAAAAAGGAACTATGATTCATACTCACTATTTAGACCTCGCAACC
AGACTGAAAAAAAAATTCAAGTAGTTCTTAATAAAAAAAGAAATTTTCTTCCTTCCAATTTTGTTTGCCC
AAAAGAAAACTTTTTTTTCTCTCGATTTTGTCGAGTCATTACACCGATTCAATAAATGATCATCAAGCGG
TTCTTATTCGAAGAACCCTTGCCTTTTGTTTAGCTTGAGACTCAATCATCGTGGCTCTAGTATGAATCTA
AGGTTTTAATTGAACTGATTCATAGGATCGCAACAAGATAATTTCTATCAGAAAACCACTATAAATAAAA
AATAGGGACGAGAAAAGTCAAGAGGCCTCTACAACATAAGGGAAAGAAAGACAGATGAGCCAACTTGAGA
TTTTTTGGCATTATCATCACAAAGAAGAAATTCTGGATTTTTCTTATTTCAAATCTTCAAGGCAAATCGA
TCCAATCCCGTGGCTGATGAAGTTTTGAACCTTTATTTTCTTTTTCTAATATCCGTTGAAAATTTGTGTG
TTTCTGCTTGAGCCGTACGAGATGAAATTTTCATATACGGTTCTCAGAGGGGGAGTCGGGCTAGTTACCT
ATCTCAATAAAGTATATGATTGGTTTGAGGAACGTCTTGAGATTCAGGCAATTGCGGATGATATAACTAG
TAAATATGTTCCTCCTCATGTCAACATATTTTATTGTTTAGGGGGAATTACACTTACTTGTTTTCTAGTA
CAAGTCGCTACCGGTTTTGCTATGACTTTTTACTACCGACCAACCGTTACAGAGGCTTTTTCCTCTGTTC
AATATATAATGACGGAGGCCAACTTTGGTTGGTTAATCCGATCAGTTCATCGATGGTCAGCAAGTATGAT
GGTTCTAATGATGATCCTGCACGTATTTCGTGTGTATCTCACAGGTGGATTTAAAAAACCTCGTGAATTA
ACTTGGGTCACAGGTGTGGTTTTGGCTGTATTGACTGCATCATTTGGTGTAACTGGTTATTCTTTGCCTT
GGGATCAAATTGGTTATTGGGCAGTCAAAATTGTGACAGGTGTACCTGAAGCGATTCCGGTAATAGGATC
CCCTTTAGTGGAGTTATTACGTGGAAGTGCTAGTGTGGGCCAATCCACTTTGACTCGTTTTTATAGTTTA
CATACCTTTGTACTGCCTCTGCTTACTGCCGTATTTATGTTAATGCACTTTCCAATGATACGTAAGCAAG
GTATTTCGGGTCCTTTATAGGGAAGGCATATCATAGAGAATTCTAATTTTCATATATCATATCGGGTAGG
TTGTGGTATTTCATTGCTACAAACATGGGTTATTGTAAAATAAGACATGTCATTTGGATACTTCTCTTCA
ACTCCGAAGTATTTTGATACAAATAGTTGAAGTGAATTTTACGAAAGAAAATAAGGCGGATTATGGGAGT
GTGTGACTTGAATTATTGATTTGGCCATGCAGATAGAGAATTGGATCTGCCACATTCGAATTTACGACAA
AAGGTGTCTCCGCATCCAATCAACACGTAAGTCCCTTATCTAGGAAGGATAGGCTGGTTCACTCGAGGAG
AATATTTTCTATGATCATACCCCAACCATGTCATCCATGAACAGGCTCCGTAAGATCCCGTATAGTATAA
ATGGAATAAGTCATGTGATATGATCCAATTCTATATTTATTACACTTACTTTTTATTATAGTATGGAAAT
GCATTCATTTTCTTTGCATCGATTTCGATCCGCAATACTATCGGAGTAAAAGAAGGGATCTAAGGAAGAA
GGTAGGCTAAACTTTTTGATTTTTTATTAGTAACAAGTAAATACTTTGTTTGGACGTAAGAAACTTGCGA
TATTGAGGGGATAAACACCAACTAATCAAGAGACAATCCACAAAGCAATTGATCATGATCAAATTTGTAA
GCCCACTTGGATATTGAGCATTTACGCATAAGAATAGGATTCTTTTCAATGAGTAGTTATAGGCGCAACT
TCGGAAAAGATAATCTGATAAAGCTTTTCTTACCTTGAGTCATTGAGTCATTATATAACCTATTCTATTG
TGGATCCTCCACGGTCTTATTTCTTTCATTCTTGCTCGAGCCGGATGATGAAAAATTCTCATGTCCGGTT
CCTTTGGGGGATGGATCCTAAAGAATTCACCTATCCCAATAACAAAGAAACCTGACTTAAATGATCCTGT
ATTAAGAGCAAAATTAGCTAAAGGGATGGGACATAATTATTACGGGGAACCCGCGTGGCCCAACGATCTT
TTATACATTTTTCCAGTAGTAATTCTAGGTACTATTGCATGTAATGTAGGTTTAGCGGTTCTCGAGCCGT
CAATGATTGGTGAACCGGCGGATCCGTTTGCAACTCCTCTGGAAATATTGCCCGAGTGGTACTTCTTTCC
CGTATTTCAAATACTCCGTACAGTACCCAATAAGTTATTGGGCGTTCTCTTAATGGTTTCTGTGCCAACG
GGCTTATTGACAGTACCCTTTCTAGAGAATGTCAATAAATTCCAAAATCCATTTCGTCGCCCAGTAGCTA
CGACCGTTTTTTTAATCGGTACTGCAGTAGCTCTTTGGTTAGGTATTGGAGCAACATTACCCATTGATAA
ATCCTTAACTTTAGGTCTTTTTTAGGGATTTTTCGGGTTGATTCATTCAACCGTGAAGTCCCCCGCATGG
GTATCTAGGAAATAGTTACTTCCAAGTGAATCTTCCCTAGATACCTAAAATCTATTTTATTATGATCCAT
TTCGCGAAAATATAGATTGTGCCTAAGATGCAAAATTGTTTTCTTTTTTCTTTTTATTCTAACTCGAATT
TTTATTCTAACTCGAAAAAGAAGAAGAGGAAAAAATTGCAATGGATTTAAAGCGAGAACTTGTTCTTAGG
TAAATCAATTGGAAGATGCTTCTCTAGAGTGTCCCATAGAAGTTTTCCATCTTCCATACGAAAACTGTCA
ATTCTCATAAGATCTTCTTCAGTCTTACTCAAAAGGTCCAATAGTGTATGTATATTGGCCCTTTTGAGAC
AATTATACGTTCTAGAAGGCAATTCTAATTGATCAATAAAAATACAATTCAATGGAATTCCTTTTTTGTT
TTTCTTTAGATTAGTGAATCTTTTTTGAAAGGTTAAAAGGGGTGGAGTAAACCTGTTCTTATTTTCTTCG
AAACTAGTGCCCTCTTCCTCTGCGTGTAGAAAAGGAAGAAATAAATCAATCAAATTACGAGAAGCTTCAT
AAAGCGCTTCTTTAGGGGTTAAACTTCCATTCGTCCATATTTCTAGAAAAAGTATCTCGTGTTTTTCATT
TCCATTCCCACAAGAAAAAATACTATAATTCACATTTCGAACAGGCATGGATATAGCATCTATAGGATAA
CTTCCATCTTGAGAGTTCTTTCTGAGTTCCGTATGATATCCGCGATCTCTCTTGATCTGTAACTCAATAC
AGAAATCAATGGGCTCTCTCAAGTTAGCTATAGGTTGTGTCGTATCAACGATTTCTACGGAAGGCGGTAA
GATTATATCTTGAGCGGTTATATATCTAGGACCTTTGACGCAAATTGATGCGTCTCTAACTCCATAGAGA
TTACTTCTCAATACAATTTCTTTCAAATTTAGTAAAATTTCTTGTATGGATTCTTCAATACCTACTATTG
TAGAATATTCGTGTGGCACGTTCCAAAATTTTGCGCGTGTGATACATGTCCCTTCTATTTCTCCAAGTAA
AGCTCTTCGCAAGGCAATACCGACAGTATCCGCTTGACCTTTTCTAAGCGGGGACAGAATGAAACGACCA
TAATAAAGACGCTTACTATCTACTCTTGATTCAACACACTTCCACTGTAATGTTTGGGTGGATCCTGTTA
CCTCCTCTCGAACCATAATAGACTAGTATTATTATTTGATCATTGAATCGTTTATTTCTCTTGAAAGCGG
TTTAATTCTTTTACAGACGTCTTTTTTTAGGAGGTCGACATCCATTATGCGGCATAGGTGTTACATCGCG
TATACAACTTAACCGTACACCACTTTTAGCAATGGCTCGTAATGCGGCATCTCTTCCGCTACCAGCACCT
TTTACCATAACTTCTGCTCGTTGCAAACCCACTGTACGAATAGCATCTACTGCTGTTCTTTGACCAGCAT
AGGGTGATGCTTTTCTTGAGCTTTTGAATCCACAAGTACCTGCGGAGGACCAGAAAACCACCCGACCTTG
CGGGTCTGTAACAGTTATAATGGTATTGTTGAAACTGGCTTGAACATGAATAACCCCTTTTGTTATTCTA
CGTGCACTCTTCCGTAAACTAAAACGGGCATTCCTACGCAAACCAATACGCACTCTCTTACGTGAACCTA
TTTTTGGTGTAGCTTTTGTCATATTTTATTATCTCATAAATATGAGTTAGAAATAACAAAAAGAAAAAAA
GATACAAAGATATCCGTTTCAGAGTAAAATATATCCTTTACTTTAATTTTTTTATTTGGAATTTGGACAT
TTCCGCGGGTACTTTTTTTTACTTTTTAGAAAGGAAAGCCCCTTTTTCGAAAGATTACCCCTGTCTTTGT
TTATGCTTCGGATTGGAACAAATGACTCTAATTCGCCCACGCCTACGAATCAGTCGACATTTTGTACAAA
TTTTACGAACGGAAGCTCTTATTTTCATATTTAGGTATTCCTTTCTTAAACTATGAATCTACTCTTTGAG
AAAAAATAAGTCTCTTCACTTAAATTTGGAAACTTGGAATTTATTACCCTAGAAAAACCTAATCCTTTGA
ATCTTTGGTATCCTTCAAATCTTCAGTATCCTTCGAGTCTTCGGTACGCTTCGAATCCTTATGGGGAAGT
CTATAAATTATACGTCCCTTGCTTGAATCATAACGACTTACTTCAATTTTGACCCTATCCCCCATCAGTA
TTCGTATAGAACTGGATCGGATCTTTCCTGAAATATAGCCCAGGATGATGGTGTCATTCTCTAGGCGAAC
GCGGAACATTCCGTTGGGTAGGGCTTCCGTAACTAAACCTTCGAAAGTGACTTTTGCTTCTCTCGGGTTT
TTTTTTTCTCTCCTATTTTTTTTTTCTGTCATATTTTTTTCTCCTATTTTTCCATTTTAATTTCTAAAAT
AGGAAGTTCGAGATAGAATTCGTGTACTATAGCGAGGCCATTACCATATATAACATAAGACTTCTCCCCC
AATTCTGTTTAGTCGAGCTTCTCGATCTGTCATTATACCTTGAGAAGTAGAAAGAATAGCAATTCCCATT
CCGCCCAAAACCTTAGGAATTCCTTGATAGTTGGCATAAATTCGTAAGCTAGGTCGGCTGATACGCTTTA
AAAAGGTTCTAGTTCTATATATTCCCTTTCTAGTCTTTCTCTTTTGATGTCGCAAAGTTGAAACCAAGAA
ATATCTGTTACTTTCCTGATGTTTCCGAACACTTTCAATAAAACCCTCTCGTAGAAGTATTTTAACAATG
TTTTCGGTAATATTTGTAGATACTACTCGAACAGTTCCTTTTTTATTTATGTCTGCGTTTCTTATAGAGG
TTAGTAAATCAGCAATAGTGTCCTTGCCCATAAGACTCTAATTCTAGGTTCCTCCTAATTTTTCTATAAT
CAACATGTTTTCCTTTTTCTTTTAATTTTGGATTTTAAAGCATATACGTGAGACACAATCTACTAATTTT
TTCTTTGATCTATATCTCGTCTGCTAGTATTTATAATACTTCAGGAGCTAATGAAACTATTTTAGTAAAA
TTCAATTCTCTCAATTCCTCGGCAATCGCGCCAAAAACTCGAGTTCCTTTTGGATTTCCTTTTTGATCAA
TGATAACTGCTGCATTGTCATCATAGCGTATTATTATACCGTCTTCGCATTTGAATTCTTTACATGTACG
TACAATTACAGCTCGAATTACTTCGGATCTTTCTAGAGGCATTTGGGGCACTGCGTCTTTGATTACAGCA
ACAATAACATCACCAATACGAGCATATCGCTGATTACCAGCAGCTCCTATGACTCGAATACACATCAATT
TTCGAGCTCCACTGTTATCTGCTACATTTAAAAGGGTCTGAGGTTGAATCATATTATTTTGATTTCAATT
TGTTATTTCAATGCAAAAGAATGAAAGAAATATTGTCTTTCCAGAAAGAAAAACCTGGGGTTTTTTATCT
TCAATACTCCTTTTTGGGTTCTATATCTCTAATCGAAGAAATTGACTTCGTATGGGCATTTTACTGGCAG
CTATGGAGATAGCTGCTCTAGCTACAGTTTCGGATACTCCGCTCATTTCATAAAGTATTCGACCTGGTTT
AACAACGGCTACCCAATATTCGGGGGATCCCTTTCCCGAGCCCATACGTGTTTCTGTGGGTCTTATTGTA
ACCGGTTTGTCGGGAAATATACGTACCCATAGTTTTCCACCACGACGTGCATATCGTGTCATTGCTCTTC
GTCCTGCTTCTATCTGTCTCGCTGTGATCCAAGCGGGTTCAAGTACTTGAAGAGCATATCTACCAAAACA
AATACGATTGCCTCGGCAGGATTTTCCCTTCATTCTTCCTCTATGTTGTTTACGAAATCTAGTTCTTTTG
GGGTTATAGTCGATGGTTCTTTCTTAGTTCCATCTCTACTGCAAAACTGGACATGAGAGTTTCTTCTCAT
CCAGCTCCTCGCGAATGAAATGAGAAAGCGTGCAAATTTCTCTAATTCCATAATATTCAAAGATATTACG
GATAGATACACATCAATATATAATAGAAAAAGTTAGGTTTTTTTTATTTTGAATTTCTTAAAATAGAAAA
ATATATAGTCAAGAAAGAAGATCTAGAATATATTCAAATTCTATATTTATTTAGAATGTAATCTTTCTCT
TTTTAAGGAATCTCCTTATTTTTACTCTTATTGAATCGTGGTAAAGTATTCTAATCCAATAAGGATTTCG
CGGGCGAATATTTACTCTTTCCTGTCTTATTTGGTAATTTAAAACCTTACCAAATAAAGCAATTTTTTTG
GTTTGTTCCGCCATCCCACCCAATGAAGTATTAGGATTCTTTTGAATAAAATCCTATGCAGTCATAGGTT
TTGTCGTTCCCACAGCTTCTCCTTTAATGGTTAGGTTTGAATCCTGCAATGGAGCTTCCAAAAAATTTCT
TTCCGAGTCAATTTTCTCAGTTTTATTAACCCCGGTTGCTCCTTATTATTGCTTTAATTTTTTTTTTGTT
TTTTTGTTTCAAGTTGCGATTTCGAATTCTCTTTTATTTTTATTATTTTATTATATTGATGCTTTATCAC
ATTGCCTTTTATGATGTAATTCATAGACCATACACATTGGAATCCTATATCTTTCTTATTCTTCTTCCTT
CTATCTATCATCCCTCCTTTTATCCACATCCCTTTAGTTTTGCTTCACAACCTAGAATCCGGTTTCTTTT
TTAGAGAAAAAAATGCAGTTGCTACAACTATATGATAGATCTACTCATTTATGATAGATGTATTTATTCA
CATAGTGACTGTTTCTTAGTTAGGATCTCGACAATACGAAGCAATAGGTTGGTTATTAGTTAATTTTCTA
TAATTACTAAGTTTTTTCTATTTTTAGTAGGGTTCGGTCAATTTTTTTTGGAATCCCATTTTTGAGCCTA
AAGAAAAAACTAACGAGTCACACACTAAGCATAGCAATTTTATTAAAAGATTTATCAATTTTCATTAAAT
CTTATAGAAAGAGGTATAATTTCTTCTTTTTTTCAGGGATTTCGGGAAAAATGAGGCTCTTGTCTTTTTT
ATTCTATAACTGGGCAGAATGGGAATACAAGGTTAGTTATTATTCTTCTACGAATATCCAAATTTTTACA
CCTAATACTCCATAGATAGTTCGAATTGGATAGCAGCAATAATCAATTTTAGCGCGAATTGTTTGGAGGG
GAAGTCTACCCTTTTTGATGGATTCGGCACGTGCAATTTCTTTCCCTGCTAGACGACCTGCTATTTTGAT
TTTTACTCCCTTTATATCTGCTTTTTTAGTTAATTCAATGGCTTTTTTCATTGCCTTTCGGAATGAAACT
CTATTTTTTAATTGGAAAGCTATATATTCTGCAAGAATGTTAGGTTGTCTATAAGGTTCTTTAACTTTTT
CGATAGCAATATTAAGTCTCTGGTTTACAGAATTAACTTCCTTTTGGAGATCTTTCTCTAATTCTTCGAT
TGCTCCTTTTTTCTTTAATAAATTGGGGAATCCAATATGGATTATGACGTGGATTGTATCGATTTCTTTT
TGAATTTCTATATGTGTAATTACTTCGGAACTTGAGTCTAATTCTATTTTTCTATTCGAGCCTTTTTTCC
TATTCTTTTGTATATAGTTCTTGATACAATTCCGTATTTTTTTATCTTCCTGTAGACCTTCAGAATAATT
TTTTGGTTGTGCGAACCAAAAGGAATGGTGATTTTGGGTTGTACCAAGTCTGAAACCGAGTGGATTTATT
TTTTGTCCCATATTTTTCTATTCTATTTTTTTTTTACTGGGAATCGAAATCTTAGATTGATCTAAAGATT
ATTTAGATTTCTTTACTATATTTAGTACAATTGTTATATGACACATGGTTTTTTTTATAGGATAACCACG
TCCTCGAGCCCGAGGTCTGAATTTTTTCATAATAGTACTCCTACTGACTTCGGCTTTAGTGATGAATAAA
CTCGCTTTGTCGAAATCCCTATAATGAGTAGCATTTGCTGCTGCTGAATAAACCAACTTTAAGATGGGAT
AAGATGCTCGATAAGGCATGAGGTTCAGTATCATAACGGTTTCCTCGTAGTAACGCCAGCGAATCTCATC
AAGAACTCTTTGTGCTTTGAAAACAGACATATGTATGCGTTTTTGTGCTTTGAAAACCCGTTCGAACTTA
AGTAGACGATCGGTTGGAACTTTTCTTGCGAGTTTCCTTAGCCCGTTTTTCTTCTTCTTTATCCTAGGGG
TATACTTTACCAATTTGAAACTTGTCATAAATAAGGTTATTACCCGCCTACCTTTACTTTATTTTAATCC
TATAAATTTTGTTTATTCTGAATCTTTCTATTCTGAATTCAGTTAACGACGAGATTTAGTATCCTTTCTT
GCACTTTCATAACTCGTGAAATGCCGAGTAGGCACGAATTCCCCCAATTTGCGACCTACCATAGGATTTG
TTATGTAAATAGGTATATGTTCCTTTCCATTATGAATCGCGATTGTATGGCCAACCATTGCGGGTAGAAT
GCTAGATGCCCGGGACCACGTTACTATTGTTTCTTTCTCCTCCTTCATATTGACCTTTTCTATTTTTGCC
AATAAATGACGAGCTACAAAAGGATTCGTTTTTTTTCGTGTCACAGCTGATTACTCCTTTTTTTCATTTT
AAAGAGTGGCATCCTATGTCCACTATCTCGATCGAGGTATGGAGGTCAGAATAAATAGAATAATGATGAA
TGGAAAAAAGAGAAAATCCTTTAGCTGGATAAGGGGCGGATGTAGCCAAGTGGATCAAGGCAGTGGATTG
TGAATCCACCATGCGCGGGTTCAATTCCCGTCGTTCGCCCATCGCATTATTGCAAATTCCAAAAATGCAA
TTTTCCATATTCCTAGTTACATATTTACTTACGGCGACGAAGAATAAAACTATCACTATATTTTTTCCTT
TTCCTAGTTCTTCTTCCAAGCGCAGGATAACCCCAAGGGGTTGTGGGTTTTTTTCTACCAATGGGGGCTT
TCCCTTCACCGCCCCCATGGGGGTGGTCCACAGGGTTCATAACTACCCCTCTTACTACGGGGCGTTTACC
TAGCCAACACTTAGATCCGGCTCTACCCAAACTTTTTTGGTTCACCCCAACATTACCCACTTGTCCGACT
GTTGCTAAGCAGTTTTGGGATACCAAACGGACCTCCCCAGATGGTAATCTTAAAGTGGCCGATTTACCCT
CTTTTGCAATCAGTTTCGCTACAGCACCTGCTGCTCTAGCTAATTGCCCACCCCTTCCACGTGTGATTTC
TATGTTATGTATGGCCGTGCCTAAGGGCATATCGGTTGAAGTAGATTCTTCTTTTTTCTCAAAAAACCCC
TTCCCAAACTGTACAAGCTTCTTCCAAAGCATACGGCTTTCTAGATGTATATGACGATCTCTAGACAGAT
GGATCTTATATGAATCGTATGATGAAGTACCACATGAGTGGATATAGAAAAGGAATCCAAATCTGCCGAA
TCGCTCATGTTATGATCTTCTACATCCTAGGTCTCCGCGTTCCGTCATCTGGCTTATGTTCTTCATGTAG
CATTCAGATCGAATGACTCTATGAAATTACGTCGATACTTCCACATATTATGGGTAACGTAGGAGACATC
CCTATTTTCACCCGGGGGTCTTAATTACCACTGCTTAGCTTTCAATTCGCCTCTGACCATCAAATTAAAT
GTGAATAACCCGTCCTCCTCTCTTTGAAACAAGGGGCGCTTCCGGTTCTGTGCGTGCTTCAAACAATTTT
GTCTTCTCCATATTACCGTATCTCTAGAGTCAATAATTTTCTATGAGGAACTACTGAACTCAATCACTTG
CTGCCGTTACTCAACAGTTTTCTGTTGAGGTCTATCCCGTAGAGGTAGTCAAATTGGATCAGTGATCGAT
TTCTAGGTTTCGTCGTAAACCTAATTGGTTACTTCCAATTACGTAAATCAATAGTTCAAACCGCACTCAA
AGGTAGGGCATTTCCCATTGATATAGGAACTTTTGTACCAGAAACAATAGTATCTCCAATTATAGCCCCT
CTGGGATGTAAAATATATCTCTTCTCACCATCCCCATAGTGTATGAGACAAATGTATGCATTTCGATTAG
GGTCATATTCTATGGTTACGATTCTACCAGATATGTCTTTTTGATTCCGTCGAAAATCGATTTTACGGTA
TAGGCGCTTATGACCTCCCCCTCTATGCCTTGCGGTAATGATTCCTCTGGCATTACGACCTTTACCACAA
CGGTGCCGTCCATGGATCAATTTATTTCGTGGATTGGATTTCACTTGCCTGTCTACGGTTCCCTTGCGTG
TGCTCGGGATAGGTGTTTTGTATAAATGTTTCGCCGTATTATTAAGTATTCTCCTTTAGTTCTTTTCTCT
ATCTAGAAGTGGAATAGAATAACCCGGTTGAAGGGTAATGATCATACGTCTGTAATGCATTGTATGTCCC
AGAATAGGTCCCATTCTTCTACCCTTTCCGGGTAGTCGATGGCTATTCACAGCTACTACCTTAACACCAA
AGAAGAGTTCGACCCAATGCTTTATTTCTGTCTTAGTGAATCCCGATTCGACATTAGAAGTATATTGATT
CTTTCCCAATAAACGAAGACTCTTTTCTGTAAATACTGCGTATTTGATTCCATCCATAAATCGACTTTCC
CTCCTATGCTCTGAGTTCCAGTATCGATAAGAATTCGAGTTCTTATTGTTCTTATGTTATGGTATGAATA
TACCATACCAATTCGTTATGTATGGATGATGGGTGAGATTCCATGGATAGAGAGCCAGTTCCAATAGACT
TATGGAACGTTCCCGTTCGCGTGCATCCAGCAGGAATTGAACCCGCAAATTTACCAATTATGAGTTGGGC
GCTTTAACCATTCAGCCATGGATGCTTAACAGGGATCATCGTACATCGTAAATAACCAATTTTCATATAG
AAAGACATATCATAGAAAAATGAAATCGAAAATATTCGGAGATGGCAAATATTCGGAGATGACTATGAAA
ACACCTCTCTGGATCCTCGAATTGAAAGAGAGATTGAGAGGGATCAAGAATCCTAATTCTCGCTATTTGG
AATGGATCCAATTCTATTGAGTCTGACTCATAGTGATCATTTCTCTTTAGCAAAGAATGACCTTGGTTAT
CAAAGGATTGAACAACCGGGATCCATTTACTTATGATACCTAGTTGACATTGCTAACAAGGATCTAATGA
ATTATGAGTTTAATAGATCCTCTTTAGCAGAAAGACGTATATTCCTTGCTCATTATCAGACAATCACTTA
TTCCAAAACCTGGGGCTAATCGTTTTCATTTACCATCTCATGGAAAACCCTTTTCGTTCCGCTTAGCCCT
ATCGGGTATTTTAGTGATAGGTTCTATAGGAACTGGACGATCCTATTTGGTCAAATACCTAACGAAAAAT
TCCTATTTTCCTTTCATTAAGGTACGAGGGCTTCTTATTCCACAAGAACGAAAGCACCTTTTCATTCTTT
CATATACTAGGGGTTTTTACTTGGAAAAGACAATGTTCCATACTAAAGGATTCGGGTCCATAACCACGAG
TTCCAGTGCACTAGATCTTGTAGCACTTAGCAACGAGGCCCTATCCATTAGTATTCCACATAAGAAATCC
ATTATAGAAACTAATACAATTAGATTAGCTCTTCATAGACAAACTTGGGGTTTGCGAGCCAAGATAAGAC
CGGCTCGGGATCATGGGACCCTTTTCTATCAGATAGGAGGGGATCTTGTACAAAATAGACTTCTAAGTAA
TAACCCCATAGATCCTATACCTATCTATATAAAGAGGCAATCGTGTCAGGAAGCGGGTTTTTCTTTGGCC
AAACGGTACTTCGAACTTGGAACGAGCATGAAGAGATTAACGAGACTTCTTTCTCTTTTGAGTTTTTCTA
GCGGACCAGTCGCGCAAGATCTTTGGTCTTCCCCCGGAACCGATGAAAAAGTGGGTCGCTTCTTATGGAC
TCGCTCAGAATGATTCTTCTCTATCTATAGTTCATGGCCTATTAGAAGTAGAAGGTGCTCTGGTGCAATC
CTTACCGACAGAAAAAGATTGCAGTCGGGTTGATAATAATCGAGTGCCATTACTTCGTCGGTCCGAACCA
AGGAATCCGTTAGAAATGTTTTGAAATGGATATTGTTCTCTCTTTGATCAGGGATTGCTATATAAAATGG
GTAAGTCACCAATCGAATCCCTTTGACAAATCGGGTGTCATATTAGATATCATATTCTATATATATAGAA
ATATCATAGAATAGACATATAGAATTTTTGGTTGGGAAATTCGAATGAATCATTGAGTGAAAAAGGAGCA
AAGAATGACAAAAGACGAGACTCTACTAGTCTTCACTCTTGTGGTTTCCTCGGTTTCTGTTTTCTTATTC
GGGATCTTGCTTTTCATGGTTCTCATCTCTGCAACTCGCGATTTTCGCGAGAGAACCAAATCCAAGTTGG
TGAAGATCATGATTTGGGCTGGCATAGTAGTTATTACCTTTGCAATTGCGGTTCGAATCTATCCGATCTT
TATCTTTTTGCTCAAAGAACGAATAAAACCCCTTGTCGAAGCCCTTTATGATAAGCTTCCCTGGATCTGG
GAAGTTTCTCTTTCACGGTATTGGGATCGTTTGATCGATTTCCTTGATCGCTACTTATGGGCGTGCGCTC
AAAGGATACAAACAGGGATTCGCAAACAAAAAGGGGAATTCGTAGTCACTTTTTCCTGTCGCGTAAAAAA
AAGGCTTTACGCGAGAGCAATAGAGGTTGGGATACATCTATCTCTTCTGAGCAACCTCTTTTGGATTCTT
AAGACCACCCTTGCAGTAGGATACCGTCTGCTTTAGGTTCTTTATTATCTCCTTCGAGGGGTTTTTAGGA
TCGTTCAGGCTATATTTATTTAGTCTATTTTGGCTTTTACTGTCTACTTTTCTCAGGGAGATGGTTAAGT
ACCTCAGAAGATAGAGGAGAGCGCCAGGCGCGGATTTCCGGAATACTTCTACGGGGAATGCTCATTCAAT
GAGCATTCTCCATATTATGCCTTGAAGAGGACTCGAACCTCCACGCTCTTTAGCACGAGATTTTGAGTCT
CGCGTGTCTACCATTTCACCACCAAGGCATCTTGAAAGTGAATCGTATTCCATGAATATGATATCTATCG
AATGTGATATATGGAATATATGACAAAGGTGGAGTCTTGGAGTATTTCGATCGATCGGTCATATAGGCCT
GAGTCAGACATCAAATAGCTTCGATTTGCATTATCCGTAGGACACCTTATATGTATCAAAATCGATATCA
AAATCAAAAAGATGTACAATCCAATTTCTCGATTCAATAGAAGCCCAAAGAGGTGCATATGGTACCCAAA
TAAGGATAGGATAGATATGTCAAAAGCAGGTCTGATTACACCTATTCCTAATCCTAAATAGAATGTAAGG
ACGTAGGGATTTCTATGTAAACAGAGTATCCTATTTCCATAGGCTCGAATGACCCCTTCTCATAATAAGA
ATGTGCACGGTCTGGTCCGGTATGGAATGAACTTATAATCTGATGATCGAGTCGATTCCATGATTATAAG
TTCATAACCCTAGCACCCATTCCCATTTTTGGCGGAACAGATCTACTAATTCTTTTATTCCAGTTAGTAA
GAGGGATCTTGAACTAAGAAATAGACCTAGCAGCTAAAAGAGGGTATCCTGAGCAATTGCAAGAATGGGG
TTCATTGATATTCCTGGTATAGTAGATGCTATCACACATACAGTCATACTCAATTCGATGGAATTGTTTG
ATCTTAAAGGGGATCTTCTATAATTTCGAACATAAGGGGTTATTTCTTGGTTTCGTCCAGTCATTAATAA
CTTGATTATTTTTAGATAATAGTAGATAGAAAGAACGCTCGTAAGGAGTCCTATTGAAACCAAGAAATAT
AGGCCTGCTTGCCATCCACACCAGAATAGATAGAGTTTTCCGAAGAAACCTGCTAGTGGAGGAAGGCCTC
CTAGGGATAAGAGACATAGGGCTAAAGAGAGAGCCAAAAAAGGATCTTTCGTGTATAATCCTGCATAATC
TCGAATGTTATCAGTTCCGGTACGTAGACCAAATAATACAATGCAAGCAAAAGTTCCTAGATTCATGGAG
ATATAGAACAGCATATAAGTTATCATGCTTGCATATCCATCATTTGAGTCTCCAACAATTATTCCAATAA
TTACATATCCGATTTGCCCTATGGACGAATATGCAAGCATACGTTTCATGCTTGTTTGAGTAATAGCAAG
GAGATTCCCCAATATCATGCTAAGAATAGCTAGGATTTCCAGAAGAAGATGCCATTCGTTTGATGAGAAA
TAAAAAGGAATATCGAGAATTCGCGTGGCTGAAGCTGAAGCAGCTACTTTCGAAGTAACAGAAAGAAAAG
CAACGACTGGAGTGGGGGAGTCAGAGTCGAAAAGAGGATTCCTCGCTTCTTTCTCTCATGCAAAACCGTG
CATGAGACTTTCATCTCGCACGGCTCCTAAGTGATAAAAGAAAGAAGAACTCGTCTTCTTTCTTTTTTGA
TTACCTTCCTCGCGTATGTATAAGACCGAATCCATTCTTTTTCGAAATCCATTTCGAAAAAGAACTACTA
ATCCTTAACTTTTCGAGGAATCCTTCATCAGTGGTTGTGAATGACTGACTTTTTCAATCCTTTCGACCTT
GGTTCCGTAGGAGCAAGTCAGAAAGGTTGAGAAATAGAACCATCTGATTTGATTCGTTCCCAATAGCCAT
GAGATGATCATCTTAGGGTGATCCTTTTGTCAACGGATGCTCCTATTACACTCGTAGTCTCTGAAGGATG
AGAACCCACTATGTAGCATCTACATCGATAATTCAAGCATTGTATACGTCATTAGTCCGATTCTTTGTAG
GAACTACCCGTAATAACGAGCTTGCAAAATGGATCTGTTTATCATAAAGAGATTCGTTGTTCCTGACCCT
GCTTCACCTTAATTGTTATTTGAACAAAAAGATCACAATAAACTTTTGGTAAAAGTTCTGTCTTGGTCGG
AGTGGGGATAGCATTTCTCTTCTGCATGTCTATGGAGTTTTGCAAAACCCAAACACCTCAGAGATAGATA
TAGAGGTAGGAATTTGTCGAACGAACCACACTCCTTCGTAGACGTCAGGAGTCCATTGATGAAAAGGGGC
TGGGGAAAGCTTGAACCCAAGTCCTACAGTGATGAATATAAGCGCAATTGAAATTCCTGGGGAGTTATAC
ATTTGTGTATTGATAAGACCATTCACAATTTCTTGAAGCTCGATCTCCCCCCCAGATGAACCATATAGCC
AAGAGAAACCATGAACCAGAATAGAAGAGCTTGCCCCACCCATGAGTAAATATTTCATAGTAGCCTCATT
AGACCGTAGATCTCTCTTGGTATATCCAGACAATAGGTAGGAACATAAACTGAAACATTCTGGAGCTACA
AAGATAGTTATTAAATCGTTAGCACCACATAAAAACATTCCCCCTAGAGTAGCTGTTAATACGAATAACA
GAAACTCTGTTATAGCCATTTCTGTACATTCAATGTACTCTACGGATAGAGGAATACATAAAGTTGAACA
TAATAAAATAAGAAATTGAAAGATTTCGTTGAAATTGTTCGTTTGGAAATTTCCCGAAAAGCTAATTATA
GGTTCTTCTCTCCATCGGAACAATAGGGCCGTTATGCTTATTACTAAACTTGTTGAAGAGATGAAATAGA
ACCAAGGTCTATCTTTTTGATCAGAGGTTGAATCGATCATCAGAAGAAGAATTAGGCCAAAAATTAGGAT
ACATTCTGGGAAAATGAAACTTCCATGGAAGAGAAGCAAATGAAACGCTTTCATAAAAATTCTCGTAGAA
TCGAGAATGAAGTTTTCATTCTGTACATGCCAGATCATGAATTAGTAACTGCATCCAATCTCCGAAAAGT
CCCGATTGTTTCGATTTTTGGAATGGGATATTTACGGAATCGCCATGAATAGGATCAAACCTTATTCCAT
GCTATTTCCATAAGATTCCTCTTTCTTATTCTTAAGCAAGCCCCCGAGAGGGCTTAGTTGATCATGATTT
CTGTTTTCTCTTTCTTTTCCTTTTTGTTTGTTTCGAAAAAGATATCGTCCGATTCTCCTTCTATTGATTC
TTTTCCAATCGAGATGTATGGATCCATGTGTCTACATACCTAGATTCTGTTCATGGATTAACGAAAATGT
GCAAGAGCTCTATTTGCCTCTGCCATTCTATGAGTCGCTTCCTTTTTGCGTATGGCACCCCCACTCCCTT
TGGCAGCGTCTACTAATTCGGAACTTAATTTGAAAGCCATATTTCGACCCGGACGCTTTTGGGATGCTTC
TAATAACCAACGAATGGCAAGTGCTCTTCCTTGTTTAGATCCTATTTCAATCGGAACTTTCCGCGTCGAT
CCTTTTTTATTACGTCTTGTTTTTACTCCTATATTGGGAGTTACTCTACGTATTGCTTGACGTAAAACCA
ATAGTGGATTTGTTTCTGTCTTTTGTTGAATCTTTTTCACGGCTCGATAGAGAATTTGATAAGCCAATGA
TTTTTTTCCGTCTTTCATAATACGGTTAACCACCATGTTAACTAATCGATTACGAAAAATTGGATCGGAT
TTTGCAGTTCTTTTTTCTGCAGTACCTCGACGTGACATGAGCGTGAAAGAGGTTCAAGAATCCGTTTTCT
TTTTATAAGGGCTAAAAACGAATCACTTATTTTTTTGGCTTTTTGACCCCATATTGTAGGGTGGATCTCG
AAAGATAGGAAAGATCTCCCTCCAAGCCGTACATACGACTTTCATCGAATACGGCTTTCCACAGAATTCT
ATAGGGATCTATGAGATCGAGTATGGAATTCTGTTTACTCACTTTAAATTGAGTATCCGTTTCCCTCCTT
TTCCCGCTAGGATCGGAAATCCTGTATTTTCCATATCCATACGATCGAGTCCTTAGGTTTCCGAAATAGT
GTAATGGAAAAAGAAGTGCTTCGAATCATTGCTATTTGACTCGGACCTGTTCTGAAAAAGTCGAGGTATT
TCGAATTGTTTGTTGACACGGACAAAGTAAGGGAAAACCTCTGAAAGAATTTCCATATTGACCTTGGACA
TATAAGAGTTCCGAATCGAATCTCTTTAGAAAGAAGATCTTTTGTCTCATGGTAGCCTGCTCCAGTCCCC
TTACGAAACTTTCGTTATTGGGTTAGCCATACACTTCACATGTTTCTAGCGATTCACATGGCATCATCAA
ATGATACAAGTCTTGGATAAGAATCTACAACGCACTAGAACGCCCTTGTTGACGATTCTTTACTGCGACA
GCATCTAGGGTTCCTCGAATAATGCGATATCTCACACCGGGTAAATCCTTAACCCTTCCTCCTCTTACTA
ATACTACAGAATGTTCTTGTAAATTATGGCCAATACCAGGTATATAAGCAGTGATTTCAAATCCAGAGGT
TAATCGTACTCTGGCAACTTTACGTAAGGCAGAGTTGGGTTTTTTGGGGTTGATAGTGGAAAAGTCGACA
GATAAGTCACCCTTACTGTCCCTCTACAGAACCGTACATGAGAGTTTCACCTCATACGGCTCCTCGTTCA
ATTCTTGCGAAGGGATCCTTTTCCTCGTTCGAGAGTCTCCGCCCTTCTTCCACTCCGTCCCGAAGACTAA
CTAAGACCAATTGAGTCACGTTTTCATGTTCTAATTGAACACTTTCCATTTATGATTAAAGGAGAAGATT
GTTCTTTTACCAAACATATGCGGATCAAATCACGTCTTATAATAAGAAGAAATCTTTCTCGGTATCAATC
CCCTTGCCCCTCATTCTTTGAGAATCAGAAGGATCCTTTTCGAGTTTCCATTTCTTCATTTGGAATCTGG
GCTCTTCTATCTTCGACTTATTTTTTTGGCTTTATTCTTTATTTATTTCATTTCGATTTTTCCCTCTTCC
TCTATCCCTATCCTCTAGGTACAGCGTTTGCATCAATAGAGAACTTTTTCCTCTGTATGAATCGATATTA
TTCCAATTTCTTCCCGAAACTTCCCAAGAAAAATCCCGAATTGGATCCAAAATTGACGGGTTAATGTGAG
CTTATCCATGCGGTTAGGCACTCTTCAAATAGGAATCCATTTTCTAACTGGCTTTCGTGCTTTGGTGAGT
CGTCCGAGATCCTTTCGATGACCTATGTTGTGTTGAAGGGATATCTATATGATCCGATCGATTGCATAAG
ACCCGCGGTAGCAATAGAACGGGGAAAGTATACAGAAAAGACAGTTCTTTTCAATTTCGATTATCTATAT
ATTAGTTCGTTTCTATTTCTAGATATCTATTTCTATATATTAGTATTAGTTAGTAGTACTATTCTATTAG
TTAGCGATCCCGGCTCTGTGAGTTCTTTCTTCCGTGATGAACTGTCGGCACCAGTCCTACATTTTTTCTC
TGTGGACCGAGGAGAAAGGGGGCTCAGCAGGAAGAGGATTCTACCATGAGAGAAGCACAGAGGTCAACCC
GCTTCAAATATGGAACATGGATTCTGGCAATGCAACGGAGTTGGGTCCTCATATCGATCCGAATGAATCA
GTTTTTCTACAGAGGTCAATCTTTGCCTATTAGGCAAGAGGATAGCAAGTTCGAAATTCTGTCTCGGTAG
GACATGGATTTCTATTACTATGAAATTCATAAATGAAAATGAAGTAGTTAATGGGAGGGCTACCATTATC
CTTTTTCTTGTATGTGTTCCTAAGAGAAGGAATTTGTCCATTTCATGTTTCGAGGTCTCAAAAAAAGGGC
GTGGAAACAGATAGAAACTCTTGAATGGAAATTGAAAAGAAATGTAGCCCCAGTTCCTTCGGAAATGGTA
AGATCTTTGGCGCAAGAAGAAGGGGCGACCCATATCATCTTGACTTGGTTCTGCTTCCCCTCTTTTTTTA
AGAATACTGAGTCGGGTTCTTCTCCTACCAGTATCGAATAGAACATGCTGAACAAGATCTTCTTCATGGA
AACCTGCTCGATTTAGATCGGGAAAATCGTACAGATTTTATGAAACCATGTGCTATGGCTCGAATCCATA
GTCAATCCTATTTTCGATAGGACCGGTTGACAATTGAATCCAATTTTTCCCATTATTTGACTATCCATAA
TAGTGCGGAAAGAAAGCCCGGAGGAAGAGTGGCTTGGCCTTGAGTTTCTCGCCCCTTTGCCTTAGGATTC
GTTAATTCTCTTTCTAGATGGGACGGGGAAGGGATATAACTCAGCGGTAGAGTGTCACCTTGACGTGGTG
GAAGTCATCAGTTCGAGCCTGATTATCCCTAAACCCAATGTGAGTTTTTTCTATTTTGACTTACTCCCCC
ACCACGATCGAACGGGAATGGATAAGAGGCTTGTGGGATTGACGTGATAGGGTAGGGTTGGCTATACTGC
TGGTGGCGAACTCCAGGCTAATAATCTGAAGCGCATGGATACAAGTTATCCTTGGAAGGAAATACAATTC
CGAATCCGCTTTGTCTACGAATAAGGAAGCTATAAGTAATGCAACTATGAATCTCATGGAGAGTTCGATC
CTGGCTCAGGATGAACGCTGGCGGCATGCTTAACACATGCAAGTCGAACGGGAAGTGGTGTTTCCAGTGG
CGAACGGGTGAGTAACGCGTAAGAACCCGCCCTTGGGAGGGGAACAACAACTGGAAACGGTTGCTAATAC
CCCGTAGGCTGAGGAGCAAAAGGAGAAATCCGCCCAAGGAGGGGCTCGCGTCTGATTAGCTAGTTGGTGA
GGCAATAGCTTACCAAGGCGATGATCAGTAGCTGGTCCGAGAGGATGATCAGCCACACTGGGACTGAGAC
ACGGCCCAGACTCCTACGGGAGGCAGCAGTGGGGAATTTTCCGCAATGGGCGAAAGCCTGACGGAGCAAT
GCCGCGTGGAGGTGGAAGGCCTACGGGTCGTCAACTTCTTTTCTCGGAGAAGAAACAATGACGGTATCTG
AGGAATAAGCATCGGCTAACTCTGTGCCAGCAGCCGCGGTAAGACAGAGGATGCAAGCGTTATCCGGAAT
GATTGGGCGTAAAGCGTCTGTAGGTGGCTTTTCAAGTCCGCCGTCAAATCCCAGGGCTCAACCCTGGACA
GGCGGTGGAAACTACCAAGCTGGAGTACGGTAGGGGCAGAGGGAATTTCCGGTGGAGCGGTGAAATGCAT
TGAGATCGGAAAGAACACCAACGGCGAAAGCACTCTGCTGGGCCGACACTGACACTGAGAGACGAAAGCT
AGGGGAGCAAATGGGATTAGAGACCCCAGTAGTCCTAGCCGTAAACGATGGATACTAGGTGCTGTGCGAC
TCGACCCGTGCAGTGCTGTAGCTAACGCGTTAAGTATCCCGCCTGGGGAGTACGTTCGCAAGAATGAAAC
TCAAAGGAATTGACGGGGGCCCGCACAAGCGGTGGAGCATGTGGTTTAATTCGATGCAAAGCGAAGAACC
TTACCAGGGCTTGACATGCCGCGAATCCTCTTGAAAGAGAGGGGTGCCCTCGGGAACGCGGACACAGGTG
GTGCATGGCTGTCGTCAGCTCGTGCCGTAAGGTGTTGGGTTAAGTCTCGCAACGAGCGCAACCCTCGTGT
TTAGTTGCCACTATGAGTTTGGAACCCTGAACAGACCGCCGGTGTTAAGCCGGAGGAAGGAGAGGATGAG
GCCAAGTCATCATGCCCCTTATGCCCTGGGCGACACACGTGCTACAATGGGCGGGACAAAGGGTCGCGAT
CTCGCGAGGGTGAGCTAACTCCAAAAACCCGTCCTCAGTTCGGATTGCAGGCTGCAACTCGCCTGCATGA
AGCAGGAATCGCTAGTAATCGCCGGTCAGCCATACGGCGGTGAATCCGTTCCCGGGCCTTGTACACACCG
CCCGTCACACTATAGGAGCTGGCCAGGTTTGAAGTCATTACCCTTAACCGTAAGGAGGGGGATGCCTAAG
GCTAGGCTTGCGACTGGAGTGAAGTCGTAACAAGGTAGCCGTACTGGAAGGTGCGGCTGGATCACCTCCT
TTTCAGGGAGAGCTAATGCTTATGCTTATTGGGTATTTTGGTTTGACACTGCTTCACGCCCAAAAAGAAG
GCAGCTACGTCTGAGCTAAACTTGGATATGGAAGTCTTCTTAGGGTGAAGTAAGACCAAGCTCATGAGCT
TATTATCCTAGGTCGGAACAAATTAGTTGATAGTGATAGGATCCCCTTTTTGACGTCCCCATGTCCCCCC
GTGTGGTGTGGCGGCATGGGGATGTCAAAAGGAAAGGGATGGAGTTTTTCTCGCTTTTGGCGTAGCAGGC
CTCCCTTTGGGAGGCCCGCGCGACGGGCTATTAGCTCAGTGGTAGAGCGCGCCCCTGATAATTGCGTCGT
TGTGCCTGGGCTGTGAGGGCTCTCAGCCACATGGATAGTTCAATGTGCTCATCAGCGCCTGACCCGAAGA
TGTGGATCATCCAAGGCACATTAGCATGGCGTACTCCTCCTGTTTGAATCGGAGTTTGAAACCAAACAAA
CTTCTCCTCAGGAGGATAGATGGGGCGATTCAGGTGAGATCCCATGTAGATCTAACTTTCTATTCACTCG
TGGGATCCGGGCGGTCCGGGGGGGGGCCACCGCGGCTCCTCTCTTCTCGAGAATCCATACATCCCTTATC
AGTGTATGGAGAGCTATCTCTCGAGCACAGGTTGAGGTTCGTCCTCAATGGGAAAATGGAGCACCTAACA
ACGCATCTTCACAGACCAAGAACTACGAGATCACCCCTTTCATTCTGGGGTGACGGAGGGATCGTACCAT
TCGAGCCTTTTTTCATGCTTTTCCCGGCGGTCTGGAGAAAGCAGTAATCAATAGGACTTCCCTAATCCTC
CCTTCCTGAAAGGAAGAACGTGAAATTCTTTTTCCTTTCTGCAGGGACCAGGAGATTGGATCTAGCCATA
AGAGGAATGCTTGGTATAAATAAGCCACTTCTTGGTCTTCGACCCCCTAAGTCACTACGAGCGCCCCCGA
TCAGTGCAATGGGATGTGGCTATTTATCTATCTCTTGACTCGAAATGGGAGATGGGAGCAGAGCAGGTTT
GAAAAAGGATCTTAGAGTGTCTAGGGTTGGGCCAGGAGGGTCTCTTAACCCCTTCCTTTTTCTGCCCATC
GGAGTTATTTCCCAAGGACTTGCCAGGGTAAGGGGGAGAAGGGGGAAGAAGCACACTTGAAGAGCGCAGT
ACAACGGGGAGTTGTATGCTGCGTTCGGGAAGGATGAATCGCTCCCGAAAAGGAGTCTATTGATTCTCTC
CCAATTGGTTGGATCGTAGGGGCGATGATTTACTTCACGGGCGAGGTCTCTGGTTCAAGTCCAGGATGGC
CCAGCTGCGCCAGGGAAAAGAATAGAAGAAGCATCTGACTCTTTCATGCATACTCCACTTGGCTCGGGGG
GGATATAGCTCAGTTGGTAGAGCTCCGCTCTTGCAATTGGGTCGTTGCGATTACGGGTTGGCTGTCTAAT
TGTCCAGGCGGTAATGATAGTATCTTGTACCTGAACCGGTGGCTCACTTTTTCTAAGTAATGGGGAAGAG
GACTGAAACATGCCACTGAAAGACTCTACTGAGACAAAAAGATGGGCTGTCAAAAAGGTAGAGGAGGTAG
GATGGGCAGTTGGTCAGATCTAGTATGGATCGTACATGGACGATAGTTGGAGTCGGCGGCTCTCCTAGGC
TTCCCTCATCTGGGATCCCTGGGGAAGAGGATCAAGTTGGCCCTTGCGAATAGCTTGATGCACTATCTCC
CTTCAACCCTTTGAGCGAAATGTGGCAAAAGGAAGGAAAATCCATGGACCGACCCCATTGTCTCCACCCC
GTAGGAACTACGAGATCACCCCAAGGACGCCTTCGGCGTCCAGGGGTCACGGACCGACCATAGACCCTGT
TCAATAAGTGGAACACATTAGCCGTCCGCTCTCCGGTTGGGCAGTAAGGGTCGGAGAAGGGCAATCACTC
GTTCTTAAAACCAGCATTCTTAAGTTAAGATCAAAGAGTCGGGCGGAAAAAGGGGAGAGCTCCCCGTTCC
TGGTTCTCCTGTAGCTGGATTCCCCGGAACCACAAGAATCCTTAGAATGGGATTCCAACTCAGCACCTTT
TGTTTTGAGATTTTGAGAAGAGTTGCTCTTTGGAGAGCACAGTACGATGAAAGTTGTAAGCTGTGTTCGG
GGGGGAGTTATTGCCTATCGTTGGCCTCTATGGTAGAACCCGTCGGGGAGGCCTGAGAGGCGGTGGTTTA
CCCTGTGGCGGATGTCAGCGGTTCGAGTCCGCTTATCTCCAGCCCGTGAACTTAGCGGATACTATGATAG
CACCGAATTTTGCCAATTCGGCAGTTCGATCTATGATTTCGCATTCATGGACGTTGATAAGATCCTTCCA
TTTAGTAGCACCTTAGGATGGCATAGCCTTAACGTTAATGGCGAGGTTCAAAAGAGGAAAGGCTTGCGGT
GGATACCTAGGCACCCAGAGACGAGGAAGGGCGTAGCAAGCGACGAAATGCTTCGGGGAGTTGAAAATAA
GCATAGATCCGGAGATTCCCAAATAGGTCAACCTTTTGAACTGCCTGCTGAATCCATGAGCAGGCAAGAG
ACAACCTGGCGAACTGAAACATCTTAGTAGCCAGAGGAAAAGAAAGCAAAAGCGATTCCCGTAGTAGCGG
CGAGCGAAATGGGAGCAGCCTAAACCGTGAAAACGGGGTTGTGGGAGAGCAATACAAGCGTTGTGCTGCT
AGGCGAAGCGGTTGAGTGCCGCACCCTAGATGGCTAAAGTCCAGTAGCCGAAAGCATCACTAGCTTACGC
TCTGACCCGAGTAGCATGGGGCACGTGGAATCCCGTGTGAATCAGCAAGGACCACCTTGCAAGGCTAAAT
ACTCCTGGGTGACCGATAGCGAAGTAGTACCGTGAGGGAAAGGTGAAAAGAACCCCCAGTGGGTAGTGAA
ATAGAACGTGAAACCGTGCTGAGCTCCCAAGCAGTGGGAGGGGAAAGTGATCTCTGACCGCGTGCCTGTT
GAAGAATGAGCCGGCGACTCATAGGCAGTGGCTTGGTTAAGGGAATGGAACCCACCGGAGCCGTAGCGAA
AGCGAGTCTTCATAGGGCGATTGTCACTGCTTATGGACCCGAACCTGGGTGATCTATCCATGACCAGGAT
GAAGCTTGGATGAAACTAAGCAGAGGTCCGAACCGACTGATGTTGAAGAATCAGCGGATGAGTTGTGGTT
AGGGGTGAAATGCCACTCGAACCCAGAGCTAGCTGGTTCTCCCCGAAATGCGTTGAGGCGCAGCAGTTGA
CTGGACATCTAGGGGTAAAGCACTGTTTCGGTGCGGGCTGCGCGAGCGGTACCAAATCGAGGCAAACTCT
GAATACTAGATATGACCCAAAAATAACAGGGGTCAAGGTCGGCCAGTGAGACGATGGGGGATAAGCTTCA
TCGTCGAGAGGGAAACAGCCCGGATCACCAGCTAAGGCCCCTAAATGACCGCTCAGTGATAAAGGAGGTG
GGGGTGCAAAGACAGCCAGGAGGTTTGCCTAGAAGCAGCCACCCTTTAAAGAGTGCGTAATAGCTCACTG
ATCGAGCGCCCTTGCGCTGAAGATGAACGGGGCTAAGCGATCTGCCGAAGCTGTGGGATGTCAAAATGCA
TCGGTAGGGGAGCGTTCCGCCTTAGAGGGAAGCAACCGCGAAAGCGGGGGTCGACGAAGCGGAAGCGAGA
ATGTCGGCTTGAGTAACGAAAACATTGGTGAGAATCCAATGCCCCGAAAACCCAAGGTTTCCTCCGCAAG
GTTCGTCCACGGAGGGTGAGTCAGGGCCTAAGATCAGGCCGAAAGGCGTAGTCGATGGACAACAGGTCAA
TATTCCTGTACTACCCCTTGTTGGTACGGAGGGACGGAGGAGGCTAGGTTAGCCGAAAGATGGTTATAGG
TTTAAGGACACAAGGTGACCCTGCTTTTTCAGGGTAAGAAGGGGTAGAGAAAATGCCTCGAGCCGAGGTC
CGAGTACCAAGCGCTGCAGCGCTGAAGTATGAGCCCCGTGGACTAGCCATTGCTTCTCCACGAGGCTCAT
ACCAGGCGCTACGGCGCTGAAGTATGTAACCCATGCCATACTCCCAGGAAAAGCTCGAACGACCTTCAAC
AAAAGGGTACCTGTACCCGAAACCGACACAGGTGGGTAGGTAGAGAATACCTAGGGGCGCGAGACAACTC
TCTCTAAGGAACTCGGCAAAATAGCCCCGTAACTTCGGGAGAAGGGGTGCCCCCTCGCAAAAGGGGGTCG
CAGTGACCAGGCCCGGGCGACTGTTTACCAAAAACACAGGTCTCCGCAAAGTCGTAAGACCATGTATGGG
GGCTGACGCCTGCCCAGTGCCGGAAGGTCAAGGAAGTTGGTGAACTGATGACAGGGAAGCCGGCGACCGA
AGCCCCGGTGAACGGCGGCCGTAACTATAACGGTCCTAAGGTAGCGAAATTCCTTGTCGGGTAAGTTCCG
ACCCGCACGAAAGGCGTAACGATCTGGGCACTGTCTCGGAGAGAGGCTCGGTGAAATAGACATGTCTGTG
AAGATGCGGACTACCTGCACCTGGACAGAAAGACCCTATGAAGCTTTACTGTTCCCTGGGATTGGCTTTG
GGCCTTTCCTGCGCAGCTTAGGTGGAAGGCGAAGAAGGCCCCCTTCCGGGGGGGCCCGAGCCATCAGTGA
GATACCACTCTGGAAGAGCTCGGATTCTAACCTTGTGTCAGACCCGCGGGCCAAGGGACAGTCTCAGGTA
GACAGTTTCTATGGGGCGTAGGCCTCCCAAAAGGTAACGGAGGCGTGCAAAGGTTTCCTCGGGCCAGACG
GACATTGGTCCTCGAGTGCAAAGGCAGAAGGGAGCTTGACTGCAAGACTCACCCGTCGAGCAGAGACGAA
AGTCGGCCTTAGTGATCCGACGGTGCCGAGTGGAAGGGCCGTCGCTCAACGGATAAAAGTTACTCTAGGG
ATAACAGGCTGATCTTCCCCAAGAGTCCACATCGACGGGAAGGTTTGGCACCTCGATGTCGGCTCTTCGC
CACCTGGAGCTGTAGGTGGTTCCAAGGGTTGGGCTGTTCGCCCATTAATGCGGTACGTGAGCTGGGTTCA
GAACGTCGTGAGACAGTTCGGTCCATATCCGGTGTGGGCGTTAGAGCATTGAGAGGACCTTTCCCTAGTA
CGAGAGGACCGGGAAGGACGCACCTCTGGTGTACCAGTTATCGTGCCTACGGTAAACGCTGGGTAGCCAA
GTGCGGAGAGGATAACTGCTGAAAGCATATAAGTAGTAAGCCCACCCCAAGATGAGTGCTCTCTCCTCCG
ACTTCCCTAGAGCCTCCGGTAGCACAGCCGAGACAGCGACGGGTTCTCCACCCATACGGGGATGGAGCGA
CAGAAGTATGGAAATAGGATAAGGTAGCGGCGAGACGAGCCGTTTAAATAGGTGTCAAGTGGAAGTGCAG
TGATGTATGCAGCTGAGGCATCCTAACGAACGAACGATTTGAACCTTGTTCCTACACGACCTGATCAAAT
CGATCAGGCACTTGCCATCTATCTTCATTGTTCAACTCTTTGATGAAAAGATGAAAAAACCAAAAAAAAG
CTCTGCCCTTCCATCTCTTGGATAAATAGAGAGGGAGGGCAGAGTCCTTTGGTGTCCCTTCCAGTTAAGA
ATTGGGGCTTCACAATTACTAGCCAATATTTCTCTCATGCCTTTTCTCGTTCATGGTTCGATATTCTGGT
GTCCTAGGCGTAGAGGAACCACACCAATCCATCCCGAATTTGGTGGTTAAACTCTACTGCGGTGACGATA
CTGTAGGGGAGGTCCTGCGGCAAAATAGCTCGATGCCAGAATGATAAAAAGCTTAACACCTCTTATTTGA
CTTTTTCACTATTTTGAAATACGAAAAAGATCCAAATCCAAAACGCAAAGGTCGTCTTATTCAAAACCTC
AATCATCACATCCCCTCTCTCCCACTTCACACCTCAGAACGCACTGTTCTTATAGAGAGAAAGGCGCTTT
CCCATCTTCTTAACCCGAAATGAAATGGCTGAGGAGAAGAAGGTTCCTTTTGGGGGGTACCCCCGGGAAG
AGATCCAGTGGAGACGGGGTGGGCCTGTAGCTCAGAGGATTAGAGCACGTGGCTACGAACCACGGTGTCG
GGGGTTCGAATCCCTCCTCGCCCACAGCCTTCCAAAGGGGGAAGGGCCTTTACTTTCTCCCTGAGGGTAG
GAAAATCATGATCGGAATAACGGACGTAAAGCTATTGAACTTGGGTATGCTCTTTCCTTTTGTCGAAGTG
GAATCGTAGAACAGAATGTGATACGATGAGATAGAATGCAATAGAAACAAGGATAGCGAACGGGTTACCT
ACTCCTAAGGGTCAAAGCAAGCCTTTTAATTCAATTCTTTATTCTTACATTAAAGAATGAATCAAATCTC
CCCAAGTAGGATTCGAACCTACGACCAGTCAGTTAACAGCCGACCGCTCTACCACTGAGCTACTGAGGAA
TAAGGGAGATTCGACCTCCTAGAGTTCAACTCCCGCTCTCAACCCATGAACAATATGAGTCCGAAGCTTC
TTTCGTAACTCCCGGAATTTCTTCGTAGTGGCTCCGTTCCATGCCTCATTTCATAGGGAAGCCCAAAGTG
GCTCTATTTCATTCTATTTCACTTCCTAGCACTTCCTATCATTTAATATCCATCCCTTTGGTCTTATTGA
CATAAGAGATGTCATTTATAGTCTATCTCTTTCTATATATGGAAAGTCAAGAAATTCTCATCGAAACATC
GAGAAATTGTGCATATAGAAAACTCTAAAGAAAGAAAAAAAGGAGACCCATGCCATGATTTTCAAATCTT
TTCTACTTAGTAGTCTAAGTTTCTCGATGAGGATAATTAATTCGGTCGTTGTGGTCGGACTCTATTATGG
ATTTCTGACCACATTCTCCATAGGTCCCTCTTAGATCTTCTTTCTCCAATCTTGGGTTAGGGAAGAAGGA
GATATTCGCGACTACTGGCGGTTTCATTATGGGGCAGCTCATGATCTTCATATCGATCTATTATCCACCT
CTGCATCTATTCTTTCTTAGCTAAACGGGTGGAAGATCCATCCAATTTGGTTATATCATGGACTCGAAAA
ACGGATCTGAATGTGACTGAAATGCACGATCTTCACAGGTATCACTTTTCACGATACCTAAACCTAAAAG
GTGGAATAGCGATTTTCGAACCATTTCCTATAAGAGAATGGTTTCCATTACTTTGAGAAATGGATTCTAT
ATCAAACTATAGCTATTGCATTAAAGAAGAAAAGAAACTAATAGAAGTCGAAGACGCGGAATGGTAGTGA
ATAGAGAAAAAGATTCTTCTGATTTTCTTGTTCCTGAAAATATTCTATCTATCTCCTAGACGCCGTAGAG
AATTGAGAATTTTCATGTCTTTCAATTCTCGTACTCGTAATTGGAAAGTTACGGAAGGAGATCCATCATT
TTGCAATGAAAACAACATAAAAAACTCTGGACAATTTCGAAATCAGACCAAGCGTCTTAATACATATGCA
AAAAAATTCATTATTGGCCCACCATTGATTACAAGATTTAGCTTTTATGAATCGCTATTGGTTTGATACG
AATAATGGCAATCGTTTCAGTATGTTAAGGATACAGATGTATCCACAATTCATTTAGAGTTACTTAATAG
CCTATTTCTTATACTATATCTCTATCTCTATCCCGTGAAATTCTCGAGCCGAAAGATGGATGCATATGCT
GTGTTTCATTTTGCTAAATGATATCAATTAAATGGTGTATCAATTCTATAAATTGGATATAGCAATAAAT
AAATCAGCAAAATTCTTTTATTTTAGATAGAAGAAATGTTTCTTCTATCTAAAATAAAAGAATGTACCCT
TCTATCCAAATCCAATTTGCATCGATAAAATAAATCCAAATTCCAGATTCCAGCAGTAGATGAATAATTG
CAAATTTTTGTGTGTACGAGATTCGAATAACTTCAAAATAACTGACATAATTTTTTATTTTTCCTGATCA
GAAAAATACATGAAAAAGAAAGGAGGTAGAAAAATTTTTTGATTTATGGTTAAAGAAGAAAAACAAGAAA
ACAGAGGTTCTGTTGAATTTCAAGTATTCAGTTTCACCAATAAGATACGGAGACTTGCTTCACATTTGGA
ATTACACAAAAAAGATTTTTCATCGGAAAGAGGTCTACGAAGACTTTTGGGAAAACGTCAACGTTTGCTG
GCTTATTTGGCAAAGAAAAATAGAGTACGTTATAAGAAATTAATCAGTCAGTTGGATATTCGGGAGAAGT
AATTTAATTGTTCGAATTTTTTTCTTATTTTATTAGTAGTCTTATAGTAGTCTTAGATTTTGCATTTTGA
TGAGCCTCGTTTTGAGGAATTCATGGAATAATCTATTTTCATGGAATAATGAATTAAGGAAGAAAAAAGA
ATAAGAACAAGGATACATAACATAAAAAAAAGAATAGATAAGACGATATTCGCCCTCCCCCCACATATTT
AATTTCTTCTCCTATACAAAAACCAGCAAGACCCACTCCATTGGTAATTCCATCAATGACACCTTTATCG
AAAAAATGCGTTAGTTCGGCTAATCTTCTTATACCCAGGATAAAGACCTTAGTATAGAAAACATCTATAT
AACCACGATTATATGACCAGCTGTATATCGTTTTTTTTATTTGATCCAAAAAGTTCTTTTTTGGATTCCC
TTTTAGAAGGGAATTTAAAAAATTCAAATTCTGAAAAAAAGAATAAGCGGATCCATAGAAGATATATGCT
ATGAATAGACCCCAAATAGCTAAACTTACAGAAGAAATTGCATTAGTGAGAAATTCATATGAATTTATAG
AAGAATTAGAACTTTCCTGGAAAAAGTTTATTGAGGGAGTTAGCCACTTTGCTAATATGGTTAACTCCGA
TATTCCATTATCCATTGCTCCATTATCAAAATGGATTCCTATGGATCCAATGAACAAAGTAAAAAGCAGT
AATATAAGAAGAGGAAATAGCATAGTATTTCCCGTTTCATGAGGATAGACAAAAGTGTTTTTAGCCCCAA
AGGGAGTACTAAAGGATCCTATCCTATTTCTTGTATTACGAGGAATTTGCGGTATATTTTGTGAAAAAAA
AGAAACTCCACTCTTCATTGTTGATAAAACAAAATCCCTATTGACTCCTTTGGGTATGCTTTTTCCCCAT
AAGGATATTGAATACAACGAACCTTCTTTAGTACTACTGTAATTTTGAAAATGAACACGCAAATACCCAT
CAAAAGTAAGTAAATATATCCGAAACATATAAAATGCAGTTAATCCTGCAGTAAAAGAGGCTATTATTCC
AAAAAAGGGTGAATACAACCAACTATTACTAAGGATTTCATCTTTGGACCAGAAGCAAGCAAGAGGTGGA
ATACCACAAAGAGAAAGTGTACCCCATAAAAAAGTAGTTCTTGTAATTGGAACGTATTTTCTTAAACCAC
CCATAAGAACCATATTCTGACTTTTATCTGGTGAATATCCAACAAGAGGTTCCATTGAATGAATAACGGA
TCCGGATCCCAAGAACAATAAAGCTTTCGAATAAGCATGAGTGATCAAATGGAATAAAGCAGCTTGATAA
GAACCTATACCTAGAGCTAACATCATATAACCCAATTGAGACATTGTAGAATAGGCTAAGCTTCTTTTAA
TATCTCTCTGAGCAAGAGCTAAAGTAGCTCCTAAGAAGAGTGTTATTGTACCTACTAAAGAAATGAAACT
CATTATCAAAGGTAGGGATATGAAAAGAGGAAGAAGTCGAGCTAGAAGAAAAATCCCCGCAGCAACCATA
GTTGCTGCGTGTATAAGAGCCGAAATGGGAGTGGGTCCTTCCATAGCATCGGGTAACCATACGTGAAGAG
GGAATTGTGCAGATTTTGCAACTGCACCAAGAAATAATAAAAAAGCACACAAAGTAGTAAGTAAGGAATT
AATCCCATTATTAGGAATCCAGTTATTAGCTATTTTGAACAAATCCCGAAACTCTAAACTACCTGTTATC
CAAAAAAAACCTAAAATTCCTAATAACAGACCAAAATCCCCTACACGATTAGTTACAAAAGCTTTTTGAC
AAGCACTTGCTGCAATCGGCCGTGTAAACCAAAAGCCTATCAATAAATAGGAACACATTCCCACAAGTTC
CCAAAAAAAATAAATTTGTATCAAATTGGAACTAGTAACCAATCCCAACATAGAAGTATTAAAAAAACTT
ATATAAACAAAAAATCTCAAATATCCTTCATCGTGAGACATATAATCGTCACTATAAATAAGAACCAAGA
TTCCTACAGTAGTAATTAGTATTAACATAATAGAAGTAAGGGGGTCGATCAAGTATCCAAATTCTAAGGA
AAAATCATTATTGATGGTCCAAGACCATAGATATTGATAGATAGAACTTCCATTTATTTGTTGAATAGAC
AGGTGAACTGAGAATACCATAGCTATACTTAAGAGTAAAACACTAGGAAAAGCCCATATGCGACGAAGAT
TTTTGGTTGCTGTCGGAATAAGAAAAAGTCCAAACCCCATTGACATAATAACTGGAAGTGGGAGAAGAGG
GATTACCCAGGCATATTGATATGTATGTTCCATAAGAAAAGAAATAGCAATTTTTAGTTGAAATTTTTAG
TTCAATTTTTCTATAAAATCAAATTGTTTCCGATTCACCAAACCTATTCTTATCTCTTTCTGAAGAAATT
AAAAAAACAAAATAAGAATAAGAAAAAATACTGGAATTCTGAATTTTTCAAAATTTGTCTCATTGAAATA
TTCAAAAATTCAGAATGGGTTTAGTTGCTTAAATTCAAAAAAAAGAATTTTGTTATCTAGTTATTAGCTA
AAAAAAAGATATTTATTAAAATAAAAAAAAAAGATTGAATCATTTTACTTTCTATTCATTTTTGTATTTC
TTTCTGTTAAAATGAAATAGCTCTCTTGTTTCGTAACTGATTGATTGAATTCCAAAGAAAACCTATATTT
ATAGGAAATTCTCGAATATTCCTTACTTCATATAAAAAGGAAATCCTAATGACTAGAATTATCTAAGTTT
TAGAATGTCTTGTTTAAGAGACTAAGTAATTTTTTATTTTGATTGGAATTCAATTATGGAATACCGTTCT
GAACTTAATTAACTATTTGAATTTTATCTTCTTTTTATCTCCCCATCTTATATGAGGGCTTATCCCCCAT
ACCATATGGAGTATATTTGAAATATAAATAGATTTAAATAGAAAACCTTTGTATAGAATATATCTTTGTA
TATATTCTATATTATTAAAAAAATTATGAAAACAAAGTCTAAAATATATATGAAAAATACGCTAAAAAAC
TCTTGTCTTATCCACATTAGACAAAATGAAGTAAAAAAAAAATTAGAATTTCAGTATCTTTCAGTATCTA
AATATAAATACTAAGAAAAAACAGAAAGAAGGATTGATTTGCGGCAATAGATGTCTTTCACATACAACTA
GAAAAAAGTAATCCCCTTTTTGAATGGCAGTTCCAAAAAAACGTACTTCGATGTCAAAAAAGCGTATTCG
TAAAAATATTTGGAAGAAAAAGACTTATTTTTCCATAGTACAATCTTATTCTTTAGCAAAATCAAGATCA
TTTTCTAGCGGCAACGAGCATCCAAAACCAAAAGGTTTTTCTGGGCAACAAACAAACAAATAATCAGATT
TTTGAATAATCTGAATTGACCTATCCCAAAGAAATTCCAATTATTTAATATGAATGAATAATTCGGATTA
ATTAATGAGTGTACTTTTTTTTTTGTGTCGAATTCCTCGGTACAATATCCTTAAAACTAATTCTTCTGTT
ATATAGAACAAAAGTTTTTGGTATATTGTGTCCTCAGTATTCTTTTCCTATCAAAGAACTTTTGATAATA
GAATCCTCATAAAAAAAATATGAGGATTCTATTATCAAAAGTAGAGTATTCTTGCAATAGGACTTACAAC
CTCTACCTATCTTATCCAAAATTCACAAATAAATTGGTTTAGGACTGGTAAATCGTATTAATAAGAGCGT
AAAGGCTTTCATTCTAGAAATTTTTCTAAAATACAAAATTCTTTGTATTTATTGATGAAATTCTAATGTT
CCTAAATTCTATGGACTCTCCCAATCTCGACGATTCGTGAGAAAATAACTATTATTCTTTTAAGTTAACT
ATTATTTCAAGTTAGCCGCCATGGTGAAATTGGTAGACACGCTGCTCTTAGGAAGCAGTGCTCAAGCATC
TCGGTTCGAGTCCGAGTGGCGGCATTCTCGAAAAAGAATACAATAGATTAGAAAATGGATTCAATTCGAA
ATTTCCAATTTTGTAATGGGACCTTCTCCTTATGCTATTCGCAACTTTAGAACATATACTAACTCATATC
TCTTTCTCAACCATTTCAATTGTGATTACGATTCATTTGATAACCCTATTAGTTCGTGAACTTAAGGGAT
TACGTGATTCGTCAGAAAAAGGAATGATAGCTACTTTTTTCTCTATAACAGGATTGTTAGTTTCTCGTTG
GATTTCTTCGGGACATTTTCCATTAAGTAATTTATATGAGTCATTGATATTCCTTTCATGGGCTCTGTAT
ATTCTTCATACTATTCCTAAGATACAGAACTCTAAAAATGATTTAAGCACAATAACTACGCCAAGTACTA
TTTTAACGCAAGGCTTTGCCACGTCGGGTCTTTTAACTGAAATGCATCAATCTACAATATTAGTACCTGC
TCTACAATCTCAGTGGTTAATGATGCATGTCAGTATGATGTTACTAAGCTATGCAACTCTTTTGTGCGGA
TCCTTATTATCCGCCGCCCTTCTAATCATTAGATTTCGAAAGAATTTCGATTTCTTTTCTAATTCTAAAA
AGAAAAAAAATGTTTTACTTAAAACATTTTTCTTTAGTGAGATTGAATATTTCTATGCAAAAAGAAGTGC
TTTAAAAAACACCTCTTTTCCTGCATTTCCAAATTATTACAAATATCAATTAACTGAGCGTTTGGATTCT
TGGAGTTATCGTGTCATTAGTCTAGGGTTTACCCTTTTAACCATAGGTATTCTTTGTGGAGCAGTATGGG
CTAATGAGGCGTGGGGATCCTATTGGAATTGGGATCCTAAGGAAACTTGGGCATTTATTACCTGGACCAT
ATTTGCAATTTATTTACATAGTAGAACAAATCCAAATTGGAAGGGTACGAATTCAGCACTTGTAGCTTCG
ATAGGATTTCTTATAATTTGGATCTGCTATTTTGGTATCAATCTGTTAGGAATAGGTTTACATAGTTATG
GTTCATTTACATTATCATCTAAATGATTACATAACATAAAACTTTCATTTAATAAAATGAAGGTTTTTTT
CCATTTTTGTTTGATTTGAGAACCCCTTGAACGTCTTTTCAAAGGGTTCTCAAAAATTCGAGATAGATCT
AATTAGACTTTTTTACTTTTTTCTAAATTTTTTGGCTTTTCAACTATGGAATATGGAGCGGATTAGTTAA
AAAAAGAAAATCCTATTTAGGATAATAATTGGATAAGAGAGCCTCTACCCTGTCAACGGATAGCGAGAGA
ACAAAATCTGGATAAATACCAATTCCTATTACTGGTAAAAAGATACAGATTAAAAGAAAGAGTTCTCGTG
GTCCAGAATCCACAAAATTTGCGTTTGGAACATGAAATAGCTTGTATCCATAGAACATCTGGCGTAACAT
AGATAATAAATAAATAGGAGTTAATATCATTCCAATTGCCATTACAAAAGTAATTAGCATTTTAGGCATT
AACATAAATTTAGGACTAGTAATTAGTCCAAAAAATACTACTAATTCTGCAACAAAACCGCTCATTCCTG
GCAAGGCAAGAGAAGCCATTGAAAAGCTACTAAACATGGTAAAAATTTTCGGCATTGGGATAGATATCCC
CCCCAGTTCTTCGAGATAAACAAGACGCATTCTATCACAAGCCGTTCCCGCCAAGAAAAAAAGTGTAGCA
CCGATAAATCCATGGGATAATATTTGTAAAATAGCTCCATTTAGTCCAATGTTAGTTATGGAACCAATTC
CTATAATTATGAAACCCATGTGAGATACGGAGGAGTAGGCTATTCTTTTTTTGAAATTTCGTTGACCAAG
AGAAGTTGAAGCTGCATAGATTATTTGCACCGCTCCTATTATTACCAACCAGGGGGAAAATAGATAATGA
GCATGAGGTAACAATTCCATATTGATCCGAATCAATCCGTATGCTCCCATCTTTAATAGGATTCCCGCTA
AAAGCATACATGTACTGTAATGTGCTTCCCCATGGGTATCTGGTAACCACGTATGTAGAGGTATAATCGG
CAATTTGACAGCATAAGCAATAAGGAAGCCAAAATAAAGTAGTATTTCCAATGTTGCAGGGTATGATTGA
TTAATCAATCTTTCCAAATCTAATCTTGGTTCGTTAGAACCATATAAGCCCATACCCAGAACTCCGATTA
AGAAAAAAATGGACCCGCCTGCAGTATACAAAATAAACTTGGTAGCTGAATACAGACGCCTCTTTCCCCC
CCACATGGATAAAAGTAAGTAAACAGGAATTAATTCTAACTCCCACATGATAAAAAAAAGTAAAAGGTCT
CGTGAAGAAAATAATCCTATTTGACCGCTATACATTGCTAGCATCAGGAAATAGAATAATCGCGAATTCC
GGGTAACTGGCCAAGCCGCTAAAGTAGCTAAAGTAGTGATAAATCCTGTCAAAAAAATGGATCCTAATGA
AAGTCCATCGATTCCTAATCTCCAGTGGAAATCGAAAACATCTATCCATTTAGAATCCTCCTTTAATTGG
ATTAAGGGATCCTCCAATTGGAAATGATAACAGAATGCATAAGTCATTAGAAGGAATTCTAATAAACAAA
TAGATATAGTATACCACCTAACGATTTTGTTTCCTTTATGAGGTAAAAAGAAAATTAATGAACCTGCAAA
TATCGGCAAAACAACAAGTATTGTTAACCAAGGAAAATAACTCATGATAAAGTAATAAACACAAGATACG
TTTTGACCAGAAAAGCCTATGCTCGATTATTTCGAGCACAGGCTTCTTCGGTAAAGAGGAATCAGACGAT
TCAAGTGGAGTTTTTTGTAACGTATCAATAAGATAGAGCCATGCTGCGGGTTGTTTCAGGCCCTAAATAA
ACGCGGACACTTAAAAAATCTGTTGGGCAGGCGGATTCGCATCTCTTACAACCCACACAATCTTCGGTTC
TCGGCGCAGAAGCAATTTGCTTGGCTTTACATCCATCCCAAGGTATCATTTCTAATACATCTGTTGGACA
AGCTCGTACACATTGAGTGCATCCTATACATGTATCATAAATTTTTACAGAATGTGACATTGGATCTATA
AATTTTCCTTTTCAACATAAAAATTTTCGATCTGGTAAAAATGAAATTAGTACTATATAAGTTAGATGTA
TTGTAGACACCAGACGAAGCAATGGTTTATCCAAACTTTAACAAATGATTCTTAATCTGTTTGTGAGAAA
GCGTGAAAAGAGCCAAGAGACTTGAATTTAAGGCTTCAACAGTCATAATTATACGAATTCTACATACTAA
TTCGAATTAGCCAATAAATTAAATTGGCTATCATCTTTTCAATATAAATTATTGCAATATTCAAATTGCA
ATATCAATGGATTGCAAAAATGCAATATTCAATAAGTAAAAAAGAATACTCTGAAATAACCTACTCCAAA
AATGGATATTCTCAAATAATATTAAGAAAATAAGATTGGATTTCTATTCATCTTAATGTTCCATATTATT
ATATATGCGCCTTTGTTTAGAGGATTCTATGTCTAATTATTCAAAAAATTAGATTGATTGATACGAGTTG
ATTTCCTGTTACGATGGATGGAAGAAAGAATGGATAGTCCAATAGCCGCTTCAGCAGCCGCAAGGGCTAT
AACAAAAATAGCGAAAATGTCTCCTTTTAATTGGCGACTATCAAATAGATCAGAAAATGTTACGAGATTT
AGATTAATTGAATTCAGTATAAGTTCAAGACATATTAGAGCTCTAACCATGTTTCGGCTTGTGATCAATC
CATAGATACCAATCGAAAATAAATAGACACTCAAAAAAAGTACATGCTCAAACATCATTAACTAACTCCT
TATCAATCTCGATTCATTTCAATATGAGGACAAGAATTGAACCGATTCAATTAATTAGAATAGAACAATT
ACGCAACAAAAGAGAAAAGAAGGTATTTGTTGTGTTGGCAGTAGATGGGTTTTACTAAATCAAAATTGTG
ATTCTTTAGTTATTTATTTTAGATTTGAAATTCTAAGAATTTTGACTCATTCTAAGTATTTCTTATTGTC
GAGCCATAGTAATTGCACCTATTAAAGAAACTAGAAGAATTAGGGAAATGAGTTCAAACGGAAGATAAAA
ATCGGTTGCTAAATGAATCCCAATTTGTTGAACGTTATTTATGAGACCCTGTTCTACTATTTGGTTTGAT
CTTGTAGTCCAAAGAATTCCATACCATGACGTATCTGGGATAGTAGTCATTAGTGAAAAAGGAATAGTTA
TACAAACGAGTGAAGTAAACCCATCTCCAATAGTCCAATAATTCTTATCTTTAGACCACTCTGAGCCGTT
TACAAACATTACAGCAAATATGATCAAGACATTTATGGCTCCCACATAAATAAGAAGTTGTGCGACAGCT
ACAAAGTAGGAATTCAATAAAAAATAGAATAAGGATATACAAACAAGAACTAATCCCAGCGAAAAGGCAG
AATAAATTGGGTTGGTAAGTAATACTACTCCTAGACCCCCTAGTAGAAGAACAAATCCCCCAAATAGCAC
AAGAATCTCATGTATTGGTCCAGGTAAATCCATTATGCATAAGAAGAAATTAATAGTATAAAATTTTTCA
TGAACTGACTAAAACTAAAAGATTCAAAGAAGGAAAAAGGGATTAGGATATTTTTTTGTATATTTGTATA
TAAGTTGTATAGTTAGAAATTACATCACGAAAATCTACTCTGATTTTAAATCAGGAATAATTTGCAATAA
GCAGTAGTTATTCGTTTTTCTTTCTAGTTAGTAAAAAACTATTGGATTTTTCTAACAAAAAAAATCCTAG
TAATCAGTAATCGTTCTTGAATTCCAAAATTTTTCTTCGTCTATTTTACTTTGAGGCGAATTCCTAATTG
TTTGAATTGTGTAATCTCCCATTATGGAGATTGGTAACCGACTCAAAGCAATTTGATTGTAATTCAATTC
ATGACGATCATAAGTAGAAAGTTCATATTCTTCAGTCATTGATAAACAGCTTGTCGGACAGTATTCAACA
CAGTTACCACAAAATATACAAACCCCGAAATCAATACTATAATTAAGCAATTGTTTCCTTTTAATATCCT
TTTCAAATCTCCAATCCACAACGGGTAGATCTATCGGGCATACGCGAACACATACTTCACAAGCAATACA
TTTATCAAATTCAAAGTGTATTCGCCCCCGGAAACGCTCCGATGTAATTGATTTTTCATAAGGGTAGTGA
ATCGTTATAGGTAAACGATTTGTGTGGGATAGGGTAATTATGAAACTTTGACCAATGTATCTTGCGGCGC
GTATTGTTTGTTGACCATAACTAATGAACCCAGTTATCATAGGGAACATATTCTAAATATCTATGAAAAA
GGTATGTTTCTTTCTCTTGTTTGAGAGAACTTTTGTGTTGAAGATATTCTTACTGTTATTGTATTATCTT
ATTTATAGTGAAACTAGTTGGGAAGAAGTTGTTAATAAGAGATTGCCCAGAGAAATGGGTAAAAGAAATT
TCCATCCAAGATTTAATAACTGATCCATTCTCATCCTGGGTAAAGTCCATCTTATTGTGATAGAAATGAA
GAGAAATAAATAAGCTTTAGTTAATGTAATAAGGATACCCATTATCATTTCTAAAATTCCAACCATTTTA
GTCATTTGGAAAAATCCAAAAAAGGATATATAGGGAATAGAAAAATTCCACCCGCCTAAGTAGAGAACAG
TTACAAATAAAGAGGAAACTAATAAATTTAGGTAAGAAGCAAGATAAAATAAACCATATTTAATACCGGA
ATATTCAGTTTGATAACCTGCTACTAATTCTTCCTCCGCTTCTGGTAAATCAAAGGGTAATCTTTCACAT
TCTGCCAAAGAAGAAATTAGAAAAACTAGAAAACCTATAGGCTGACGCCAAAGATTCCATCCAAAAAAAC
CATATTTTGACTGTGCTTCAACTATATCAACTGTACTTGAACTGTTAGATAATCATAGTCGATGATAACA
TCACAGTTCCCACCGCTATTCCAAAACCGTACATGAAACCTTAGCTTCATACGGCTCCTCTATGATCAGA
AAAAAAGGAAAGGATTGTTTCGTTTCGGTATTATCCCCTGGACCTAGATAAAATTAGGTAAGATAAAATT
GATTGGAAAGTCCTAAATTAGATCAAAGCAATTCCGTCTGCTAGAATAATAAAAAAGCGCTTCCGAATTG
ATCTCATCCTTTATATAATAAAAGGAGAATTTTTCTTTGTTCAGTAATAACTTAGATATTGGAATAAAAC
ACTCATTATAGCAATTAATAAATGGAAAGAATTGGGCATTAGTTCATGAGGAATTCTGTATGAATATAGA
TAAAGGAAGGAAAGAATAAATAAGGATCCTTTTTTGTATTGCATTCCATATCTTTTGTCCTATTCTTCTT
TCCCCAGGAAGGGGTACTTAAAAAGAAAAAAGGAATAAAGGGTTAATTCGTTCTTGATAGCTATTTCCTT
AACAAGTGAATGGGAACATACTCTGGATCGGAATCCGAAGAAAGTACTACTTGATCATTTCCACCAATTT
CAAGTCCTTATTATGATTCCTTTTATGAGGAAAAATGTCTAATGATTTAGATTCTCTCATTACTAATCCT
TTATGTACTTTAGTGTTCCTAATCCCTCACTAACTTTTGATGGATTCCCTTATGGTTATAAGTTATAAGT
TATAGTAATAACTAAAACTATTCTAGTAATGGAATTCCATATCGCGAATCTTTTATTCTTGCCCGCTTCA
AGATATGATGACTAATCAAACAATCTCAACCTTGGGGTAAAGAGTTTACACTGCTTATGTTTACTTCAAC
TTTTTTCTTGTACGTAGGAAATGAGATTTTTTCTTTTTACTACAAATTAATAAGCGGTTTTGTTTCACTC
ATATAGCTATCTAGTTTAACTTACCAACCTGAATACTTAATAAGAAAAGGAAGATAAGTATTCAATGTAT
TTTAGAGGAAAAAGCTCCTATTTTAACGAATCACACGTAGAGATATTGCTAGTACACAAAAAGTTAATGG
TATTTCATAACTAATAGATTGAGCAGCCGCTCGTAGACCGCCTGAAAAAGAATATTTATTATTTGAGCTA
TATCCTGCCATAAGAAGACCAATAGGAGCAACACTTGAAATGGCAATCCATAAAAAAACACCAATACTAA
GATCAGCTAAAACAAAACGATATCCCAAAGGGATAACTAAAAAACTTAATAAAATGGATATGACTGCTAT
AGAGGGTCCAATGCTAAATAAAGGAATTTCTCCTCGGGATGGGAGGATATCCTCTTTAAAAAGTAGCTTA
GTTCCATCTGCTATAGCTTGAAGCAGTCCCAGGGGGCCAGCATATTCAGGACCAATACGTTGTTGTATCG
ATGCAGATATTTCTCTTTCTAACCACACAATTACGAGTACTTGTATTGTGATTCCCAGTAGGAGGGTCAA
AATGGGTAGAATCCATATCAGTCCATAGACTTCTTTTAATAATTCCGATTTCGAAAAAGAATTGATAGTT
TCTACCTCTACCCTATCTATTATCATTTCAACGATCAACTTCCCCCATAATGATATCTATACTACCTAAT
ATCGTCATGATATCAGCCAATTTCATTTTTTTAACTAGCTGAGGAAGAATTTGCAAATTAATAAAACCAG
GTGGACGAATTTTCCATCTCCAGGGGAAAAGACTATCATCTCCTACCAGATAAATTCCTAATTCACCTTT
TGGAGCTTCTACTCTTACATAAAGCTCTTGCTTTGATAATTCAAAATTGGGCGAAGGTTTTTTACCAAGA
AATCGATATTCAAAATCATTCCATTCGGAATTTTTTGCTTTCTTAAAGCGTCGGGCTTCTAAATTTTCAT
AAGGCCCTCCAGGAATTTTCTCTATAGCCTGTTGAATAATTTTTATGGATTCTCTCATTTCACCGATTCG
TACTAAATAGCGAGCTAATGAATCTCCTTCTTTTTGCCATTGGACTTTCCAATCGAATTGATTGTAAGAC
TCATAAAGATCAATTTTACGAAGATCCCATTGTATTCCAGAAGCTCGTAACATTGGTCCCGATAAGCCCC
AATTAACAGCTTCTTCTCCGCTAATAAAACCGACTCCTTCAACTCGTTCTAAAAAAATAGGATTCTGTGT
AATAAGTTGTTCATATTCAACAACTCCTCGTAAAAAATAATCACAGAAATCTAAACATTTATCCATCCAC
CCATAAGGTAGATCGGCAGCTACTCCTCCGATGCGAAAGTAATTATGCATCATTCGCATACCTGTAGCAG
CTTCAAATAGATCATATATCAATTCTCTCTCTCTAAAAATGTAGAAAAAAGGGGTCTGTGCCCCGAGATC
CGCCATAAAAGGTCCAAGCCATAACAAGTGAGAAGCTATACGGCTCAATTCTAACATAATTACCCTAATA
TAGCTGGCTCTTTGGGGTATTTGAAAATTCTCCAAGAATTCAGGTGCATTTACCGTTATTGCTTCTGTAA
ACATAGTAGCTAAATAATCCCACCGTGTTACATAAGGCAAGTATTGTATAATAGTTCTGTTTTCTGCGAT
TTTTTCCATTCCTCTGTGTAAATAGCCTAATATGGGTTCACAATCAATAACATCTTCACCATCGAGAGTA
ACGATCAGTCGAAGAACACCATGCATTGATGGGTGCTGAGGGCCCATATTGACTATCATGAGATCCTTTC
TTGTAAGCGGTAGACTCATATCCTTTCTTCCTTAATTCATTATTCCATGAAAATAGATTATTCCATGAAT
TCCTCAAAACGAGGCTCATCAAAATGCAAAATCTAAGACTACTATAAGACTACTAATAAAATAAGAAAAA
AATTCGAACAATTAAATTACTTCTCCCGAATATCCAACTGACTGATTAATTTCTTATAACGTACTCTATT
TTTCTTTGCCAAATAAGCCAGCAAACGTTGACGTTTTCCCAAAAGTCTTCGTAGACCTCTTTCCGATGAA
AAATCTTTTTTGTGTAATTCCAAATGTGAAGCAAGTCTCCGTATCTTATTGGTGAAACTGAATACTTGAA
ATTCAACAGAACCTCTGTTTTCTTGTTTTTCTTCTTTAACCATAAATCAAAAAATTTTTCTACCTCCTTT
CTTTTTCATGTATTTTTCTGATCAGGAAAAATAAAAAATTATGTCAGTTATTTTGAAGTTATTCGAATCT
CGTACACACAAAAATTTGCAATTATTCATCTACTGCTGGAATCTGGAATTTGGATTTATTTTATCGATGC
AAATTGGATTTGGATAGAAGGGTACATTCTTTTATTTTAGATAGAAGAAACATTTCTTCTATCTAAAATA
AAAGAATTTTGCTGATTTATTTATTGCTATATCCAATTTATAGAATTGATACACCATTTAATTGATATCA
TTTAGCAAAATGAAACACAGCATATGCATCCATCTTTCGGCTCGAGAATTTCACGGGATAGAGATAGAGA
TATAGTATAAGAAATAGGCTATTAAGTAACTCTAAATGAATTGTGGATACATCTGTATCCTTAACATACT
GAAACGATTGCCATTATTCGTATCAAACCAATAGCGATTCATAAAAGCTAAATCTTGTAATCAATGGTGG
GCCAATAATGAATTTTTTTGCATATGTATTAAGACGCTTGGTCTGATTTCGAAATTGTCCAGAGTTTTTT
ATGTTGTTTTCATTGCAAAATGATGGATCTCCTTCCGTAACTTTCCAATTACGAGTACGAGAATTGAAAG
ACATGAAAATTCTCAATTCTCTACGGCGTCTAGGAGATAGATAGAATATTTTCAGGAACAAGAAAATCAG
AAGAATCTTTTTCTCTATTCACTACCATTCCGCGTCTTCGACTTCTATTAGTTTCTTTTCTTCTTTAATG
CAATAGCTATAGTTTGATATAGAATCCATTTCTCAAAGTAATGGAAACCATTCTCTTATAGGAAATGGTT
CGAAAATCGCTATTCCACCTTTTAGGTTTAGGTATCGTGAAAAGTGATACCTGTGAAGATCGTGCATTTC
AGTCACATTCAGATCCGTTTTTCGAGTCCATGATATAACCAAATTGGATGGATCTTCCACCCGTTTAGCT
AAGAAAGAATAGATGCAGAGGTGGATAATAGATCGATATGAAGATCATGAGCTGCCCCATAATGAAACCG
CCAGTAGTCGCGAATATCTCCTTCTTCCCTAACCCAAGATTGGAGAAAGAAGATCTAAGAGGGACCTATG
GAGAATGTGGTCAGAAATCCATAATAGAGTCCGACCACAACGACCGAATTAATTATCCTCATCGAGAAAC
TTAGACTACTAAGTAGAAAAGATTTGAAAATCATGGCATGGGTCTCCTTTTTTTCTTTCTTTAGAGTTTT
CTATATGCACAATTTCTCGATGTTTCGATGAGAATTTCTTGACTTTCCATATATAGAAAGAGATAGACTA
TAAATGACATCTCTTATGTCAATAAGACCAAAGGGATGGATATTAAATGATAGGAAGTGCTAGGAAGTGA
AATAGAATGAAATAGAGCCACTTTGGGCTTCCCTATGAAATGAGGCATGGAACGGAGCCACTACGAAGAA
ATTCCGGGAGTTACGAAAGAAGCTTCGGACTCATATTGTTCATGGGTTGAGAGCGGGAGTTGAACTCTAG
GAGGTCGAATCTCCCTTATTCCTCAGTAGCTCAGTGGTAGAGCGGTCGGCTGTTAACTGACTGGTCGTAG
GTTCGAATCCTACTTGGGGAGATTTGATTCATTCTTTAATGTAAGAATAAAGAATTGAATTAAAAGGCTT
GCTTTGACCCTTAGGAGTAGGTAACCCGTTCGCTATCCTTGTTTCTATTGCATTCTATCTCATCGTATCA
CATTCTGTTCTACGATTCCACTTCGACAAAAGGAAAGAGCATACCCAAGTTCAATAGCTTTACGTCCGTT
ATTCCGATCATGATTTTCCTACCCTCAGGGAGAAAGTAAAGGCCCTTCCCCCTTTGGAAGGCTGTGGGCG
AGGAGGGATTCGAACCCCCGACACCGTGGTTCGTAGCCACGTGCTCTAATCCTCTGAGCTACAGGCCCAC
CCCGTCTCCACTGGATCTCTTCCCGGGGGTACCCCCCAAAAGGAACCTTCTTCTCCTCAGCCATTTCATT
TCGGGTTAAGAAGATGGGAAAGCGCCTTTCTCTCTATAAGAACAGTGCGTTCTGAGGTGTGAAGTGGGAG
AGAGGGGATGTGATGATTGAGGTTTTGAATAAGACGACCTTTGCGTTTTGGATTTGGATCTTTTTCGTAT
TTCAAAATAGTGAAAAAGTCAAATAAGAGGTGTTAAGCTTTTTATCATTCTGGCATCGAGCTATTTTGCC
GCAGGACCTCCCCTACAGTATCGTCACCGCAGTAGAGTTTAACCACCAAATTCGGGATGGATTGGTGTGG
TTCCTCTACGCCTAGGACACCAGAATATCGAACCATGAACGAGAAAAGGCATGAGAGAAATATTGGCTAG
TAATTGTGAAGCCCCAATTCTTAACTGGAAGGGACACCAAAGGACTCTGCCCTCCCTCTCTATTTATCCA
AGAGATGGAAGGGCAGAGCTTTTTTTTGGTTTTTTCATCTTTTCATCAAAGAGTTGAACAATGAAGATAG
ATGGCAAGTGCCTGATCGATTTGATCAGGTCGTGTAGGAACAAGGTTCAAATCGTTCGTTCGTTAGGATG
CCTCAGCTGCATACATCACTGCACTTCCACTTGACACCTATTTAAACGGCTCGTCTCGCCGCTACCTTAT
CCTATTTCCATACTTCTGTCGCTCCATCCCCGTATGGGTGGAGAACCCGTCGCTGTCTCGGCTGTGCTAC
CGGAGGCTCTAGGGAAGTCGGAGGAGAGAGCACTCATCTTGGGGTGGGCTTACTACTTATATGCTTTCAG
CAGTTATCCTCTCCGCACTTGGCTACCCAGCGTTTACCGTAGGCACGATAACTGGTACACCAGAGGTGCG
TCCTTCCCGGTCCTCTCGTACTAGGGAAAGGTCCTCTCAATGCTCTAACGCCCACACCGGATATGGACCG
AACTGTCTCACGACGTTCTGAACCCAGCTCACGTACCGCATTAATGGGCGAACAGCCCAACCCTTGGAAC
CACCTACAGCTCCAGGTGGCGAAGAGCCGACATCGAGGTGCCAAACCTTCCCGTCGATGTGGACTCTTGG
GGAAGATCAGCCTGTTATCCCTAGAGTAACTTTTATCCGTTGAGCGACGGCCCTTCCACTCGGCACCGTC
GGATCACTAAGGCCGACTTTCGTCTCTGCTCGACGGGTGAGTCTTGCAGTCAAGCTCCCTTCTGCCTTTG
CACTCGAGGACCAATGTCCGTCTGGCCCGAGGAAACCTTTGCACGCCTCCGTTACCTTTTGGGAGGCCTA
CGCCCCATAGAAACTGTCTACCTGAGACTGTCCCTTGGCCCGCGGGTCTGACACAAGGTTAGAATCCGAG
CTCTTCCAGAGTGGTATCTCACTGATGGCTCGGGCCCCCCCGGAAGGGGGCCTTCTTCGCCTTCCACCTA
AGCTGCGCAGGAAAGGCCCAAAGCCAATCCCAGGGAACAGTAAAGCTTCATAGGGTCTTTCTGTCCAGGT
GCAGGTAGTCCGCATCTTCACAGACATGTCTATTTCACCGAGCCTCTCTCCGAGACAGTGCCCAGATCGT
TACGCCTTTCGTGCGGGTCGGAACTTACCCGACAAGGAATTTCGCTACCTTAGGACCGTTATAGTTACGG
CCGCCGTTCACCGGGGCTTCGGTCGCCGGCTTCCCTGTCATCAGTTCACCAACTTCCTTGACCTTCCGGC
ACTGGGCAGGCGTCAGCCCCCATACATGGTCTTACGACTTTGCGGAGACCTGTGTTTTTGGTAAACAGTC
GCCCGGGCCTGGTCACTGCGACCCCCTTTTGCGAGGGGGCACCCCTTCTCCCGAAGTTACGGGGCTATTT
TGCCGAGTTCCTTAGAGAGAGTTGTCTCGCGCCCCTAGGTATTCTCTACCTACCCACCTGTGTCGGTTTC
GGGTACAGGTACCCTTTTGTTGAAGGTCGTTCGAGCTTTTCCTGGGAGTATGGCATGGGTTACATACTTC
AGCGCCGTAGCGCCTGGTATGAGCCTCGTGGAGAAGCAATGGCTAGTCCACGGGGCTCATACTTCAGCGC
TGCAGCGCTTGGTACTCGGACCTCGGCTCGAGGCATTTTCTCTACCCCTTCTTACCCTGAAAAAGCAGGG
TCACCTTGTGTCCTTAAACCTATAACCATCTTTCGGCTAACCTAGCCTCCTCCGTCCCTCCGTACCAACA
AGGGGTAGTACAGGAATATTGACCTGTTGTCCATCGACTACGCCTTTCGGCCTGATCTTAGGCCCTGACT
CACCCTCCGTGGACGAACCTTGCGGAGGAAACCTTGGGTTTTCGGGGCATTGGATTCTCACCAATGTTTT
CGTTACTCAAGCCGACATTCTCGCTTCCGCTTCGTCGACCCCCGCTTTCGCGGTTGCTTCCCTCTAAGGC
GGAACGCTCCCCTACCGATGCATTTTGACATCCCACAGCTTCGGCAGATCGCTTAGCCCCGTTCATCTTC
AGCGCAAGGGCGCTCGATCAGTGAGCTATTACGCACTCTTTAAAGGGTGGCTGCTTCTAGGCAAACCTCC
TGGCTGTCTTTGCACCCCCACCTCCTTTATCACTGAGCGGTCATTTAGGGGCCTTAGCTGGTGATCCGGG
CTGTTTCCCTCTCGACGATGAAGCTTATCCCCCATCGTCTCACTGGCCGACCTTGACCCCTGTTATTTTT
GGGTCATATCTAGTATTCAGAGTTTGCCTCGATTTGGTACCGCTCGCGCAGCCCGCACCGAAACAGTGCT
TTACCCCTAGATGTCCAGTCAACTGCTGCGCCTCAACGCATTTCGGGGAGAACCAGCTAGCTCTGGGTTC
GAGTGGCATTTCACCCCTAACCACAACTCATCCGCTGATTCTTCAACATCAGTCGGTTCGGACCTCTGCT
TAGTTTCATCCAAGCTTCATCCTGGTCATGGATAGATCACCCAGGTTCGGGTCCATAAGCAGTGACAATC
GCCCTATGAAGACTCGCTTTCGCTACGGCTCCGGTGGGTTCCATTCCCTTAACCAAGCCACTGCCTATGA
GTCGCCGGCTCATTCTTCAACAGGCACGCGGTCAGAGATCACTTTCCCCTCCCACTGCTTGGGAGCTCAG
CACGGTTTCACGTTCTATTTCACTACCCACTGGGGGTTCTTTTCACCTTTCCCTCACGGTACTACTTCGC
TATCGGTCACCCAGGAGTATTTAGCCTTGCAAGGTGGTCCTTGCTGATTCACACGGGATTCCACGTGCCC
CATGCTACTCGGGTCAGAGCGTAAGCTAGTGATGCTTTCGGCTACTGGACTTTAGCCATCTAGGGTGCGG
CACTCAACCGCTTCGCCTAGCAGCACAACGCTTGTATTGCTCTCCCACAACCCCGTTTTCACGGTTTAGG
CTGCTCCCATTTCGCTCGCCGCTACTACGGGAATCGCTTTTGCTTTCTTTTCCTCTGGCTACTAAGATGT
TTCAGTTCGCCAGGTTGTCTCTTGCCTGCTCATGGATTCAGCAGGCAGTTCAAAAGGTTGACCTATTTGG
GAATCTCCGGATCTATGCTTATTTTCAACTCCCCGAAGCATTTCGTCGCTTGCTACGCCCTTCCTCGTCT
CTGGGTGCCTAGGTATCCACCGCAAGCCTTTCCTCTTTTGAACCTCGCCATTAACGTTAAGGCTATGCCA
TCCTAAGGTGCTACTAAATGGAAGGATCTTATCAACGTCCATGAATGCGAAATCATAGATCGAACTGCCG
AATTGGCAAAATTCGGTGCTATCATAGTATCCGCTAAGTTCACGGGCTGGAGATAAGCGGACTCGAACCG
CTGACATCCGCCACAGGGTAAACCACCGCCTCTCAGGCCTCCCCGACGGGTTCTACCATAGAGGCCAACG
ATAGGCAATAACTCCCCCCCGAACACAGCTTACAACTTTCATCGTACTGTGCTCTCCAAAGAGCAACTCT
TCTCAAAATCTCAAAACAAAAGGTGCTGAGTTGGAATCCCATTCTAAGGATTCTTGTGGTTCCGGGGAAT
CCAGCTACAGGAGAACCAGGAACGGGGAGCTCTCCCCTTTTTCCGCCCGACTCTTTGATCTTAACTTAAG
AATGCTGGTTTTAAGAACGAGTGATTGCCCTTCTCCGACCCTTACTGCCCAACCGGAGAGCGGACGGCTA
ATGTGTTCCACTTATTGAACAGGGTCTATGGTCGGTCCGTGACCCCTGGACGCCGAAGGCGTCCTTGGGG
TGATCTCGTAGTTCCTACGGGGTGGAGACAATGGGGTCGGTCCATGGATTTTCCTTCCTTTTGCCACATT
TCGCTCAAAGGGTTGAAGGGAGATAGTGCATCAAGCTATTCGCAAGGGCCAACTTGATCCTCTTCCCCAG
GGATCCCAGATGAGGGAAGCCTAGGAGAGCCGCCGACTCCAACTATCGTCCATGTACGATCCATACTAGA
TCTGACCAACTGCCCATCCTACCTCCTCTACCTTTTTGACAGCCCATCTTTTTGTCTCAGTAGAGTCTTT
CAGTGGCATGTTTCAGTCCTCTTCCCCATTACTTAGAAAAAGTGAGCCACCGGTTCAGGTACAAGATACT
ATCATTACCGCCTGGACAATTAGACAGCCAACCCGTAATCGCAACGACCCAATTGCAAGAGCGGAGCTCT
ACCAACTGAGCTATATCCCCCCCGAGCCAAGTGGAGTATGCATGAAAGAGTCAGATGCTTCTTCTATTCT
TTTCCCTGGCGCAGCTGGGCCATCCTGGACTTGAACCAGAGACCTCGCCCGTGAAGTAAATCATCGCCCC
TACGATCCAACCAATTGGGAGAGAATCAATAGACTCCTTTTCGGGAGCGATTCATCCTTCCCGAACGCAG
CATACAACTCCCCGTTGTACTGCGCTCTTCAAGTGTGCTTCTTCCCCCTTCTCCCCCTTACCCTGGCAAG
TCCTTGGGAAATAACTCCGATGGGCAGAAAAAGGAAGGGGTTAAGAGACCCTCCTGGCCCAACCCTAGAC
ACTCTAAGATCCTTTTTCAAACCTGCTCTGCTCCCATCTCCCATTTCGAGTCAAGAGATAGATAAATAGC
CACATCCCATTGCACTGATCGGGGGCGCTCGTAGTGACTTAGGGGGTCGAAGACCAAGAAGTGGCTTATT
TATACCAAGCATTCCTCTTATGGCTAGATCCAATCTCCTGGTCCCTGCAGAAAGGAAAAAGAATTTCACG
TTCTTCCTTTCAGGAAGGGAGGATTAGGGAAGTCCTATTGATTACTGCTTTCTCCAGACCGCCGGGAAAA
GCATGAAAAAAGGCTCGAATGGTACGATCCCTCCGTCACCCCAGAATGAAAGGGGTGATCTCGTAGTTCT
TGGTCTGTGAAGATGCGTTGTTAGGTGCTCCATTTTCCCATTGAGGACGAACCTCAACCTGTGCTCGAGA
GATAGCTCTCCATACACTGATAAGGGATGTATGGATTCTCGAGAAGAGAGGAGCCGCGGTGGCCCCCCCC
CGGACCGCCCGGATCCCACGAGTGAATAGAAAGTTAGATCTACATGGGATCTCACCTGAATCGCCCCATC
TATCCTCCTGAGGAGAAGTTTGTTTGGTTTCAAACTCCGATTCAAACAGGAGGAGTACGCCATGCTAATG
TGCCTTGGATGATCCACATCTTCGGGTCAGGCGCTGATGAGCACATTGAACTATCCATGTGGCTGAGAGC
CCTCACAGCCCAGGCACAACGACGCAATTATCAGGGGCGCGCTCTACCACTGAGCTAATAGCCCGTCGCG
CGGGCCTCCCAAAGGGAGGCCTGCTACGCCAAAAGCGAGAAAAACTCCATCCCTTTCCTTTTGACATCCC
CATGCCGCCACACCACACGGGGGGACATGGGGACGTCAAAAAGGGGATCCTATCACTATCAACTAATTTG
TTCCGACCTAGGATAATAAGCTCATGAGCTTGGTCTTACTTCACCCTAAGAAGACTTCCATATCCAAGTT
TAGCTCAGACGTAGCTGCCTTCTTTTTGGGCGTGAAGCAGTGTCAAACCAAAATACCCAATAAGCATAAG
CATTAGCTCTCCCTGAAAAGGAGGTGATCCAGCCGCACCTTCCAGTACGGCTACCTTGTTACGACTTCAC
TCCAGTCGCAAGCCTAGCCTTAGGCATCCCCCTCCTTACGGTTAAGGGTAATGACTTCAAACCTGGCCAG
CTCCTATAGTGTGACGGGCGGTGTGTACAAGGCCCGGGAACGGATTCACCGCCGTATGGCTGACCGGCGA
TTACTAGCGATTCCTGCTTCATGCAGGCGAGTTGCAGCCTGCAATCCGAACTGAGGACGGGTTTTTGGAG
TTAGCTCACCCTCGCGAGATCGCGACCCTTTGTCCCGCCCATTGTAGCACGTGTGTCGCCCAGGGCATAA
GGGGCATGATGACTTGGCCTCATCCTCTCCTTCCTCCGGCTTAACACCGGCGGTCTGTTCAGGGTTCCAA
ACTCATAGTGGCAACTAAACACGAGGGTTGCGCTCGTTGCGAGACTTAACCCAACACCTTACGGCACGAG
CTGACGACAGCCATGCACCACCTGTGTCCGCGTTCCCGAGGGCACCCCTCTCTTTCAAGAGGATTCGCGG
CATGTCAAGCCCTGGTAAGGTTCTTCGCTTTGCATCGAATTAAACCACATGCTCCACCGCTTGTGCGGGC
CCCCGTCAATTCCTTTGAGTTTCATTCTTGCGAACGTACTCCCCAGGCGGGATACTTAACGCGTTAGCTA
CAGCACTGCACGGGTCGAGTCGCACAGCACCTAGTATCCATCGTTTACGGCTAGGACTACTGGGGTCTCT
AATCCCATTTGCTCCCCTAGCTTTCGTCTCTCAGTGTCAGTGTCGGCCCAGCAGAGTGCTTTCGCCGTTG
GTGTTCTTTCCGATCTCAATGCATTTCACCGCTCCACCGGAAATTCCCTCTGCCCCTACCGTACTCCAGC
TTGGTAGTTTCCACCGCCTGTCCAGGGTTGAGCCCTGGGATTTGACGGCGGACTTGAAAAGCCACCTACA
GACGCTTTACGCCCAATCATTCCGGATAACGCTTGCATCCTCTGTCTTACCGCGGCTGCTGGCACAGAGT
TAGCCGATGCTTATTCCTCAGATACCGTCATTGTTTCTTCTCCGAGAAAAGAAGTTGACGACCCGTAGGC
CTTCCACCTCCACGCGGCATTGCTCCGTCAGGCTTTCGCCCATTGCGGAAAATTCCCCACTGCTGCCTCC
CGTAGGAGTCTGGGCCGTGTCTCAGTCCCAGTGTGGCTGATCATCCTCTCGGACCAGCTACTGATCATCG
CCTTGGTAAGCTATTGCCTCACCAACTAGCTAATCAGACGCGAGCCCCTCCTTGGGCGGATTTCTCCTTT
TGCTCCTCAGCCTACGGGGTATTAGCAACCGTTTCCAGTTGTTGTTCCCCTCCCAAGGGCGGGTTCTTAC
GCGTTACTCACCCGTTCGCCACTGGAAACACCACTTCCCGTTCGACTTGCATGTGTTAAGCATGCCGCCA
GCGTTCATCCTGAGCCAGGATCGAACTCTCCATGAGATTCATAGTTGCATTACTTATAGCTTCCTTATTC
GTAGACAAAGCGGATTCGGAATTGTATTTCCTTCCAAGGATAACTTGTATCCATGCGCTTCAGATTATTA
GCCTGGAGTTCGCCACCAGCAGTATAGCCAACCCTACCCTATCACGTCAATCCCACAAGCCTCTTATCCA
TTCCCGTTCGATCGTGGTGGGGGAGTAAGTCAAAATAGAAAAAACTCACATTGGGTTTAGGGATAATCAG
GCTCGAACTGATGACTTCCACCACGTCAAGGTGACACTCTACCGCTGAGTTATATCCCTTCCCCGTCCCA
TCTAGAAAGAGAATTAACGAATCCTAAGGCAAAGGGGCGAGAAACTCAAGGCCAAGCCACTCTTCCTCCG
GGCTTTCTTTCCGCACTATTATGGATAGTCAAATAATGGGAAAAATTGGATTCAATTGTCAACCGGTCCT
ATCGAAAATAGGATTGACTATGGATTCGAGCCATAGCACATGGTTTCATAAAATCTGTACGATTTTCCCG
ATCTAAATCGAGCAGGTTTCCATGAAGAAGATCTTGTTCAGCATGTTCTATTCGATACTGGTAGGAGAAG
AACCCGACTCAGTATTCTTAAAAAAAGAGGGGAAGCAGAACCAAGTCAAGATGATATGGGTCGCCCCTTC
TTCTTGCGCCAAAGATCTTACCATTTCCGAAGGAACTGGGGCTACATTTCTTTTCAATTTCCATTCAAGA
GTTTCTATCTGTTTCCACGCCCTTTTTTTGAGACCTCGAAACATGAAATGGACAAATTCCTTCTCTTAGG
AACACATACAAGAAAAAGGATAATGGTAGCCCTCCCATTAACTACTTCATTTTCATTTATGAATTTCATA
GTAATAGAAATCCATGTCCTACCGAGACAGAATTTCGAACTTGCTATCCTCTTGCCTAATAGGCAAAGAT
TGACCTCTGTAGAAAAACTGATTCATTCGGATCGATATGAGGACCCAACTCCGTTGCATTGCCAGAATCC
ATGTTCCATATTTGAAGCGGGTTGACCTCTGTGCTTCTCTCATGGTAGAATCCTCTTCCTGCTGAGCCCC
CTTTCTCCTCGGTCCACAGAGAAAAAATGTAGGACTGGTGCCGACAGTTCATCACGGAAGAAAGAACTCA
CAGAGCCGGGATCGCTAACTAATAGAATAGTACTACTAACTAATACTAATATATAGAAATAGATATCTAG
AAATAGAAACGAACTAATATATAGATAATCGAAATTGAAAAGAACTGTCTTTTCTGTATACTTTCCCCGT
TCTATTGCTACCGCGGGTCTTATGCAATCGATCGGATCATATAGATATCCCTTCAACACAACATAGGTCA
TCGAAAGGATCTCGGACGACTCACCAAAGCACGAAAGCCAGTTAGAAAATGGATTCCTATTTGAAGAGTG
CCTAACCGCATGGATAAGCTCACATTAACCCGTCAATTTTGGATCCAATTCGGGATTTTTCTTGGGAAGT
TTCGGGAAGAAATTGGAATAATATCGATTCATACAGAGGAAAAAGTTCTCTATTGATGCAAACGCTGTAC
CTAGAGGATAGGGATAGAGGAAGAGGGAAAAATCGAAATGAAATAAATAAAGAATAAAGCCAAAAAAATA
AGTCGAAGATAGAAGAGCCCAGATTCCAAATGAAGAAATGGAAACTCGAAAAGGATCCTTCTGATTCTCA
AAGAATGAGGGGCAAGGGGATTGATACCGAGAAAGATTTCTTCTTATTATAAGACGTGATTTGATCCGCA
TATGTTTGGTAAAAGAACAATCTTCTCCTTTAATCATAAATGGAAAGTGTTCAATTAGAACATGAAAACG
TGACTCAATTGGTCTTAGTTAGTCTTCGGGACGGAGTGGAAGAAGGGCGGAGACTCTCGAACGAGGAAAA
GGATCCCTTCGCAAGAATTGAACGAGGAGCCGTATGAGGTGAAACTCTCATGTACGGTTCTGTAGAGGGA
CAGTAAGGGTGACTTATCTGTCGACTTTTCCACTATCAACCCCAAAAAACCCAACTCTGCCTTACGTAAA
GTTGCCAGAGTACGATTAACCTCTGGATTTGAAATCACTGCTTATATACCTGGTATTGGCCATAATTTAC
AAGAACATTCTGTAGTATTAGTAAGAGGAGGAAGGGTTAAGGATTTACCCGGTGTGAGATATCGCATTAT
TCGAGGAACCCTAGATGCTGTCGCAGTAAAGAATCGTCAACAAGGGCGTTCTAGTGCGTTGTAGATTCTT
ATCCAAGACTTGTATCATTTGATGATGCCATGTGAATCGCTAGAAACATGTGAAGTGTATGGCTAACCCA
ATAACGAAAGTTTCGTAAGGGGACTGGAGCAGGCTACCATGAGACAAAAGATCTTCTTTCTAAAGAGATT
CGATTCGGAACTCTTATATGTCCAAGGTCAATATGGAAATTCTTTCAGAGGTTTTCCCTTACTTTGTCCG
TGTCAACAAACAATTCGAAATACCTCGACTTTTTCAGAACAGGTCCGAGTCAAATAGCAATGATTCGAAG
CACTTCTTTTTCCATTACACTATTTCGGAAACCTAAGGACTCGATCGTATGGATATGGAAAATACAGGAT
TTCCGATCCTAGCGGGAAAAGGAGGGAAACGGATACTCAATTTAAAGTGAGTAAACAGAATTCCATACTC
GATCTCATAGATCCCTATAGAATTCTGTGGAAAGCCGTATTCGATGAAAGTCGTATGTACGGCTTGGAGG
GAGATCTTTCCTATCTTTCGAGATCCACCCTACAATATGGGGTCAAAAAGCCAAAAAAATAAGTGATTCG
TTTTTAGCCCTTATAAAAAGAAAACGGATTCTTGAACCTCTTTCACGCTCATGTCACGTCGAGGTACTGC
AGAAAAAAGAACTGCAAAATCCGATCCAATTTTTCGTAATCGATTAGTTAACATGGTGGTTAACCGTATT
ATGAAAGACGGAAAAAAATCATTGGCTTATCAAATTCTCTATCGAGCCGTGAAAAAGATTCAACAAAAGA
CAGAAACAAATCCACTATTGGTTTTACGTCAAGCAATACGTAGAGTAACTCCCAATATAGGAGTAAAAAC
AAGACGTAATAAAAAAGGATCGACGCGGAAAGTTCCGATTGAAATAGGATCTAAACAAGGAAGAGCACTT
GCCATTCGTTGGTTATTAGAAGCATCCCAAAAGCGTCCGGGTCGAAATATGGCTTTCAAATTAAGTTCCG
AATTAGTAGACGCTGCCAAAGGGAGTGGGGGTGCCATACGCAAAAAGGAAGCGACTCATAGAATGGCAGA
GGCAAATAGAGCTCTTGCACATTTTCGTTAATCCATGAACAGAATCTAGGTATGTAGACACATGGATCCA
TACATCTCGATTGGAAAAGAATCAATAGAAGGAGAATCGGACGATATCTTTTTCGAAACAAACAAAAAGG
AAAAGAAAGAGAAAACAGAAATCATGATCAACTAAGCCCTCTCGGGGGCTTGCTTAAGAATAAGAAAGAG
GAATCTTATGGAAATAGCATGGAATAAGGTTTGATCCTATTCATGGCGATTCCGTAAATATCCCATTCCA
AAAATCGAAACAATCGGGACTTTTCGGAGATTGGATGCAGTTACTAATTCATGATCTGGCATGTACAGAA
TGAAAACTTCATTCTCGATTCTACGAGAATTTTTATGAAAGCGTTTCATTTGCTTCTCTTCCATGGAAGT
TTCATTTTCCCAGAATGTATCCTAATTTTTGGCCTAATTCTTCTTCTGATGATCGATTCAACCTCTGATC
AAAAAGATAGACCTTGGTTCTATTTCATCTCTTCAACAAGTTTAGTAATAAGCATAACGGCCCTATTGTT
CCGATGGAGAGAAGAACCTATAATTAGCTTTTCGGGAAATTTCCAAACGAACAATTTCAACGAAATCTTT
CAATTTCTTATTTTATTATGTTCAACTTTATGTATTCCTCTATCCGTAGAGTACATTGAATGTACAGAAA
TGGCTATAACAGAGTTTCTGTTATTCGTATTAACAGCTACTCTAGGGGGAATGTTTTTATGTGGTGCTAA
CGATTTAATAACTATCTTTGTAGCTCCAGAATGTTTCAGTTTATGTTCCTACCTATTGTCTGGATATACC
AAGAGAGATCTACGGTCTAATGAGGCTACTATGAAATATTTACTCATGGGTGGGGCAAGCTCTTCTATTC
TGGTTCATGGTTTCTCTTGGCTATATGGTTCATCTGGGGGGGAGATCGAGCTTCAAGAAATTGTGAATGG
TCTTATCAATACACAAATGTATAACTCCCCAGGAATTTCAATTGCGCTTATATTCATCACTGTAGGACTT
GGGTTCAAGCTTTCCCCAGCCCCTTTTCATCAATGGACTCCTGACGTCTACGAAGGAGTGTGGTTCGTTC
GACAAATTCCTACCTCTATATCTATCTCTGAGGTGTTTGGGTTTTGCAAAACTCCATAGACATGCAGAAG
AGAAATGCTATCCCCACTCCGACCAAGACAGAACTTTTACCAAAAGTTTATTGTGATCTTTTTGTTCAAA
TAACAATTAAGGTGAAGCAGGGTCAGGAACAACGAATCTCTTTATGATAAACAGATCCATTTTGCAAGCT
CGTTATTACGGGTAGTTCCTACAAAGAATCGGACTAATGACGTATACAATGCTTGAATTATCGATGTAGA
TGCTACATAGTGGGTTCTCATCCTTCAGAGACTACGAGTGTAATAGGAGCATCCGTTGACAAAAGGATCA
CCCTAAGATGATCATCTCATGGCTATTGGGAACGAATCAAATCAGATGGTTCTATTTCTCAACCTTTCTG
ACTTGCTCCTACGGAACCAAGGTCGAAAGGATTGAAAAAGTCAGTCATTCACAACCACTGATGAAGGATT
CCTCGAAAAGTTAAGGATTAGTAGTTCTTTTTCGAAATGGATTTCGAAAAAGAATGGATTCGGTCTTATA
CATACGCGAGGAAGGTAATCAAAAAAGAAAGAAGACGAGTTCTTCTTTCTTTTATCACTTAGGAGCCGTG
CGAGATGAAAGTCTCATGCACGGTTTTGCATGAGAGAAAGAAGCGAGGAATCCTCTTTTCGACTCTGACT
CCCCCACTCCAGTCGTTGCTTTTCTTTCTGTTACTTCGAAAGTAGCTGCTTCAGCTTCAGCCACGCGAAT
TCTCGATATTCCTTTTTATTTCTCATCAAACGAATGGCATCTTCTTCTGGAAATCCTAGCTATTCTTAGC
ATGATATTGGGGAATCTCCTTGCTATTACTCAAACAAGCATGAAACGTATGCTTGCATATTCGTCCATAG
GGCAAATCGGATATGTAATTATTGGAATAATTGTTGGAGACTCAAATGATGGATATGCAAGCATGATAAC
TTATATGCTGTTCTATATCTCCATGAATCTAGGAACTTTTGCTTGCATTGTATTATTTGGTCTACGTACC
GGAACTGATAACATTCGAGATTATGCAGGATTATACACGAAAGATCCTTTTTTGGCTCTCTCTTTAGCCC
TATGTCTCTTATCCCTAGGAGGCCTTCCTCCACTAGCAGGTTTCTTCGGAAAACTCTATCTATTCTGGTG
TGGATGGCAAGCAGGCCTATATTTCTTGGTTTCAATAGGACTCCTTACGAGCGTTCTTTCTATCTACTAT
TATCTAAAAATAATCAAGTTATTAATGACTGGACGAAACCAAGAAATAACCCCTTATGTTCGAAATTATA
GAAGATCCCCTTTAAGATCAAACAATTCCATCGAATTGAGTATGACTGTATGTGTGATAGCATCTACTAT
ACCAGGAATATCAATGAACCCCATTCTTGCAATTGCTCAGGATACCCTCTTTTAGCTGCTAGGTCTATTT
CTTAGTTCAAGATCCCTCTTACTAACTGGAATAAAAGAATTAGTAGATCTGTTCCGCCAAAAATGGGAAT
GGGTGCTAGGGTTATGAACTTATAATCATGGAATCGACTCGATCATCAGATTATAAGTTCATTCCATACC
GGACCAGACCGTGCACATTCTTATTATGAGAAGGGGTCATTCGAGCCTATGGAAATAGGATACTCTGTTT
ACATAGAAATCCCTACGTCCTTACATTCTATTTAGGATTAGGAATAGGTGTAATCAGACCTGCTTTTGAC
ATATCTATCCTATCCTTATTTGGGTACCATATGCACCTCTTTGGGCTTCTATTGAATCGAGAAATTGGAT
TGTACATCTTTTTGATTTTGATATCGATTTTGATACATATAAGGTGTCCTACGGATAATGCAAATCGAAG
CTATTTGATGTCTGACTCAGGCCTATATGACCGATCGATCGAAATACTCCAAGACTCCACCTTTGTCATA
TATTCCATATATCACATTCGATAGATATCATATTCATGGAATACGATTCACTTTCAAGATGCCTTGGTGG
TGAAATGGTAGACACGCGAGACTCAAAATCTCGTGCTAAAGAGCGTGGAGGTTCGAGTCCTCTTCAAGGC
ATAATATGGAGAATGCTCATTGAATGAGCATTCCCCGTAGAAGTATTCCGGAAATCCGCGCCTGGCGCTC
TCCTCTATCTTCTGAGGTACTTAACCATCTCCCTGAGAAAAGTAGACAGTAAAAGCCAAAATAGACTAAA
TAAATATAGCCTGAACGATCCTAAAAACCCCTCGAAGGAGATAATAAAGAACCTAAAGCAGACGGTATCC
TACTGCAAGGGTGGTCTTAAGAATCCAAAAGAGGTTGCTCAGAAGAGATAGATGTATCCCAACCTCTATT
GCTCTCGCGTAAAGCCTTTTTTTTACGCGACAGGAAAAAGTGACTACGAATTCCCCTTTTTGTTTGCGAA
TCCCTGTTTGTATCCTTTGAGCGCACGCCCATAAGTAGCGATCAAGGAAATCGATCAAACGATCCCAATA
CCGTGAAAGAGAAACTTCCCAGATCCAGGGAAGCTTATCATAAAGGGCTTCGACAAGGGGTTTTATTCGT
TCTTTGAGCAAAAAGATAAAGATCGGATAGATTCGAACCGCAATTGCAAAGGTAATAACTACTATGCCAG
CCCAAATCATGATCTTCACCAACTTGGATTTGGTTCTCTCGCGAAAATCGCGAGTTGCAGAGATGAGAAC
CATGAAAAGCAAGATCCCGAATAAGAAAACAGAAACCGAGGAAACCACAAGAGTGAAGACTAGTAGAGTC
TCGTCTTTTGTCATTCTTTGCTCCTTTTTCACTCAATGATTCATTCGAATTTCCCAACCAAAAATTCTAT
ATGTCTATTCTATGATATTTCTATATATATAGAATATGATATCTAATATGACACCCGATTTGTCAAAGGG
ATTCGATTGGTGACTTACCCATTTTATATAGCAATCCCTGATCAAAGAGAGAACAATATCCATTTCAAAA
CATTTCTAACGGATTCCTTGGTTCGGACCGACGAAGTAATGGCACTCGATTATTATCAACCCGACTGCAA
TCTTTTTCTGTCGGTAAGGATTGCACCAGAGCACCTTCTACTTCTAATAGGCCATGAACTATAGATAGAG
AAGAATCATTCTGAGCGAGTCCATAAGAAGCGACCCACTTTTTCATCGGTTCCGGGGGAAGACCAAAGAT
CTTGCGCGACTGGTCCGCTAGAAAAACTCAAAAGAGAAAGAAGTCTCGTTAATCTCTTCATGCTCGTTCC
AAGTTCGAAGTACCGTTTGGCCAAAGAAAAACCCGCTTCCTGACACGATTGCCTCTTTATATAGATAGGT
ATAGGATCTATGGGGTTATTACTTAGAAGTCTATTTTGTACAAGATCCCCTCCTATCTGATAGAAAAGGG
TCCCATGATCCCGAGCCGGTCTTATCTTGGCTCGCAAACCCCAAGTTTGTCTATGAAGAGCTAATCTAAT
TGTATTAGTTTCTATAATGGATTTCTTATGTGGAATACTAATGGATAGGGCCTCGTTGCTAAGTGCTACA
AGATCTAGTGCACTGGAACTCGTGGTTATGGACCCGAATCCTTTAGTATGGAACATTGTCTTTTCCAAGT
AAAAACCCCTAGTATATGAAAGAATGAAAAGGTGCTTTCGTTCTTGTGGAATAAGAAGCCCTCGTACCTT
AATGAAAGGAAAATAGGAATTTTTCGTTAGGTATTTGACCAAATAGGATCGTCCAGTTCCTATAGAACCT
ATCACTAAAATACCCGATAGGGCTAAGCGGAACGAAAAGGGTTTTCCATGAGATGGTAAATGAAAACGAT
TAGCCCCAGGTTTTGGAATAAGTGATTGTCTGATAATGAGCAAGGAATATACGTCTTTCTGCTAAAGAGG
ATCTATTAAACTCATAATTCATTAGATCCTTGTTAGCAATGTCAACTAGGTATCATAAGTAAATGGATCC
CGGTTGTTCAATCCTTTGATAACCAAGGTCATTCTTTGCTAAAGAGAAATGATCACTATGAGTCAGACTC
AATAGAATTGGATCCATTCCAAATAGCGAGAATTAGGATTCTTGATCCCTCTCAATCTCTCTTTCAATTC
GAGGATCCAGAGAGGTGTTTTCATAGTCATCTCCGAATATTTGCCATCTCCGAATATTTTCGATTTCATT
TTTCTATGATATGTCTTTCTATATGAAAATTGGTTATTTACGATGTACGATGATCCCTGTTAAGCATCCA
TGGCTGAATGGTTAAAGCGCCCAACTCATAATTGGTAAATTTGCGGGTTCAATTCCTGCTGGATGCACGC
GAACGGGAACGTTCCATAAGTCTATTGGAACTGGCTCTCTATCCATGGAATCTCACCCATCATCCATACA
TAACGAATTGGTATGGTATATTCATACCATAACATAAGAACAATAAGAACTCGAATTCTTATCGATACTG
GAACTCAGAGCATAGGAGGGAAAGTCGATTTATGGATGGAATCAAATACGCAGTATTTACAGAAAAGAGT
CTTCGTTTATTGGGAAAGAATCAATATACTTCTAATGTCGAATCGGGATTCACTAAGACAGAAATAAAGC
ATTGGGTCGAACTCTTCTTTGGTGTTAAGGTAGTAGCTGTGAATAGCCATCGACTACCCGGAAAGGGTAG
AAGAATGGGACCTATTCTGGGACATACAATGCATTACAGACGTATGATCATTACCCTTCAACCGGGTTAT
TCTATTCCACTTCTAGATAGAGAAAAGAACTAAAGGAGAATACTTAATAATACGGCGAAACATTTATACA
AAACACCTATCCCGAGCACACGCAAGGGAACCGTAGACAGGCAAGTGAAATCCAATCCACGAAATAAATT
GATCCATGGACGGCACCGTTGTGGTAAAGGTCGTAATGCCAGAGGAATCATTACCGCAAGGCATAGAGGG
GGAGGTCATAAGCGCCTATACCGTAAAATCGATTTTCGACGGAATCAAAAAGACATATCTGGTAGAATCG
TAACCATAGAATATGACCCTAATCGAAATGCATACATTTGTCTCATACACTATGGGGATGGTGAGAAGAG
ATATATTTTACATCCCAGAGGGGCTATAATTGGAGATACTATTGTTTCTGGTACAAAAGTTCCTATATCA
ATGGGAAATGCCCTACCTTTGAGTGCGGTTTGAACTATTGATTTACGTAATTGGAAGTAACCAATTAGGT
TTACGACGAAACCTAGAAATCGATCACTGATCCAATTTGACTACCTCTACGGGATAGACCTCAACAGAAA
ACTGTTGAGTAACGGCAGCAAGTGATTGAGTTCAGTAGTTCCTCATAGAAAATTATTGACTCTAGAGATA
CGGTAATATGGAGAAGACAAAATTGTTTGAAGCACGCACAGAACCGGAAGCGCCCCTTGTTTCAAAGAGA
GGAGGACGGGTTATTCACATTTAATTTGATGGTCAGAGGCGAATTGAAAGCTAAGCAGTGGTAATTAAGA
CCCCCGGGTGAAAATAGGGATGTCTCCTACGTTACCCATAATATGTGGAAGTATCGACGTAATTTCATAG
AGTCATTCGATCTGAATGCTACATGAAGAACATAAGCCAGATGACGGAACGCGGAGACCTAGGATGTAGA
AGATCATAACATGAGCGATTCGGCAGATTTGGATTCCTTTTCTATATCCACTCATGTGGTACTTCATCAT
ACGATTCATATAAGATCCATCTGTCTAGAGATCGTCATATACATCTAGAAAGCCGTATGCTTTGGAAGAA
GCTTGTACAGTTTGGGAAGGGGTTTTTTGAGAAAAAAGAAGAATCTACTTCAACCGATATGCCCTTAGGC
ACGGCCATACATAACATAGAAATCACACGTGGAAGGGGTGGGCAATTAGCTAGAGCAGCAGGTGCTGTAG
CGAAACTGATTGCAAAAGAGGGTAAATCGGCCACTTTAAGATTACCATCTGGGGAGGTCCGTTTGGTATC
CCAAAACTGCTTAGCAACAGTCGGACAAGTGGGTAATGTTGGGGTGAACCAAAAAAGTTTGGGTAGAGCC
GGATCTAAGTGTTGGCTAGGTAAACGCCCCGTAGTAAGAGGGGTAGTTATGAACCCTGTGGACCACCCCC
ATGGGGGCGGTGAAGGGAAAGCCCCCATTGGTAGAAAAAAACCCACAACCCCTTGGGGTTATCCTGCGCT
TGGAAGAAGAACTAGGAAAAGGAAAAAATATAGTGATAGTTTTATTCTTCGTCGCCGTAAGTAAATATGT
AACTAGGAATATGGAAAATTGCATTTTTGGAATTTGCAATAATGCGATGGGCGAACGACGGGAATTGAAC
CCGCGCATGGTGGATTCACAATCCACTGCCTTGATCCACTTGGCTACATCCGCCCCTTATCCAGCTAAAG
GATTTTCTCTTTTTTCCATTCATCATTATTCTATTTATTCTGACCTCCATACCTCGATCGAGATAGTGGA
CATAGGATGCCACTCTTTAAAATGAAAAAAAGGAGTAATCAGCTGTGACACGAAAAAAAACGAATCCTTT
TGTAGCTCGTCATTTATTGGCAAAAATAGAAAAGGTCAATATGAAGGAGGAGAAAGAAACAATAGTAACG
TGGTCCCGGGCATCTAGCATTCTACCCGCAATGGTTGGCCATACAATCGCGATTCATAATGGAAAGGAAC
ATATACCTATTTACATAACAAATCCTATGGTAGGTCGCAAATTGGGGGAATTCGTGCCTACTCGGCATTT
CACGAGTTATGAAAGTGCAAGAAAGGATACTAAATCTCGTCGTTAACTGAATTCAGAATAGAAAGATTCA
GAATAAACAAA
>Molinia_caerulea_tran
GAAATACCCAATATCCTGTTGGAACAAGATATTGGGTATTTCTGGCTTTCCTTCCTTTAAAAATTCCTATATGTTAGTAGAAAAACCTTATCCATTAAGAGATGGAACTTCAAGAGCAGCTAGGTCTAGAGGGAAGTTGTGAGCATTACGTTCGTGCATTACTTCCATACCAAGATTAGCACGGTTGATGATATCAGCCCAAGTATTAATAACGCGACCTTGGCTATCAACTACAGATTGGTTGAAATTGAAACCATTTAGGTTGAATGCCATAGTGCTAATACCTAAAGCAGTGAACCAGATCCCTACTACAGGCCAAGCAGCCAAGAAGAAGTGTAAAGAACGAGAGTTGTTAAAACTAGCATATTGGAAGATTAATCGACCAAAATAACCGTGAGCAGCCACAATATTATAAGTCTCTTCCTCTTGACCAAATTTGTAACCCTCATTAGCAGATTCATTTTCAGTAGTTTCCCTGATCAAACTAGAGGTTACCAAGGAACCATGCATAGCACTGAATAGGGAACCGCCGAATACACCAGCTACACCTAACATGTGGAATGGATGCATAAGGATGTTGTGCTCCGCCTGGAATACAATCATAAAGTTGAAAGTACCAGATATTCCTAAAGGCATACCATCAGAGAAACTTCCTTGACCAATAGGGTAAATCAAGAAAACAGCAGTAGCAGCTGCAACAGGAGCTGAATATGCAACAGCAATCCAAGGACGCATACCCAGACGGAAACTAAGTTCCCACTCACGACCCATATAACAAGCTACACCAAGTAAGAAGTGTAGAACAATTAGCTCATAAGGACCGCCATTGTATAACCATTCATCAACAGATGCAGCTTCCCAAATTGGGTAAAAATGCAATCCGATCGCCGCAGAAGTAGGAATAATGGCACCAGAGATAATATTGTTTCCATAAAGTAAAGAACCAGAAACAGGCTCACGAATACCATCAATATCTACTGGAGGGGCAGCGATGAAGGCGATAATAAATACGGAAGTTGCGGTCAATAAGGTAGGGATCATCAAAACACCGAACCATCCGATGTAAAGACGGTTTTCGGTGCTAGTTATCCAGTTGCAGAAGCGACCCCACAGGCTTGTACTTTCGCGTCTCTCTAAAATTGCAGTCATGGTAAGATCTTGGTTTATTCAAATTGCAAGGACTCCCAAGCACACGTATTAACTAGAAATAAAATAGATAATAGAAGGCTTGTTATTTAACAGTATAACATAGCCTATATACCAATGTCAACCAAGCCAGCCCCAAGGATTGGATTTCCATACAACAAAATTCACCAAACCAAAATATTTTGTAAATGAAGTGAGTGAAAATTCAAAACTCAGATTGCTCTTTTCGATTTTCCATATGGGTTGCCCGGGACTCGAACCCGGAACTAGTCGGATGGAGTAGATAATTCTTCCTTATTACAATAGAAAAAAAATCCCTCCCCAAATCGTGCTTGCATTTTTCATTGCACACGACTTTCCCTATGTAGAAATAGCCAATTTCTATTCCGAGGAGGAAGTCCACTAATTTTTTTTAATTAGTAAATCGATTCACCTACTATTTATTTAGGGGAACATTTCAGAATGGAAAATGTGAAAGTTTTATCTTGATATCGATCATTTCTAGTTTATTAGTTTTGTCTAAGTATTAATTAAGAGTAAGAGGATTCACCAGGTCATTGATACGGATAATATCCAAATACCAAATACGCTCACTGTGTGATCCATGGAAAGAAAAGTGAGTTGTTTTGGTGAACATCAAAGAAAAAACTTGCTCTTCTTCCGTAAAAAATTCTTCTAAAAATACCGAACCCAATCGTTGCATAAAAGTTCGTACCGTACTTTTATGTTTACGAGCTAAAGTTCTAGCACATGAAAGTCGAAGTATATATTTTAGTCGATACAAAGTCCGTTTTTTCGAAGATCCACTATAATAATGAAAAAGATTTCTACATATCCGACCAAAGCGATCAAGAATATCCCAATCTGATAAATCGGTCCAAACGGGTTTACTAATAGGATGCCCCGATCCAGTACAAAATTGAGCTTTTGATAAGGATCCAATGAGGGGAGTAGCGGGGACTGTAGTATCAAATTTTTTCATTCGAGTATCTATTAGAAAAGAATTCTCCAGCATTTGATTCCTTACTAACAAGGTATTTATTGGTACACTTGAAAGGTACCCCAGAAAATCGAAGCAAGAGTTTGTTAATTGGTTTAGACGGATCCTTTGCGGTTGAGTCCAAAAAGAGAAAAAATATTGCGAGAAATTGACAAGGTAAGATTTCCATTTCTTCTTCAAAAGAAGAGTTCCTTTTGATGCAAGAATTGCCTTTCCTTGGTATCGAACATAATGCATAAGAGGATCCATAAAGAACCATATGGTTTTCCGAAAAAACCCTGGGTACATTACCCCAAAATGTTCCATCTTCCTAGAAAAGATGATTCGTTCCAGAAAGGTTCCAGAAGATGTTAATCGTAAGCAAGAAGATTGTTTACGAAGAAACAACAAGAAAAATTCATATTCTGATACATAAGAGTTATATAGGAATCGAAATAGTCTTTTATTTTCTTTTTTCAAAAGAAAAATCGATTTCATTGAAATAATAAGACTATTCCAATTCGAATAATAATTGAGAAAGAATCGCAATAAATGCAAAGATGGAACATCTTGGATCCGGTATTCAAGGAGTTGAACCAAGATTTCCAAATGGATAGGATAGGGTATTTCTAATGTGATAGATAATGTAAATGCAAAAATTTGTCTTCTAAAAAAGGAAATATTGAATGAATAGATTGTAAATTTTGAAACTTTGGTATTTCTTTTTCTTCCGGACAAGATAGTTCTCCTAGCGAGAATGGGATTTCTACAACGATCGCAAACCCCTCAGATAGAATCTGAGAATAAAACTCAGAATAAAAATAATTGCTGTGATCCAACAATCGATCTTGGTTAGGATGATTAACCGAATTAATCCAAAAATTCTGCTGATACATTCGAATAATTAAACGTTTCACAAGTAGTGAACTAAATTTCTTGTTATTACACCCAAAAATTTCCACAGGTTCGGAACCATTTAATCCATAATCATGGGCAAATGCATAAATATATTCCTGAAAGAGAAGTGGGTAGACGAAGTATTGTTGACGAGATTTCTGTTTTTCTGAATACCCTTCGAATTTTTCCATTTGTATTTCTACTTGAATCAGAGAAAAAAAAGCATTTCTCGGTTTATCAAATGATGATACATAGTGCAATATGGTCAGAACAGGGTGTTGCATTTTTTAATACAAATCCTGGAAAGAAAGGAAGTCTAATCCATAGATCTTTTTCTATCGAATTAGTTTATGTTTGTTCTAATTACAAAAAAGAAAAAATCTTTTATTTTTGCGGGCCAATCGCTCTTTTGACTTTGGAATACAGTCTTTTTATCAATATACTGTTTCTTTTACACACTCAATTCATAACATCCCTTTTCAATTCATAATCAAGAATAATTAGGATTTCTAAAAAAAAAAAAAAAGTCAAGGGTCCACTCATAGGAAAACCCAACCTTTCCCCGCATCAGGCACTAATCTATTTTTAACGTCTAATTAGATCGGGGAATCATTCCAATTAAGAAGTTAAGCTCGTTGCTTTTTATTTTACCAGAATTAGAGCCAGGCTCTATCCATTTATTCACTAGACCCAGAAAATCGGAATTCTTTTATTCAAAAAAAAAAATTGATTTTATTACGACATGCTATTTTTTCCGTTCATTACCTTTGAGGATCAGTCGTGGTCTTCTAGACTCTACCAAGAGTCTGGACGAATTTGTTGCTTCACCCAAATGTGTAAAAGATCATAGTCGCACTTAAAAGCCGAGTACTCTACCATTGAGTTAGCAACCCAGATAAAATAGGATCTTAGATACGATCGAAATCCAAAAATCGATGGAATTACACCGGACGCTCCTGCCAAAACATTGACTTAGCAAGACATCAAAAGAAAGATTTTATCACCCATTAAAAACACTCAAATACCAAAATGAACAGATCCGGTTGAGAGTACATGCAAGGGGGGCAACCCTATCATTTGAGCGAAGTGTAGACAGAAATACCTAATATGGAGTGACGATAAAGAGACCTATCTATCTACAAATTCTATTTGTTCAATAGACCTTTGTCAATGGAAATACAATGGTAAGAAAACCAATTAGATACAAAAAGGAAATAAAATAAGGGCTTTTGTTGGATTGGCACGACATAAATGCAGCAAAAAAAAAATAGGACTAAGAAAGAGGCAAATTGTGTCTAAATAATTAAGGGGTACTAGTGACCCTCTCCTACCTTTTTATTCATTTAGTTCTTCAATTAACTCAAAGTTCTTTCTTTATCTTTAAAGAATTCTGCCTTCCTTAAAATATCATAAACAGTTCTTGTAGGTTGAGCACCCTTTTCAAGAAAATAGAGAATAGCAGGAACATTTAAACAAGTTTGATTCTTTATCGGATCATAAAAACCTACTTTTCGAAGATCTCTTCCTTCTCTTCGAGATCGAACATCAATTGCAACGATTCGATAGACAGCTTATTGGGATAGATGTAGATAAACAATGCCCCCCCCCTAGAAACGTATAGGAGGTTTTCTCCTCATACGGCTCGAGAAAATGATTCGAATTTCTGTCTACAATACAAGTAGATAGAAATTAGACTATGACTTGCATTAATTTCCTTACAGAAAAGAAAAAACAAATTTCATTTATACTCATGACTCAAGTTGGCTAATTTTGACTGACAGACTTCAAAAGAAAAATCCTTCGAAATTTTTTGAGTCGTCTCTAAACTTTTTTCTTTATCTCATCTCGAACAAATTGACTTTTATTCCTTATTCTAATCTAATTCTATTGTTGAGACGGTTGAAAATCGTGTTTACTTGTTCCGGAATCCTTTATCTTTGATTTGTGAAATCCTTAGGTTTAGACATTACTTCGGGAATTCCTATTCTTTTTTCTTTCAAAAGAGTAGCAACATACCCTTTCTTTTTTTCTTATTTCCTTCGATAAAGCATTTCCCTCTTTTATAGAAATCGAATATGAAAGAAATCGAATATGAACGATTGATTCTGATAGCCTTTTAATCGAAAAAGTTTTTCCAATCTTCCAAAATTGGACTTTTTTCTTATTTTAACCTTTCGATTTCTATATTAAGGATAGACTGACAAAGTTGGCCTAATTTATTAGTTTTCACTAACCCTAGATTCTTTCCCTTGATAAAAAAGAAATTCTGTCCTCTCGAGCTCCATGGTGTACTATTTACTTATAAACAACCCAGCGCAAATTCGGTTCGGGACGAATAGAACAGACTATGTCGAGCCAAGAGCATTTTCATTACTATGGAAAATGATGGATAGCAAAATCCACAATCGATCATGTCCTTCAAGTCGCACGTTGCTTTCTACCACATCGTTTTAAACGAAGTTTTACCATAACATTCCTCTAATTTCATTGCAAAGTGGTATCGAGAATTGATCCAATATGGATGGAATCATGAATAGTCATTGGTTTTGTATACTAATTCAAACTTGCTATCTATGGAGAAATATGAATAAAAGAAATAAGTATTTATCAGGGAAGACTCTGCAAAGATCCAATTTATTTAAACCCATATTCTACCATATGAATGAAACATAGTTCGAAAAAGATGAATAAAATAATTTGCTTAAGACTTATTTATTATGGAATTTCCATCCTCAACAGAGAACTCGAGATGATCAATCCTGAAATGAGAAGGATCCACTCTTCTCCAACAAATAAACTATCAACCTCCAAAAAAGTTTAATTAATTTAATTACTAATATATTTTTCTGTAACAAAAACAATTAACTATTAACCAAATAAATTGGTAGTTATAAAATTATCATACTTCTTCGACTCGAGTAACAAAAGAAAGAAAAAATGAAGTAAAAAAAAAATTCGTGTAAAGTAAAATTAAGGTCTTTGCTTTTACTTATAGCATTCTTTCTTTTAAAAATAAGAAAAGTATGATTTTTTTTGAATCCATTCTATCCAACGAACAGTTCTTACCTTATCCTTACCGGAATGGATCATTCTGGATTTTTAAAGAATCACAGATCGAGATCGTTTTCGCTTAACCAAAAAAGGACCCTTCTTTTTTACTAGAAACGGATATTTGCAAATCAGATAATACCTAAAATAGAAAAATCGAGTCCCTATCTGTAGAATGGAAACCCTTTTCTTTTTTCTCACGCCGATCTTGGTCAAAAGTTTTAAGGCCTGTGCTGAAACTAAAAACATCCTACTCTTTAATCTGGCCATGAAACATAGAATTAGGATACTCCCCCTTTATTGATCATTACATGGAATTCTATTAAGATATTATATGAAAGTCGAATTTCTTCCATTCTCATTTGAGAATGCGAATACAAGGAGGTATTTTGTGTTTGGGAAAGTCCGAAGAAAAAAGAAAAAAGGATTTTGAATCCACCTTTTCTTTTCCTTTTTCCCTTAGAAAAATAACTCAATCAAAATTCAATTATCTACTCTACAAGAACGAAATGCTTGTTATGCCTAATATACTTAGTTTAACCTGTATCTGTTTTAATTCTGTTCTTTATCCGACTAGTTTTTTCTTCGCCAAATTACCCGAAGCTTATGCCATTTTCAACCCAATCGTGGATTTTATGCCTGTCATACCTGTACTCTTTTTTCTATTAGCGTTTGTTTGGCAAGCTGCTGTAAGTTTTCGATGAAATCTTTACTATTCTGTCTGCCAAATTGAATGATGTATTCATTCCAAAAAAATGAAAAAAATGGATAAGAGCCGAGAAGTCTTATATTATGAACCTTCAATTCTAAAATTCAAATTCTTCTACATTGAATGTATAGCTGCAGCAATAATTTTGGATCAGCCTTTCTACCCCCTGTACCTACGTTGAGCAGGTACCTTTAGGTACCCACACAATACCTAAACGAATTTTTGATATTGATAAGAGTGCTTATTATAAAGCAATTCTTGCAATTTTTTTTTTCAGAATTGATTTTTGCATTTTTAGGTGTCAAAATAAACAAAACCCATCCTAGTGGATCTGTGTGGTAAGGAAAAACGGGTAATCTATTCCTTAAAAAAAAATCTTGGAGATTATGTAATGCTTACTCTCAAACTTTTTGTTTATACAGTAGTGATATTCTTTGTTTCCCTCTTTATCTTTGGATTCTTATCTAATGACCCAGGACGTAATCCTGGGCGTGAGGAGTAAAAATCCAAAATTTTGGGGAATTTTTTCTTACAAATTGGATTTATTTCGTACATTTATCTATGAGAAAATCCGGGGGTCAGAATTCCTTACAATTCGAAAGTCCCAAATGATCCGAGGGGGCGGAAAGAGAGGGATTCGAACCCTCGGTACAAAAAAATTGTACAACGGATTAGCAATCCGCCGCTTTAGTCCACTCAGCCATCTCTCCCCGTTCCAAATCGAAAGGTTTTCGTGATATGACAGAGGCAAGAAATAACGATTGCAAAAAATCCTTCCCTTTTTTCATTTCAAAAGTGCATAAAAATTATATTGCCAATTCCATTTTAGTTATATTCTTTTTTCTTAATGTTAATAAAAAAAAATAAGAAAATTCTTGTTTTTTCTTTCTAAAATTCGATATAGGCTGAGAGACAATCAGATATATTTTGTCTTCAGCAGGCATTTCCGTATAGGACTTGTTAGAATAATTTTTTTTTGATTATTTATCAACAAAGCAAAAAGGTTCTTATCAAACCCACCATAAAATTGGAAAGAAAGATAAAGTAAGTAGACCTGACTCCTTGAATGATGCCTCTATCCGCTATTCTGATATATAAATTCGATGTGGATGAAATTGTTGTATAAGCGGATTTTTTTTATTTCCTTAGACTTAGACCGCGCAAGAATTTTTCGCTATTTACGATTTCATATTCTTGTTACTAGACGTTCTATAGGAATAAGAATAAATCGCAACTCTTTTCCGTTACACATAAAAATGGATTTCGAAAGTCAATTTTTCTTTTCAATATCTTTCTTTTTTTTTTCAGAATCCTATTTTTGTTTTTCCACCCATGCAATAGAAAGCGAATGAGAAAAGAGGGGTTATTTTCCCTTAAAAGATAGGCTTTGAAATAGGAATCATAGAATAATGCTGAATTCAAATGTTTATTTCTTTATTTCTATAGTATAAGAAAAATTAATCGAATGAAATTCATGGATTTACCACGACCTCGGTTGTGACCCCATAGATAAAAATGCAAAATTTCTATCTTCGAGACCGTTGAAAAAGGGCATTGAACGAGAAAGAAATCGTCCACAGATAATCAAACTATCGTATGCCTTGGAAGTAATATGAGGTGCTCGGAAATGGTTGAAGTAATTGAATAGGAGGATCACTATGACTATAGCCCTTGGTAGAGTTACTAAAGAAGAAAATGATCTATTTGATATTATGGACGACTGGTTACGAAGGGACCGTTTCGTTTTTGTAGGATGGTCCGGCCTATTGCTCTTTCCTTGTGCTTATTTCGCTTTAGGGGGTTGGTTTACAGGGACTACTTTTGTAACTTCTTGGTATACCCATGGATTGGCTAGTTCCTATTTGGAAGGTTGCAATTTCTTAACCGCGGCGGTTTCCACCCCTGCTAATAGTTTAGCACACTCTTTGTTGCTACTATGGGGCCCGGAAGCACAAGGGGATTTTACTCGTTGGTGTCAATTAGGTGGTCTGTGGACTTTTGTCGCTCTCCATGGGGCTTTTGCATTAATAGGTTTCATGTTACGTCAATTTGAACTTGCTCGGTCTGTTCAATTGCGGCCTTATAATGCAATTTCATTCTCTGCTCCAATCGCTGTTTTTGTTTCCGTATTCCTTATTTATCCACTGGGACAATCTGGTTGGTTCTTTGCGCCGAGTTTTGGCGTAGCAGCTATATTTCGATTCATCCTTTTCTTCCAAGGATTTCATAATTGGACGTTGAACCCATTTCATATGATGGGAGTTGCCGGAGTATTAGGCGCGGCTCTGCTATGCGCTATTCATGGGGCTACCGTAGAAAACACTCTATTCGAAGATGGTGATGGTGCAAATACCTTCCGCGCTTTTAACCCAACTCAAGCTGAAGAAACTTATTCAATGGTCACTGCTAACCGCTTTTGGTCCCAAATCTTTGGTGTTGCTTTTTCCAATAAACGTTGGTTACATTTCTTTATGCTATTTGTACCCGTCACCGGTTTATGGATGAGTGCTATTGGCGTAGTTGGCCTGGCTCTGAACCTACGTGCCTATGACTTCGTTTCCCAGGAAATCCGTGCAGCGGAAGATCCTGAATTTGAGACTTTCTACACCAAAAATATTCTTTTAAACGAGGGTATTCGTGCGTGGATGGCAGCTCAGGATCAGCCTCATGAAAATCTTATATTCCCTGAGGAGGTTCTACCACGTGGAAACGCTCTTTAATGGAACTTTCGTTTTAGCTGGTCGTGACCAAGAAACCACTGGCTTTGCTTGGTGGGCTGGGAATGCCAGACTTATCAATTTGTCCGGTAAACTACTTGGAGCTCACGTAGCCCATGCCGGATTAATCGTATTCTGGGCCGGAGCAATGAACCTATTTGAAGTGGCCCATTTCGTACCAGAAAAGCCCATGTATGAACAAGGATTGATTTTACTTCCGCACTTAGCTACTCTAGGTTGGGGAGTAGGGCCGGGGGGAGAAGTTCTAGATACTTTTCCGTACTTTGTATCTGGAGTACTTCACCTAATTTCCTCCGCAGTCTTAGGCTTCGGTGGCATTTATCACGCGCTTCTGGGACCCGAGACTCTTGAAGAATCTTTTCCATTCTTTGGTTATGTATGGAAAGATAGAAATAAAATGACTACAATTTTGGGTATTCACTTAATTTTGTTAGGTTTAGGTGCTTTTCTTCTAGTATTCAAGGCTCTTTATTTTGGCGGCGTATATGATACCTGGGCCCCAGGGGGGGGAGATGTAAGAAAAATTACCAATTTGACCCTTAGCCCCGGTGTTATATTTGGTTATTTACTAAAATCCCCTTTTGGGGGAGAAGGATGGATTGTTAGTGTGGATGATTTAGAAGATATAATCGGGGGACATGTATGGTTGGGTTCCATTTGTATACTTGGCGGAATTTGGCATATCTTAACCAAACCCTTCGCATGGGCTCGCCGTGCGTTTGTATGGTCTGGAGAAGCTTACTTGTCTTATAGTTTAGGTGCTTTAGCTGTCTTTGGTTTTATCGCTTGTTGTTTTGTCTGGTTCAATAATACGGCTTATCCAAGTGAGTTTTACGGACCCACTGGGCCAGAAGCTTCTCAAGCTCAAGCATTTACTTTTCTAGTTAGAGACCAGCGTCTTGGAGCTAATGTAGGGTCCGCCCAAGGACCGACAGGTTTAGGTAAATATCTAATGCGTTCCCCAACGGGAGAGGTTATTTTTGGGGGGGAAACTATGCGTTTTTGGGACCTTCGTGCTCCATGGTTAGAACCTCTAAGGGGCCCCAACGGTTTGGACTTGAGTAGGTTGAAAAAAGACATCCAACCTTGGCAAGAACGACGTTCGGCAGAATATATGACCCATGCTCCTTTAGGCTCTTTAAATTCCGTGGGTGGCGTAGCTACCGAAATCAATGCAGTTAATTATGTCTCTCCTAGAAGTTGGTTAGCGACCTCCCATTTTGTTCTAGGATTCTTCTTTTTTGTGGGCCATTTGTGGCATGCAGGAAGAGCCCGGGCTGCTGCAGCAGGCTTTGAAAAGGGAATCGATCGTGATTTGGAACCTGTTCTTTTCATGACCCCTCTTAACTAAGATTTTCTTATTTATACCTGTTCTACTGTTTTTTTCTGTTCTGGCTCGGCTATTCCATCTAGCCGAGCCATTCATTCTTTTTTATGAATGAATGATATAAGAGGGCATAACAAAGAAAAACATATAAAGAAACAAATGTATTCAATAAACAAAAGGAGAGAGAGGGATTCGAACCCTCGATAGTTCCTAGAACTATACCGGTTTTCAAGACCGGAGCTATCAACCACTCAGCCATCTCTCCACAGCCTAATCCCTATTTTATTCCTACAAATCGAACATAGCCATAGGAAATGATCTACTAACTTCTAGAAACATCTCAGATGCAAGTCCACTTTCGATATATCTCTGTCTGTATACTGTATACACGGATACAGAATCCGCTATACCCGTTTGTGAAATAAAGACTAAATCCCCCCCTCAACCCCATATCCAAATAAAAGCGGTAAGGAAAAAGTTTTAAAGAGAAGAATCAATGGATTCATGATTAAACCCCTCCTACTTCTTGTATTTTAGTACAATTTTGATTAAGTGAGGGATCAAATATAAATATGTAGTCAACTTTATTTGATGGTAGCTTGGAGGATTATAAATATGACTATTGCTTTCCAATTAGCTGTTTTTGCATTAATTGCGACTTCCTCAGTCTTAGTAATTAGTGTACCCCTTGTATTTGCCTCTCCTGATGGTTGGTCAAATAATAAAAATGTTGTATTTTCCGGTACATCATTATGGATTGGATTAGTATTTCTGGTAGCTATTCTGAATTCTCTCATTTCTTGAATTTGTTTAGTACTTAGTAACCCGATACAAAATAAATAAAAAGAAAGGACCCTTTTTCGAAAAAATTCGGATTGTGATACACATTAAAATGCTATTTGCGTTCGGAATTATTACCTCTTTTCTTTCATTATTATGAAATTCCATTGCCATTAGAATATTGATTGACAGACAATTAATAAAAAGAAAACTCTAATAGAAAACGAAACGGTCGACCCAGACATAGACGGTCGACCCAGGCGGATATACCCTATAAAATATAGGCCGTAGCGAGCGTAGTTCAATGTAGCGAGCGTAGTTCAATGGTAAAACATCTCCTTGCCAAGGAGAAGATACCTCTACCATATCTATACAAATAGAATAGTCCATTTATATGGACTGCTAAGTGCGGAGACGGGAATCGAACCCGTGACCTCAAGGTTATGAGCCTCGTGAGCTACCAAACTGCTCTACTCCGCTCTGTAGGGCCGAAAACAGGTGGACGAAAAAGGTTGAATACAAGTCTCTACCATGTCTAGACAAATAGAATAGTCTTTTTATACAGAATGAAGCGGGTAGCGGGAATCGAACCCGCATCGTTAGCTTGGAAGGCTAGGGGTTATAGTCGACGTTGTTGATTATTTTTAACGTCTCTAATTCAAAACCGAACATGAAATTTGGATTTCATTCGGCTCCTTTATGGATATTCTCACCACTTAACATCTATGTCAGCTTTTCTGTCTGAATGGAACCAAGGCTCTCCGCTTTCTAGATGATCCCTATAGAATAGGAGATAGAAATTCTACTAAATATCTATCTAATCTACTTACTTCGTTCCCTAATTTCATTCAAGAGATCCTGAGGAAAAGAGTTGGGTTTCCACCGAGCTGAAACAATATACTGATGGTTCTAGTAAACCAAAACTATCGTTTTTAGCTATTGGGCTTCTATTTCCTTTTTAAACAAAAGAAGATTTAGTTACGATTGGAAATAAACTTTTTTGTATCTTCATCCATAGATCCTTTACTCATATTTATTCAATTGGAATACTTAATCCAATGCAAAATTATGCTTCGCGACTCTGTACTCATAATCGAATTTGTATTTTGCATGCAAATTCAATTAGTCTTTGGATACTAATCGCGAGAATGTATATTCTTCCTCAATATGCTATTGAGAGGAAAAGGATTAAACCCTTTATAAGAACTAAAGTTTTCATCGGAATATGAATATAAAAAAACTTAAGGATGCCTTAAGTATATCCTTTCAAATTCAGTTATTAATAGAACGAATCACACTTTTACCACTAAACTATACCCGCTTTCGAGAAGGAGGCTAATTCCACCTTATCGAATCAAACGGAGAAAGTTCATGACAGTGAGCGGTTGGTACTTCAATCGCGGGCCTTTACTTTAGGATTTACATTATTTATTTTGCGAGGACGTAAATGTGCCAGACTGCTGTAAGAATAGTTTGATTATTCCTACAATATACACTAAGAAATATAGGAGGCAGTACAGTCCCTCTTTTCCACTCAATTCTAGTTTATTAGATTCTTGTTTAAAAGAATCAAAGAAGATGAATAGAACTAAGAACACATAAAAAAGAGTGTAGAGGACCAAGGAAAACCTTGAACCTGGAGGAGTTAGGTATGTAGGATATGGTTTTTCTTTTTTTGTTGGGCAGGCAGTAGAATAATTTTTTTTCTCTGCAGTATAAATTCGATTACCAACTTTTTAGAATAAAATTGAACTCCAACATAGTTTGTTCAAAATGCACCAGAATCTGGAGAATATTCACTCGAAGGTTTTTCCAAGGGATGCCTGTTAAAAATTGTTTCAATCTCTCACCAAAACAGATAAGAAGTAGATCACTGAAAATTAATACCCAGCCATATGGGTATATGAAGAGCGCGAATTCCTTTATACCCCACCCAATTAGAATTAGGGGAAATAAAACATGGAGAAAGTTCTCATCATAAGATTAGCCAATAGAAGAAAAAAGTCCCTAATTCTGCAGAACATCCTGAGCACGTGAAAAGTGAATAGCCTAAAGATCAAAAAAAAAACAAAGTCTACCATTTTTTTAACAGCAGTTCTTATTGCCCCTTTGGCCTTTTTGGCCCATTGTTGTATCCGATTTAACAATTGATACATATTTTTTTTTTCTTATTATGCAGTAGACCCATAATGGTAAACGGAAGTGGCTAATTTTTGAATAAAAAGCCCTTTTAACTCAGTGGTAGAGTAATGCCATGGTAAGGCATAAGTCATCGGTTCAAATCCGATAAAGGGCTTTTCACTTAGTGGTAGAGTAATGGCATGGTAAGACGGAAGTCATCGGTTCGATTTTTTTTTTTTGAAAATGTCTCTATTTTTTCTTGAATTTTATGACTTAGTTTAGTGCGAGATGCCCACATTTTTGGTCTGAACACTAAACGAAGCACAGAGTTGAAGTTGCAAAAAAGAAATGAAATTGGACTCTTTTTCCTGTTAGAGCAATCAAATCAATACCTGTACTGAACTAACCTAGAATCCTTTTTATTAATCTATTCTTATTCTATACCCTTTAAACGAATTTCCCTAAAAAGTAGGGGATGATCCGTGAATTAACCTAACCATCAACTAAAAAAAATCCTATGAAAGCATAACAGAAAAGTAGGAAAGACTCTTTGCTTTGATCTAGTTATACTCTTCGAGTATATTGACAATTCCAAAAAACTGCTCATACTATCATTATAGTATAATGACGAGTGGTTGTATATGGCGCTATCGTCTAGTGATGCCCCTATCGTCTAGTGGTTCAGGACATCTCTCTTTCAAGGAGGCAGCGGGGATTCGACTTCCCCTGGGGGTAGGGAGTATTATAAAAAGAGGTTAATCATGGATTATCAAAAACCCTAGAATAAATTCTTCCTGGGTCGATGCCCGAGCGGTTAATGGGGACGGACTGTAAATTCGTTGACGATATGTCTACGCTGGTTCAAATCCAGCTCGGCCCAAAAATCTAGGGCTTCGTGAATATGAACTAAATCAATTTTTTTTCTTCCATAAAAAAAATATCTGATCCATAGAAATAGAGGATAAAGAGAAAAGGGAAATTATTTTATAATCCATATCTTACAAAGAAAAGAGTTTTTCTTATTGAAAGGCGGATTATCATTTATTTTTAGGGATAAAAAATCGCGCACATATCCTATGTGGGTATGTAGTATATGATTACTCTATTTCTTAGAGTACGACAGACGAATCGAATCTTCTTATGGTTCTATTTAAAAAAGGGTATGCCAGGATAAATTCATCGTTCTTTTTTCATCAAAAATTTCCCTGAAACAAGGGGGGACAGGAGGCAAGATCAAATATCTATGGGGCACCCTTACTTCACTTTTTTTATTTTGCATTTCTCAGTAAAAAGAGAGCAGTATAGGTTTTTTTTTTTCACTACTTCCGGTTGATAAGGAAAGACGTACATATCATACGTGGATTAGTATAATTTAGGATATTACTCTATTTTTATGATGCTACCATCCTCATCTTAACTTCCTATTCGACTCTTATGGAATAGAGTACCGGTATTTTACCGGAATCCATACATAAATAATATTCGTTTATTGTTAGAGAATGAATTTAATATAATTAGTTCTTTTTTGGGGGTTAAACCACACCCCTTCCATTTTGTAGTTCCAACTTTGTTTGTGTATGTTCAATGAATAATTGGAAAGAATCTACCTCATTCTCAGTCCATTTGCCGACTCCTTTTTTTATGGATCCGCTCTCATCTTTAGGCCCCAAAAAGCAGATATTGATAGTAACCTAATAAAATAAAAACCAAGCAAACGCTCTTTTTCCTAAATTAAAATATTGGATCTTTTTTTATTTAAGATCCTCTTTTCTCCATCTGATTTCTACTTCTACTGCTTATTTGGATGTCTATGTGACCCATAGAAAGTCGGTCATATAATACATACATACATAATTGTATGTATAACTATAAGAAAAAGGAAGGGAAATTGGATAAGATAAGAAAGATTCTGGGTTATACATATAGAAAAGCAAAAGTAGAAAAAGATGAAAAATAGAGGGGGTTCCGAATCCAATCAAAAAACCTATTTTGGTCTTAGTATGGATAAGGGGTCCTCCTATGTTATATTATTCCACTATCAACCATGAATTGATTTGATAGATCCGATATTCATAATATTGAATTGATTCAGTATTATCAGAATGCAAGTCCTCCCCTTGAATTTACAGGATACCCCTTTTTCCTCTCCATGGGATTACATCCCGAGTTATTGTAAAAAAAAACTAAAGAGGTTATGGAAGTCAATATTCTCGCATTTATTGCTACTGCATTGTTCATTCTAGTTCCTACTGCCTTTTTACTTATTATTTATGTAAAAACAGCCAGCCAAAATGATTAATTGGAATTCCAATTAATCATTGAAGAAATGAAAAACGGATTAAAGAAAATAAAAAATCCAAGTCTTAAATGAAAGGATCTGGTTGGAATCATAAAGTGTGGTAGAAAGAACTACATATAGTTTTTTCTACCACACTTTAGATTCTTTCTATTATATTATCTTGAATCTACATAGAATAGATTAGTAGATTGAAATAGTAGGCTAATTCAACTTCTTTTTTCACTGCATCCACTTAATTTCAATCAAGTCAAAATCAAAAAAATCAGGAAAAAACCTGCGAATCTTTCATGCTTAAAAATGCCGCGAGATGCTTCACGCGAGATCCTTCAAAAAAAAAAAAATAAAAAATTTTCTAAGAATAAGAAAAGAGTATAAATGGAAAATGTGCGATATGTTGTGAATAGCTTCGTGTAAGAAAGTCTAATTTTCTTATGTATAGAACTTTATTTTTACTCGTCACTTCTAGTAGAAATTCTGAATTACTAGAATCGCTCTTTCTATTCTATTTAGAATAGAACATAGTAGAATAGAACGACTCTTTCTTAAAAGAGTTTCTTAGAAGAGTGAAACAAAACTAAAGAAATAGAGAAAAAATAAAGTTTGGCAAAATGATTAACGCAAAACGCTCAATTAAAGAATCGAGTTGATACTACAATTCGACTACTCAATCAATTAGTAGTATCCCTAGAGTCCACTCCTCCCCCATACTACTAGCGAAAGAGAAAATGTAAAGACTACCATTAAAGCAGCCCAAGCGAGACTTACTATATCCATGTAAATTATGTCTCCTATTTCTATGAAGGAATTATTCTACTATTGATCAATAATCATAGTGGAATCAAGGGTACAGAGTCAAAAGGCCAGTGTATGTAGTAAGATGTACGATAAATAAAATGTATGATAATTAGGAAGTCTTGATATTCCTTCGCGAAGTCCCTTCTTCAATCTTGGATTGAAAAAAGAATGCCCCTTAGGGACCTTTGGATACGAAGATTTCTGACATCTTAGCCTCGTAGTTTTAAATTCCCGAATCGAATCAATTCAAATTAATAAAAGAATAAGGAAACGCTACCCCATCCCTATTGGTAGCCGTTTGGGCCATTGCCGCCAAAACAAACCCTAGTTTGAGGATAGAACTATAGGTATGGATTCTCAAAATCCAGTATCGCCAGACCTAGTTACTCTCTTGCCCCAACTTATGGGGGGTACGAATTTGTCGAGTTTGATCAGTACTAGAATCCTAAAAGTATTTTACAGATTTGAACTGGGGATAAAGGATTTGCAGTCCCCTGCCTTACCACTTGGCCATGCCGCCAAAAAATCTGATCTAAAATTGAGAAAAGAACAAGTATTCATCCACATTTTCTTACTAAAAGCCCTTTTCTTTTATCTTGAATCTAATTCCACTTACTTTTTTCCAATATTTTTCAAAAAATCAATTCTGCTTTTTTGGATCCTGTTTCGCTTATTCTCCTCGATGGATTCTATCTTAAAACACACATTGCTAACACTAGAAAACTTCCCTTTTCTTTCTATTCTATTGAGATGGCAAAGGAGAAAAAGTGGATTTCCAGTCACAGGCTGCAAAATTCAGAACAAATTGGAACCGTTAACTAGAATTTTCTTTTTTTTTTTGAATTGCAGTCGTGAACGACTCTTAAATCGGTATTTTCTCCCCCCATTCTTTTTAATGGCATAATAAAATTGAATAAATGTTTCCCTAATCTGTATATAGGTAAACTACAGGTCCGAACAGCATTATTATCTATGGATCCCCCTTATGTACATATCCCTATGGGGAATCGTGCTTTAATTTTTCATTGCATTAAATATCTTGAATAAAAAAAAGAGGAAATTTGCTCTAATTCTAATATAGATTATGGCCTGGCCTTCTTGGCCCACCCAAGTGAAATTACAATAAAAGAAAGGATATGTGGATAGGTGGATAACTAGATTGGCAAGTACTTAAAAAATAAAGTACTTACTTTATCTTTATTTTAGGATTTTACAACGAAATCCTTTATTTTCCAGCAATTCTACTACTACGATACGAAACAAAAAAGAACCTTCAAATTCTTTTTGAAAATTAAACTAAGCGTGCTATTCTAAATCGAACTTATGACTTTATCCCTTTCATGGAAAGGAGATAAAACGAGAAATCTTTGCTATCCAATCTGATTAGAATATAATAAAGTTTAAGTGGCAGAATTTTTTTTCTAGGACTGTTTTATCAATTCATTTTCATTCCATTTCTACCCCTGCCAAATTCGAACTTCCGTCGAAATTGTCTCTATTCATATGTATGAAATACATATATGAAATACGTATGTGGAGTTCCCTAGAATTTCATGTGATTCAGTAAACAGAATATAGATTCCATGATTGCTAGATTGATCCGTACGGATTGATGAAGAGTGAGTTGATAATGGAATTTTTCTTCGATAAATAGGAAACTTAAGATTAAGATGCTCCGGAATGGAAATGAGGGAATGTCCACAATACCCGGATTTAGTCAGATCCAATTCGAGGGATTTTGTAGGTTCATTAATCAAGGCTTGGCAGAAGAACTTGAGAAGTTTCCAACAATTAAAGATCCAGATCACGAAATTGCATTTCAATTATTTGCGAAAGGATATCAATTGCTAGAACCCTCGATAAAAGAAAGGGATGCTGTGTATGAATCACTCACCTATTCTTCCGAATTATATGTATCTGCGAGATTGATTTTTGGTTTCGATGTGCAAAAGCAAACCATTTCTATTGGAAACATTCCTATAATGAATTCCTTAGGAACCTTTATAATAAATGGAATATACCGAATTGTGATCAATCAAATATTGCTAAGTCCTGGTATTTACTACCGCTCGGAATTAGACCATAAGGGAATTTCTATATACACCGGGACTATAATATCAGATTGGGGAGGAAGATGGAATTAGCAATTGATAAAAAAGAAAGGGTATGGGCTCGCGTGAGTAGAAAACAAAAGATATCTATTTTAGTTCTATTATCAGCTATGGGTTTGAATCTAAGAGAAATTTTAGATAATGTTTCCTACCCCGAAATTTTTTTGTCTTTCCCGAATGCTAAGGAGAAGAAGAGGATTGAGTCAAAAGAAAAAGCTATTTTGGAGTTTTATCAACAATTTGCTTGTGTAGGTGGGGACCTGGTATTTTCGGAGTCCTTATGTGAGGAATTACAAAAGAAATTTTTTCAACAAAAATGTGAATTAGGAAGAGTTGGTCGACGAAATATGAATCGGAGACTGAATCTTGATATACCTCAGAACAATACATTCTTGTTACCACGAGATGTATTGGCCGCTACGGATCATTTGATTGGAATGAAATTTGGAACGGGTATACTTGACGATGACGATATGAATCACTTGAAAAATAAACGTATTCGTTCGGTTGCGGATCTGTTACAAGATCAATTCGGACTGGCTCTTGGCCGTTTACAACATGCGGTTCAAAAAACTATCCGTAGAGTATTCATACGTCAATCGAAACCGACTCCACAAACTTTGGTAACTCCAACTTCAACTTCGATTTTATTAATAACTACTTATGAGACCTTTTTTGGCACATACCCCTTATCTCAAGTTTTTGATCAAACCAATCCATTGACACAAACGGTTCATGGGCGAAAAGTGAGTTGTTTGGGTCCTGGAGGATTGACGGGGAGAACTGCAAGTTTTCGGAGCCGAGATATTCATCCGAGCCACTATGGGCGTATTTGTCCAATTGACACGTCCGAAGGAATCAATGTTGGACTTACTGGATCCTTAGCTATTCATGCGAGAATTGATCACTGGTGGGGGTCTATAGAGAGTCCGTTTTATGAAATATCTGAGAAAGCAAAAGAAAAAAAAGAGAGACAGGTGGTTTATTTATCACCAAATAGAGATGAATATTATATGATAGCAGCAGGAAATTCTTTGTCCTTGAATCAGGGTATTCAGGAAGAACAGGTTGTTCCAGCTAGATACCGTCAAGAATTCCTGACTATTGCATGGGAACAGATTCATGTTAGAAGTATTTTTCCTTTCCAATATTTTTCTATTGGGGGTTCTCTCATTCCTTTTATTGAGCATAATGATGCGAATCGGGCTTTAATGAGTTCTAATATGCAGCGCCAAGCAGTTCCACTTTCTCGGTCCGAGAAGTGCATTGTTGGAACTGGATTGGAACGCCAAACAGCTCTAGATTCGAGGGTTTCCGTTATAGCCGAACGCGAGGGAAAGATCATTTCTAGTGATAGTCACAAGATCCTTTTATCAAGTAGTGGGAAGACTATAAGTATTCCTTTAGTTGCCCATCGGCGCTCTAACAAAAATACTTGTATGCACCAAAAACCTCGGGTTCCGCGGGGTAAATCCATTAAAAAAGGGCAAATTTTAGCGGAGGGAGCAGCTACAGTTGGTGGGGAACTTGCTTTAGGAAAAAACATTTTAGTAGCTTATATGCCTTGGGAGGGTTACAATTTTGAAGACGCAGTACTAATTAGCGAACGTTTGGTATATGAGGATATTTATACTTCTTTTCACATCCGAAAATATGAAATTCAGACAGATACGGCAAGCCAAGGCTCCGCTGAAAAAATAACTAAAGAAATACCACATCTAGAAGAACATTTACTTCGCAATTTGGACAGAAATGGCGTTGTGAGGTTGGGATCCTGGGTAGAAACTGGCGATATTTTAGTAGGTAAATTAACGCCTCAGATAGCGAGCGAATCGTCGTATATTGCGGAAGCTGGATTATTACGGGCCATTTTTGGTCTTGAGGTATCCTCTTCAAAAGAAACTTCTCTCAAACTACCTATAGGTGGAAGAGGGCGCGTTATCGATGTGAAATGGATCCAGAGGGACCCCCTCGACATAATGGTTCGTGTATATGTTTTACAGAAACGTGAAATCAAAGTTGGGGATAAAGTAGCCGGAAGACACGGGAATAAGGGGATCATTTCCAAAATTTTGCCTAGGCAAGATATGCCCTATTTGCAAGATGGAACGCCTGTTGATATGGTCTTCAATCCCTTAGGAGTACCCTCACGAATGAATGTGGGACAAATATTTGAAAGCTCGCTCGGATTAGCAGGGGATCTGCTAAAGAAACATTATAGAATAGCACCCTTTGATGAGAGATATGAGCAAGAGGCTTCAAGAAAACTTGTGTTTTCGGAATTATATGAAGCCAGTAAACAAACAAAAAATCCATGGGTATTTGAACCCGAGTACCCGGGAAAAAGCAGAATATTTGATGGAAGAACAGGGGATCCCTTCGAACAACCTGTTCTAATAGGGAAGTCCTATATCTTAAAATTAATTCATCAAGTTGATGAGAAAATCCATGGACGTTCTACTGGGCCCTACTCACTTGTTACCCAACAACCCGTTAGAGGAAGAGCCAAACAAGGGGGACAACGAGTAGGAGAAATGGAAGTTTGGGCTTTAGAAGGATTTGGTGTTGCTCATATTTTACAAGAGATACTTACTTATAAATCTGATCATCTTATAGCTCGCCAAGAAATACTTAATGCTACGATCTGGGGAAAAAGAGCGCCTAATCACGAGGATCCTCCAGAATCTTTTCGAGTGCTCGTTCGAGAACTACGATCTTTGGCTCTAGAACTGAACCATTTCCTTGTATCTGAGAAGAACTTTCAGATTAATAGGGAGGATGTTTGATCGGAATAAATATAAATTCTTTTCTTATTTCTATTTTATGATTGACCAATATAAACATAAACAACTTCAAATTGGACTCGTTTCCCCTCAACAAATAAAGGCTTGGGCTAACAAAATCCTACCTAATGGGGAAGTCGTTGGCGAAGTCACAAGGCCCTCCACTTTTCATTATAAAACCGATAAACCAGAAAAAGATGGATTATTTTGCGAAAGAATCTTTGGACCCATAAAAAGCGGAATTTGTGCTTGTGGAAATTCTCGAGCGAGCGTAGCTGAAAACGAAGACGAAAGATTTTGCCAAAAATGCGGGGTAGAGTTTGTAGATTCTCGGATACGAAGATATCAAATGGGATACATCAAACTGGCATGTCCAGTGACTCATGTGTGGTATTTGAAAGGTCTTCCTAGTTATATCGCGAATCTTTTAGATAAACCCCTTAAGAAATTGGAGGGCCTAGTATACGGCGATTTCTCTTTTGCTAGGCCCAGCGCTAAAAAACCTACTTTCTTACGATTACGAGGTTTATTCGAAGATGAAATTTCCTCCTGTAACCACAGCATTTCTCCTTTTTTTTCTACCCCAGGCTTTGCAACATTTCGAAATCGGGAAATTGCGACAGGAGCAGGTGCTATTAGAGAACAATTAGCAGATTTGGATTTGCGAATTATTATGGAGAATTCCTTGGTTGAATGGAAGGAATTGGAAGACGAGGGGTATAGTGGAGATGAATGGGAAGATAGAAAAAGACGAATAAGAAAAGTTTTTTTGATTAGACGCACGCAATTGGCGAAACATTTTATTCAAACAAATGTAGAACCAGAATGGATGGTTTTGTGCTTATTACCGGTTCTTCCTCCCGAATTGAGACCCATTGTTTATAGGTCTGGGGATAAAGTAGTGACTTCGGATATTAATGAACTTTATAAGAGAGTTATCCGTCGGAACAACAACCTTGCCTATCTATTAAAAAGAAGTGAATTAGCGCCAGCAGATTTAGTAATGTGCCAGGAAAAATTGGTACAAGAAGCCGTGGATACACTTCTTGATAGTGGGTCCCGCGGGCAACCGACGAGGGATGGTCACAATAAAGTATACAAGTCACTTTCAGATGTAATTGAGGGTAAAGAGGGGAGGTTTCGCGAGACTCTGCTTGGGAAACGGGTCGATTACTCGGGGCGTTCTGTCATTGTTGTGGGTCCTTCGCTTTCCTTACATCAATGTGGATTACCTCTAGAGATAGCAATAAAGCTTTTTCAGCTATTTGTAATTCGCGATTTAATCACGAAACGTGCTACTTCTAATGTCAGGATTGCTAAAAGGAAAATTTGGGAAAAGGAACCTATTGTATGGGAAATACTTCAAGAAGTTATGCGGGGGCATCCTGTACTGTTGAACAGAGCACCTACCCTGCATAGATTAGGCATACAGGCCTTCCAACCCACTTTAGTAGAGGGGCGTACTATTTGTTTACATCCATTAGTGTGTAAGGGTTTCAATGCGGACTTTGATGGGGATCAAATGGCTGTTCATCTACCTTTATCCTTGGAAGCTCAGGCGGAAGCCCGTTTACTTATGTTTTCTCATATGAATCTCCTGTCTCCCGCTATTGGAGATCCTATTTGCGTGCCAACCCAAGACATGCTTATCGGACTTTATGTATTAACGATCGGAAACCGTCGAGGTATTTGTGCAAATAGATATAATAGTTGCGGAAACTATCCAAATAAAAAAGTAAACTACAATAATAATAATTATTATAAGTATACGAAAGATAAAGAACCCCATTTTTCTAGTTCCTATGATGCACTGGGAGCTTATAGACAGAAACGAATTGGTTTAAACAGTCCCTTGTGGCTCCGATGGAAACTAGATCAACGCGTCATTGGGTCAAGAGAAGTTCCGATTGAAGTTCAATATGAAGCTTTTGGGACTTATCATGAGATTTATGCCCACTATCTAATAGTGGGAAATAGAAAAAAAGAAATCTGTTCTATATACATTCGAACCACTCTTGGTCATATTTCTTTTTATAGAGAAATAGAGGAAGCCATACAAGGATTTAGTCGGGCCTATTCATACACTATCTAAACAAGGAAGTTAGATTCGGCGATGCCCCTTTCGGGGGGCATTCCGATTTCGCTAGTACCATCTTTTTTGCCGCGCAAATCCAGATTGAGATTGAGGAAAGGGAGTAAATTAAGTTTTCGAATCACTGACTCAGGCCCATTGTCGAATCCTACTCAGCAATTGTCGAATCCTACTCAGCCAAAAAAGGGGGTACTTATGTATGGCGGAACGGGCCAACCTGGTCTTTCATAATAAAGAGATAGACGGAACTGCTATGAAACGACTTATTAGCAGATTAATAGATCATTTCGGAATGGGATATACATCCCATATACTGGATCAAATAAAGACTCTGGGCTTCCATCAAGCCACTACTACATCGATTTCTTTAGGAATCGAGGATCTTTTAACAATACCCTCTAAAGGATGGTTAGTCCAAGACGCGGAACAACAGAGTTTTCTTTTGGAGAAACACTATTATTATGGGGCTGTACACGCGGTAGAAAAATTACGCCAATCCGTTGAGATATGGTATGCTACAAGTGAATATTTGAAACAAGAAATGAATTCGAATTTTCGGATAACGGATCCTTCTAATCCAGTCTATCTAATGTCTTTTTCAGGAGCCAGAGGAAATGCATCTCAGGTACACCAATTAGTAGGTATGAGAGGGTTAATGGCGGATCCTCAAGGACAAATGATTGATTTACCTATTCAAAGCAATTTACGCGAGGGACTTTCTTTGACAGAATATATAATTTCCTGCTACGGAGCCCGCAAAGGGGTTGTAGATACTGCTGTACGAACAGCGGATGCTGGATATCTTACACGTAGACTTGTTGAAGTAGTTCAACATATTATTGTGCGTAGAAGAGATTGTGGTACTATCCGAGGTATTTCTGTGAGTCCTCAAAATGGGATGACGGAAAAACTTTTTGTCCAAACACTAATTGGTCGTGTATTAGCAGACGATATATATATGGGTTCACGATGCATTGCTGCTCGAAATCAAGATATTGGAATTGGATTAGTCAATCGATTCATAACTGCCTTTCGAGCACAACCGTTTCGAGCACAACCAATATATATTAGAACCCCCTTTACTTGCCGGAGCACATCTTGGATCTGTCAATTATGTTATGGGCGGAGTCCCACTCATGGCGGTCTGGTCGAATTGGGGGAAGCTGTAGGTATTATTGCGGGTCAATCAATTGGGGAGCCAGGGACTCAACTAACATTAAGAACTTTTCATACAGGTGGAGTATTCACAGGGGGTACTGCCGACCTTGTACGATCCCCCTCGAATGGAAAAATCCAATTCAATGAGGATTTGGTTCACCCCACACGTACCCGTCATGGGCAGCCCGCTTTTCTATGCTATATAGACTTGCATGTAACTATTCAGAGTCAGGATATTCTACATAGTGTGAATATTCCGTTAAAAAGCTTGATTCTAAAATAATCAATATGTAGAATCCGAACAAGTAATTGCTGAGATTCGTGCCGGAATGTCCACTTTGCATTTTAAAGAAAAGGTACAAAAGCATATTTATTCCGAATCAGACGGGGAAATGCACTGGAGTACTGATGTTTACCATGCGCCCGAATATCAATATGGTAATCTTCGTCGATTACCAAAAACAAGCCATTTATGGATATTGTCAGTAAGTATGTCCAGATCCAGTATAGCATCTTTTTCGCTCCACAAGGATCAAGATCAAATGAATACTTATTCTTTTTCTGTTGACGGAAGATATATCTTTGACCTCTCAATGGCTAATGATCAAGTAAGCCATAGACTGTTGGATACTTTTGGCAAAAAAGATAGGGAAATTCTTGATTATTTAACGCCAGATCGAATCGTGTCCAACAGTCATTGGAATTTTATCTATCCTTCTATTCTTCAAGATAATTCAGATTTGTTGGCGAAAAAGCGAAGAAATAGGTTCGTCATTCCATTACAATATCATCAAGAACAAGAGAAAGAGCTAATATCCTGTTTGGGGATTTCGATTGAAATACCCTTTATGGGTGTTTTACGTAGAAATACTATTTTTGCTTATTTTGACGATCCACGATACAGAAAAGATAAAAGGGGTTCAGGAATTGTTAAATTTAGATATAGGACCTTAGAGGAAGAATATCGGACCCGAGAGGAAGAGTATAGGACTCGAGAGGAAGACTCAGAGAACGAATATGAAACCCTAGAAGACGAATATAGGACTCTAGAGGACGAATATGAAACCCTAGAAGACGAATATGGGATCCTAGAAGACGAATATAGGACTCTAGAGAAAGACTCAGAGGAAGAATACGGGAGCCCAGAGAACGAATATAAGACCCGAGAGGACGAATATGGAACTCTAGAGGAAGACTCAGAAGAAGAATATGGGAGCCCTGAAGATGGCTCAGAGAACGAATATGGGACTTTAGAAGAAGACTCAGAGGAAGACTCAGAGGATGAATATGGGAGCCCAGAGGAAGATTCTATCTTAAAAAAAGAGGGTTTTATTGAGCATCGAGGAACAAAAGAATTTAGTCTAAAATACCAAAAAGAAGTAGATCGGTTTTTTTTCATTCTTCAGGAAGCATATCTTGCCGAGATCCTCATCCCTAAAGGTACTTGACAATAGTATTATTGGAGTGGATACACAACTCACAAAAAATACAAGAAGTCGACTAGGTGGATTGGTCCGAGTGAAGAGAAAAAAAAGCCATACGGAACTCAAAATCTTTTCGGGAGATATTTATTTTCCTGAAGAGGCAGATAAGGTATTAGGTGGCAGTTTGATACCACCAGAAAGAAAAAAAAAGATTCTAAGGAATCAAAAAAAAAGGAAAAATTGGGTTTATGTTCAACGGAAAAAAATTCTCAAAAGCAAGGAAAAGTATTTTGTTTTGGTTCGACCTGCAGTCGCATATGAAAGAGACGAAGGGAGAAATTTAGCAACACTTTTCCCGCAAGATCTCCTGCAAGAAGAGGATAATCTCCAACTTGACTTGTCAATTTTATTTCTCATGAAAATAGCAAGTTAACTCAAAGAATTTATCACATGAAAAGTCAATTCGTTCGAACTTGCTTAGTAGTGAATTGGGAACAAGAAGAAAAAGAGGGGGCTCGTGCTTCCCTTGTTGAGGTAAGAACAAATGATCTGATTCGCGATTTCCTAAGAATTGAGTTAGTCAAGTCCACTATTTCGTATACACGAAGAAGGTATGATAGGACAAGTGCAGGACCTATTCCCAATAATAGGTTAGATCGCAACAATACCAATTCCTTTTATTCCAAGGCGAAGATTCAATCACTTAGCCAACATCAAGAAGCTATTGGCACCTTGTTGAATCGAAATAAAGAATACCCATCTTTGATGATTTTGTCGGCATCCAACTGTTCTCGAATTGGTTTATTCAAGAATTCCAAATATCCCAATGCGGTAAAAGAATCGAATCCTAGAATTCCTATTCGAGATATTTTTGGGCTCTTAGGCGCTATTGTACCTAGTATATCGAATTTTTCTTCATCTTACTATTTATTAACGCATAATCAGATTTTGTTAAAAAAATACTTGTACTTTGACAATTTGAAACAAACCTTCCAAGTACTTCACGGACTTAAATACTCCTTAATAGATGAAAATAAAAGGATTTCGAATTTCGACAGTAACATCATGTTGGATCCATTCCATTTGAATTGGCACTTTCTCCATCATGACTCGTGGGAGAAGACATCGGCAATAATTCACCTTGGACAATTTATTTGTGAAAATGTATGTCTATTTAAATCGCACATAAAAAAATCTGGTCAAATTTTCATTGTTAATATGGACTCCTTTGTTATAAGAGCAGCAAAGCCTTATTTGGCCACTATAGGAGCAACTGTTCATGGTCATTATGGAAAAATCCTTTACAAAGGAGATAGGTTAGTTACTTTTATATATGAAAAATCGAGATCTAGTGATATAACGCAAGGTCTTCCAAAAGTAGAACAAATCTTCGAAGCGCGTTCAATTGATTCACTATCGCCGAATCTCGAAAGGAGAATTGAGGATTGGAATGAGCGTATACCAAGAATTCTTGGGGTTCCCTGGGGATTCTTGATTGGAGCTGAGCTAACCATAGCCCAAAGTCGTATCTCTTTGGTTAATAAGATCCAAAAGGTTTATAGATCCCAAGGGGTACAGATCCATAATAGACATATAGAGATTATTATACGCCAAGTAACATCAAAAGTACGGGTTTCCGAAGATGGAATGTCTAATGTTTTTTTACCTGGGGAATTAATAGGACTATTGCGAGCGGAACGAGCAGGGCGGGCTTTGGATGAATCGATCTATTATCGGGCAATCTTATTGGGAATAACAAGGGCTTCCCTGAATACCCAAAGTTTCATATCTGAAGCAAGTTTTCAACGAGTTTTAGCAAAAGCTGCCCTACGAGGTCGTATTGATTGGTTGAAAGGCCTGAAAGAAAACGTAGTTCTGGGGGGGATTATACCTGTTGGTACCGGATTCCAAAAATTTGTGCATCGTTCCCCACAAGACAAGAACCTTTATTTCGAAATTCAAAAAAAAAATCTATTCGTGTCGGAAATGAGAGATATTTTGTTTCTCCATACAGAATTAGTTTCTTCTGATTCTGACGTAACAAACAATTTCTATGAGACATCAGAACCCCCATTTACCCCCATTTATACGATTTAAGGATACATAAAGCAGATTTTTTTTACTTTAATTTAACAATTATTATTTATTTCAAGCTATTTCGGCTCTTTCTTAATCTTCAAAAAGAAAAAAAAAAAAAAGGAAGTGTGGAAAAAATGACAAGAAGATATTGGAATATCAATTTGAAAGAGATGATAGAAGCGGGAGTTCATTTTGGTCATGGTATTAAGAAATGGAATCCTAAAATGGCCCCTTACATCTCGGCAAAGCGTAAAGGTACTCATATTATAAATCTCGCTAGAACGGCTCGCTTTTTATCAGAAGCTTGTGATTTAGTTTTTGATGCAGCAAGTCAGGGAAAAAGCTTCTTAATTGTTGGTACCAAAAAAAGAGCAGCGGATTTAGTAGCATCAGCTGCAATAAGGTCTCGTTGTCATTATGTTAATAAAAAGTGGTTCAGTGGTATGTTAACGAATTGGTCGATTACCAAAACTAGACTTTCTCAATTTAGAGACTTAAGAGCAGAAGAAAAGATGGGAAAATTCCACTATCTCCCAAAAAGAGATGTGGCAATCTTAAAGAGAAAATTATCTACCTTGCAAAGATATCTCGGCGGGATCAAATATATGACGAGGTTGCCTGACATTGTGATCGTCCTTGATCAGCAAAAAGAGTATATAGCTCTTCGGGAATGTGCCATTTTGGGGATTCCTACTATTTCTTTAGTCGATACAAATTGTGACCCGGATCTCGCGAATATATCGATTCCTGCCAACGATGACACTATGACTTCAATTCGATTGATTCTTAACAAATTAGTATTTGCAATTTGTGAGGGCCGTTCTCTCTATATAAGAAATCGTTGATTAAGATTAAGAAGAATAGTTAATTCTTGAGCAACTGCGTGGATTTATGGGATCAGTTACTATTCTTTTTTGTTTTGCATAGATAAAAGAAGGGGAATATTGATATATATTAGACGGTATTGATATATATTATGATCTGATGTGATTTCTTGGTATCCTAAATATAAGATTAATACTTCAAGTTGCTGAGTTGAGAAAGAGATGGTTGAATCAAAAGAATTCCTTTTTTGAAGTTCAATTTTTATCAGAGGACAATATGAATATTACACCATGTTCCATTAAAACACTCAAGGGGTTATACGATATATCGGGTGTAGAAGTAGGCCAACACTTCTATTGGCAAATAGGAGGTTTCCAAATTCATGCCCAAGTACTCATCACTTCTTGGGTCGTAATTACTATCTTGCTAGGTTCAGTTATCATAGCTGTTCGAAATCCACAAACCATCCCGACCGATGGTCAGAATTTCTTCGAATATGTCCTTGAGTTTATTCGAGACTTGAGCAAAACTCAGATTGGAGAAGAATATGGTCCCTGGGTTCCCTTTATTGGGACTATGTTCCTTTTTATTTTTGTTTCGAATTGGTCGGGTGCTCTTTTACCTTGGAAAATTATAGAGTTACCCCATGGGGAATTAGCAGCGCCCACGAATGATATAAATACTACTGTTGCTTTAGCTTTACTCACATCAGCGGCATATTTTTATGCGGGTCTTAGCAAAAAAGGATTGAGTTATTTCGAGAAATATATTAAACCAACCCCAATCCTTTTACCAATTAACATCCTAGAAGATTTCACAAAACCATTATCGCTTAGTTTTCGACTTTTCGGAAATATATTGGCGGATGAATTAGTCGTTGTTGTTCTTGTTTCTTTAGTCCCCTTAGTAGTCCCTATACCGGTCATGTTTCTTGGATTATTTACAAGCGGTATTCAAGCTCTTATTTTTGCAACGTTAGCCGCAGCCTATATAGGTGAATCCATGGAAGGTCATCATTGAATTGACTAGTTTTCGAAATAGTCTTTTTTTTTAGCTTAGCCCAATTCATGCATGGTTCCAGATAATCCTCCTGGTTGGAAAACTAAACAATTCGAAATGCCTATGAATATACAACCTAGAGTTGTAGGAGAGAGAATAGACTATATTACGGAATTGTTAAAGTATATATGCATTCAGGGGGGCGGAATCAGGTTAGATCTATATCCTTAATGTCTATAAGACAGTCATCTTTTGTGCGGCTTTCTAAGTAATGATTTTGGAATCGGATTCAATAGAAAATGAGAAAATACGCAAACAAAATAGAAGAAACATATGTATATGGGATTTTATTTATTCCTAAGTTAGATTCATTATCTAATCCGATATGATATATGGAATTACCCTCTATATGGAATTGGATTCCATATCCAGTTCTATGCAACATATTGTTATTAATTGGATATCTTGATTTGATTCCTATTGGATTTGGATTAGTTGGATTTCAATAGGGGTTCTTCCTGTATTTCGTCTTTTATTATGGATTAGATAAAGGGGAAAAAAAGGGAACTCAAGGATATCGAAGAGTAAAAAAAAGGATGGAATGAAAGTGTGGTTGGTTGGAAAGAAAGAGAAATAGAATAATGAGAGTCTTATGGATTTACACAAACCTCTAATGATTAGAAACTAAAAAAGAGATCCCGAAGTAGTTCGGACGATTTAGATTATCATTTCAATTTGTACTTTTTAGTTACTTCTACCCAATAGAGCTTAGAAGTTAGAAGTAATAATTTCTTGGTTGATTGTATCCTTAACCATTTCTTTTTTTTTGACACGAGGAACTCACCATGAATCCACTAATTGCTGCTGCTTCCGTTATTGCTGCTGGATTGGCCGTAGGGCTTGCTTCTATTGGGCCTGGAGTTGGTCAAGGTACTGCTGCAGGACAAGCTGTAGAAGGTATTGCAAGACAGCCGGAAGCAGAAGGGAAAATACGAGGTACTTTATTGCTTAGTCTAGCTTTTATGGAAGCTTTAACAATTTATGGACTGGTTGTGGCACTAGCGCTTTTATTTGCGAACCCTTTTGTTTAATCCTAAAAAAGAAAAAGAGTCCTTTAGATTAGATACTTTTTTCTTTTTTTAGTAAATTGGTATTTGCTTCTGTAATTCCAAGTATATCAATAATTTAGTCTATTTATTATATTATTCCGGGAATTTTTTATTTATCGGGACAGACAATACCCCAGGAACCCCTGGAAGGGCTGATTTGAGGATGATCAATTTAGAGGATATGCTCACCCTCTTCCTTCCCCGTCCTTAGTTTAGGGAACATTTCAACAGTGGAAAGTCTTCACAGGTCAAACGAGACCTAAGACTTAATCCAAAAGAAATTATTAGATTGAATCTATTTGCATTAAAAAAAATTGCATTAAAAAAACCGATCAAAAAAGGGCGAGCGAAGTAAGTGATCGAAAAACTTTCTTCTTTGTTCGTCCTATCTATAAGAGGAGAGCATATGAAAAATGTAACCCATTCTTTCGTTTTTTTAGCTCACTGGCCATTCGCTGGGAGTTTCGGGCTTAATACCGATATTTTAGCAACAAATCTAATAAATCTAACTGTAGTGGTTGGTGTATTGATTTTTTTTGGAAAGGGAGTGTGTGCGAGTTGTCTATTTCAAGAATAGATTGGATCTATCCGGCTGCACTTTAGAATATTTTGGATTTTAGGATAAAGATAAATAAGAAAAGGTGCACGATCTCGACGAATTACTTCTGAATAACTTCAGAAATCATATGGAAGAACCATAGCATTTCGCGACTCATTGGTAAATTTACTTTGATTCTCTATAGACCAATAATGTGAGACCATTAACACGGTTAAAGCTAAACTGCTTGAAGTCCAGGCAAAAAGGGGTACTCTTTCTACAACTATATTAGTATTAGTATCGAAATGCTTTAAATGGGAAATAGCTAGTGTAGAATTTATCTGATATAGAACACTCATATCGATAAAATGGTTTGAACTATTTACTAGAAGGGCGCCCTGCCCTTTTTCCAATGCCGAATCGACGACCTATGTATAAAAAAAAAAGGGAAATTTTTTGGATTTGAAGAAAAAATAAAAGGAATTCTATCCATTTTCATTTTCCATTTATTTAGTTAGTTTTTCTTAATGAAATGGAAATTATTAACTAACAGAGCAAACACAAATAAAGAAACAACTTTGCTGACCATGATAGATTTTTATCTAGTCAGAAGAGTCCTCTTAATATTTATCTAGTCTTATATAAATTTCGGTATATTGAAATACAAACAGAAAAGAGAGGATAGAGGATAGGCTCATTACATAAAAAAAAAGATATGGAAATAGCCATAATACATAGCAAAAAAGAAAAAAAGGAGCGTGAGAGCCAAATGAATCGAAAGATTCATGTTTGGTTCGGGAAGAGATCATAAAAGTTGTAAACTTAATAGAAAGATAATCTACTTTCATTAAAAGATTTATTAGATAATCGAAAACAGAGGATCTTAAGTACTATTCGAAACTCGGAAGAATTGCGTAGAGGGACCCTTGAACAACTCGAAAAAGCTCGGCTTCGATTACAGAAAGTCGAACTAGAAGCAGATGAGTATCGAATGAATGGATACTCTGAGATAGAACGAGAAAAAGAAAATTTGATTAATGCTACTTCTATTAGTTTGGAACAATTAGAAAAGTCTAAAAATGAAACCCTTTATTTTGAAAAACAAAGGGCGATGAATCAGGTCCGACAACGGGTTTTCCAACAAGCCGTACAAGGAGCTCTAGGAACTCTGAATAGTTGTTTGAATACCGAGTTACATTTCCGTACGATTCGTGCTAATATTGGCATTCTCGGGGCCATAGAATGGAAGAGATAATTAAATTTATTAGGCCTTGAACCTCTACTTTCGTTTAGAATTTAGGCATTATTTTTCCCCTTGCTTCCGAAAAAAAAAGATTCAAGAAACACTAATGGCAACCCTTCGAGTCGACGAAATTAATAAAATTCTCCGCGAACGTATTGAACAATATAATAGGAAAGTAGGGATTGAGAATATCGGTCGCGTAGTTCAAGTGGGGGATGGGATTGCTCGTATTATAGGTCTTGGTGAAATAATGTCAGGTGAATTAGTCGAATTTGCAGAAGGGACTAGAGGTATTGCTCTGAATTTGGAATCCAAAAATGTTGGGATTGTATTAATGGGCGATGGGTTGATGATACAAGAGGGAAGTTTTGTAAAAGCAACAGGAAGAATTGCTCAGATACCCGTGAGCGAGGCTTACTTGGGTCGTGTTATAAATGCTCTCGCTAAACCTATTGATGGGAGAGGCGAAATTGTCGCTTCGGAATCTCGCTTAATTGAATCTCCTGCTCCGGGTATAATTTCCAGGCGTTCTGTATATGAACCCCTTCAAACAGGGCTTATTGCTATCGATTCGATGATCCCGATAGGGCGCGGTCAGCGAGAGTTAATTATTGGGGACAGACAGACTGGCAAAACAGCAGTAGCCACAGATACAATTCTCAATCAAAAAGGGCAAAATGTAATATGTGTTTATGTAGCTATCGGTCAAAGAGCATCCTCCGTGGCTCAAGTAGTAACTACTTTCCACGAAGAGGGGGCCATGGAATACACTATTGTAGTAGCTGAAATGGCGGATTCACCCGCTACATTACAATACCTCGCTCCTTATACGGGAGCAGCCCTGGCTGAGTATTTTATGTACCGCGAACGGCATACTTTAATAATTTATGATGATCTCTCCAAACAGGCACAAGCTTATCGCCAAATGTCCCTTCTATTAAGAAGACCACCCGGCCGCGAAGCTTATCCAGGGGATGTTTTTTATTTGCATTCACGCCTTTTAGAAAGAGCCGCTAAATTAAATTCTCTTTTAGGCGAAGGGAGTATGACCGCTTTACCAATAGTGGAGACTCAATCTGGAGACGTTTCTGCCTATATTCCTACTAATGTAATCTCCATTACAGATGGACAAATATTCTTATCCGCGGATCTATTCAATGCCGGAATTCGACCTGCTATTAATGTGGGTATTTCTGTTTCCAGAGTAGGATCCGCTGCTCAAATTAAAGCCATGAAACAAGTAGCTGGCAAATTAAAATTGGAACTAGCTCAATTCGCAGAGTTACAAGCCTTTGCACAATTCGCCTCTGCTCTCGATAAAACAAGTCAGAATCAATTGGCAAGGGGTCGACGATTACGGGAATTGCTTAAACAATCCCAATCAAACCCTCTCCCAGTGGAAGAGCAGGTAGCTACTATTTATACCGGAACGAGAGGATATCTTGATTCGTTAGAAATTGAACAGGTAAAGAAATTTCTAGATGAGTTACGTAAACACCTAAAAGATACTAAACCTCAATTCCAAGAAATTATATCTTCTAGCAAGACATTCACCGAGCAAGCGGAAATCCTTTTGAAGGAAGCTATTCAGGAACAGCTCGAACGGTTTTCCCTTCAGGAACAAACATAAATATAGCATACTCTTATTAGTATAACTCGTGTTAGTAGAAGAGGAATCTTTGAGAAAGATTTTTCATTTGAATCATGCAAAAAAGTTTTCTTAGTTTTTAGTATAGTTATTTAAAGAATAGATAGAAAAAAGATTGCGTCCAATAGGATTTGAACCTATACCAAAGGTTTAGAAGACCTCTGTCCTATCCATTAGACAATGGACGCTTTTCTTTCATATTTTCTTCTTTCTTTTAAAAAAGACAAATATAAAAAAGAAGGAATATGGAGTGGGTAGTAGGTATCGAACCTGTAACCTCAAGGTTATGAGCTTTGTGAGCTACCAAACAGCTCCACCTTCTTAAACTAAAGAGCGGGGAACTAGTGGATAAAAGGGGGTTGGATACGCCCCTCTACCATATCTATACAAATAGAATAGTCCATTTATACAGAATGGTAAAGAGGGCTCTTCTACGATCATCAATTCCAGAAAACCATACAAATATGAAAGGGTATTTTATCCTTACCAACTGGATCTTGTTGCACCCGGTAACAAACATGCATAAACCATTTCTCGAAGTATGTGTCCGGATAGCCCAAAGTCTCGATAGTTAGCTCTAGGTCTTCCGGTTAAAAAACAACGTCGATGAAGGCGTGTAGGTGCACTATTACGTGGTAGGGATTGCAATTTTTCTTGCATTTTTGTTTTTTCGCTCAAACTCAAAAGGGATACTTTGCTTCTTATCTTTTTTTTTAAGGATCGACGAATCAAATGATATTTTTGTTCTAATTTCTGCCGCTTCTTCTCCCTCTGAATCAAACTTTTTTTTGCCATAATGTGCCGTTCCTATTATTACCAAGTATATGGTTCTAATCCTAGATGGAAAAATAAAAAAAAAATCTAAGAAAGCGGATCCTCCCTCTCCATCAAGAGTAATGAACTGGGTTCTGATACAGTACAAAAAAACAAAAAAAAACTAACTAAATTAACCAAACTTGCCTGATGTTGAGGCAATCAAGAAAGCTGCATAAGTGAATATATAACCCACGGAAAAGTGCGCTAATCCAACCAATCTTGCTTGCACAATGGAAAGAGCCACGGGCTTATCTCTCCAGCGAATTAAATTAGCCAAAGGTGTGCGCTCATGAGCCCATGCTAAAGTCTCAATTAATTCCTGCCAATATCCACGCCAGGAAATTAAGAACATAAATCCAGTAGCCCAAACAAGATGTCCAAATAAGAACATCCAGGCCCATACCGATAAACTATTCATCCCAAAAGGATTATATCCATTGATAAGTTGTGAAGAGTTTAACCATAGGTAATCTCTTAACCATCCCATCAAATAAGTGGAGGATTCATTAAATTGTGAAACGTTGCCCTGCCATAATGTGATGTGTTTCCAATGCCAATAAAAAGTAACCCATCCAATGGTATTTAACATCCAGAAAACTGCCAAATAAAACGCGTCCCAAGCAGAAATATCACAAGTACCGCCGCGCCCTGGGCCGTCGCAAGGAAAACTATACCCGAAATCCTTTTTATCCGGCATTAATTTGGAACCGCGTGCATCTAAAGCACCCTTTACTAAAATCAATGTAGTTGTATGCAAACCTAGAGCAATAGCATGATGAACCAAGAAATCTCCAGGTCCTATGGTTAAGAAAAGCGAATTACTATTCTCATTAACAGCATTCAACCATCCGGGCAACCATATGCTTCGACCTGCATTGAAAGCGGGGCCATTCGTTGAAGATAAAAGTATATCGAACCCATATGTCGTCTTACCATGAGCAGATTGTATCCATTGGGCAAATATAGGTTCGATCAAGATTTGCTTTTCTGGAGTACCAAAAGCAAGCATGACGTCGTTATGAACATAAAGGCCCAAGGTATGGAATCCTAGGAAGAGGCTAGCCCAACTTAAATGAGATATGATAGCTTCTTTATGGTCTAACATTCTTGCCAATACATTATCTTCATTCTGTTCCGGATTGTAATCCCTAATGAAAAAAATAGCTCCATGAGCAAAAGCCCCTGTCATGATGAACCCTGCAATGTATTGGTGATGAGTATATAAAGCAGCTTGAGTAGTAAAGTCTTGTGCTATGAATGCATAAGCAGGTAAAGAGTACATATGTTGAGCTACTAAGGAAGTAATAACCCCTAAGGAAGCTAGAGCAAGACCTAATTGAAAATGAATCGAATTATTGATTGTATCATAAAGGCCTTTATGCCCACGTCCTAATCGACCCCCCGGAGGAGTATGTGCTTCTAAAAGATCCTTGATACTGTGCCCAATTCCGAAGTTAGTTCGATACATATGACCGGCAATGAGAAAAATAAATGCAATAGCTAAGTGATGATGAGCAATATCGGTCAGCCACAAACTTTGTGTTTGTGGGTGGAATCCCCCAAGAAGGGTTAGAATGGCAGTTCCCGCTCCTTGAGTGGTACCAAATAAATGATTACTCGAATCAGGGTTTTGGGCATAAAGATTCCACTGACCCGTCAGAAGGGGACCCAACCCTTGGGGATAGGGTAATACATCTAAAAAATTATTCCATCGAACGTACTCCCCCCTGGATCCGGGAATAGCGACATGAACTAAATGTCCTGTCCAAGCCAAAGAACTTACCCCGAAAAGTCCTGACAAATGATGATTGAGACGAGATTCCGCGTTTTTGAACCACGAAAGGCTTGGCTTCCATTTGGGTTGTAGATGTAACCAACCCCCTATTAAGGATAGCGTAGAAAGAAATAATAGAAAAAGAGCTCCAGTATAAAGATCTTCATTGGTGCGCAATCCAATTGTATACCACCACTGATAAACCCCAGAATAGGCGATATTCACTGGACCAGCAGCACCCCCTCGAGTAAAGGCTTCCACGGCGGGTTGACCAAAATGAGGATCCCAAATCGCATGAGCAATAGGCCTTACGTGTAAAGGATCCTGTATCCATGATTCAAAATTTCCTTGCCAAGCTACATGAAACAGATTTCCGGACGTCCATAGAAAGATTATTGCTAACTGCCCAAAGTGAGAAGCAAAAATGTTCTGATAAAGACGTTCCTCAGTAATATCATCATGACTTTCGAAATCATGTGCGGTAGCAATACCAAACCAAATACGACGAGTAGTGGGGTCCTGAGCTAAGCCTTGGCTAAACCTGGGAAATCTTAATTCCATAATGCCTTTCAAATCCTCCTAGCCACTATCCTACTGCAATAATTCTCGCTAAGAAGAATGCCCATGTTGTGGCAATTCCACCCAGAAGGTAATGGGTTACTCCTACAGCACGTCCTTGTATAATGCTCAAGGCTCTAGGCTGAGTAGCAGGAGCAACTTTTAATTTGTTATGAGCCCAAACGATAGATTCAATGAGTTCTTGCCAATAACCGCGGCCGCTGAATAAAAACATTAAACTGAAAGCCCAGACAAAATGAGCGCCTAAGAAAAAAAGACCATATGCAGATAATGAAGAACCATAAGACTGAATTACTTGGGATGCCTGTGCCCACAAGAAATCCCGGAGCCAACCATTAATCGTAATGGAACTCTGTGCAAAGTTTCCCCCTGTGATATGAGTTACTATCCCTTGATCACTTACAGTACCCCAAACATCCGACTGCATTTTCCAACTGAAATGGAAAATGACTACCGAAATTGCATTGTACATCCAGAATAGACCTAAGAAAACATGATCCCAGGCGGATACTTGACATGTTCCCCCTCGCCCAGGCCCGTCGCAAGGGAAGCGAAAACCAAGATTTGCTTTATCAGGTATCAAACGGGAACTGCGAGCAAATAAAACACCTTTCAAAAGTATTAATACAGTCACATGGATAGTAAATGCGTGAATGTGATGGACTAAAAAATCCGCGGTTCCTAATGGAATAGGTAACAAAGCGACTTTGCCGCCTACAGCTACTAACTCGCCACCTCCCCACGTTAAGCTGGTACTTGTTGTTGCACCAGGAGCTGTTACGCCAGGCGCGTCAGCATGGATATTTTGTACCCATTGAGCAAAGATGGGTTGTAATTGTATGGCGGTATCCGAAAACATATCTTGGGGACGGCCTAAAGCACTCATGGTATCATTATGAATGTACAAGCCAAAACTGTGAAAACCTAGAAATATACATACCCAGTTAAGGTGGGATATGATTGCATCGCGGTGTCTAAGGACGCGATCTAATAGATCGTTGTATCGAGTAGTTGGATCATAGTCTCTTACCATAAAAATGGCTGCATGTGCAGCAGCACCGACTATTAGAAATCCGCCAATCCACATGTGGTGTGTGAACAAGGAAAGTTGTGTACCATAGTCAGTAGCTAGGTATGGATAGGGGGGCATAGAGTACATATGATGAGCTACAACAATAGTTGTAGAGCCTAGCATAGCTAGGTTAAGAGATAATTGAGCATGCCATGACGTTGTTAGGATTTCATAGAGACCCTTATGTCCTTGTCCTGTAAATGGGCCTTTATGAGCCTCCAAAATATCTTTAAGTCCATGACCAATACCCCAGTTGGTCCTATACATATGACCAGCGATCAGGAAAAGAATAGCAATAGCTAAATGATGGTGCGCAATATCGCTCAACCATAGGCCACCGGTTATTGGATCTAGTCCTCCGCGAAAACTAAGAAATTCTGCGTATTTGGACCAATTCAAGGTGAAAAAGGGGGTTGCTCCTTCGGCAAAACTAGGATAAAGTTGAGCCAAAAGGTCGCGATTCAAGATAAATTCATGAGGAAGTGGTATCTCTTTAGGATCAACCCCAGCGTCAAGAAATTGGTTAATCGGTAAAGATACATGGATTTGGTGTCCCGCCCAAGAAAGAGACCCAAGTCCTAATAACCCCGCTAAGTGGTGATTCAACATGGATTCTACATCTTGGAACCAGGCCAATTTGGGAGCGGCTTTGTGATAATGGAACCAACCAGCAAAAAGCATTAACGATGCAAAAATCAATGCACCGATTGCGGTACAATAGAGTTGTAATTCACTAGTTATTCCAGATGCTCGCCAAATCTGAAAAAACCCGGAGGTTATTTGGATTCCTCGGAAACCCCCGCCTACATCACCATTCAAAATTTCTTGCCCTACTATTGGCCAAACTACTTGAGCACTGGGTCCAATGTGAGTAGGATCGCTTAGCCATGCTTCATAATTGGAAAAACGGGCACCGTGGAAGTACATGCCACTCAACCAAAGAAAGATAATGGAGAGTTGACCGAAATGAGCACTAAAGATTTTTCGAGAGATCTCCTCCAAATCACCGGTATGACTATCGAAATCGTGAGCATCAGCATGTAGGTTCCAGATCCAAGTGGTAGTATCAGGGCCCTTAGCTATTGTTCTTGAAAAATGCCCGGGTCTGGCCCATTCCTCAAAAGATGTTTTTACAGGATCCCTATCCACAACAATTTTAACTTCTGGTTCCGGCGAACGAATAATCATTAAGTCCTCCTCTTTCCGGACAAGACATACAAAGAGACTCGCCAACTGTCTTTTTAGTGAATCTTTGAAAGATAGATATTATGATTAGTCCTTTTCTTTACTATCTACCGTCCTTCTATTTTTTTTTAGTTATTCACTGGAACAATTATATATTGAAGTCAATCCGAGGCAAGTGTTCGGATCTATTATGACATAAGGATTAGGTGCCTAACGGACGTTGGTTATCCCGGAAAATTATTTCCCGACGTAACAAAAAAATCTTTTTTTTATGTTTTCATTTAAGCCTTGAGTGAGCATAATATAGATTTTTTTTTATTCGATTCCAAATTCCAAGATAACTCATTAGAATTATTAATAAGACCGTCCTGATATATTAGGTAGGAATATTTAGATTGCCCCTTTTATTTGCTTTATTACTTCTGTTCTAGAGCCTATCCCTATTGTTTATCCTTATGAAATATGATATAAAATCGAAGGTAGAAGAAAGGGATATAATGAAATTCTTGATTCGATCTTCCTACCTAAATTATTTGATTAATGGATCAACAACCAAACCACCCATTTTATGAAAATGGAGAGTGGTCTTATTCAAATTCAAAGCGCTTCGTAATCTTCAACCAGTTCTGTGCTTCAATATAATTTCCCGGAGTAAGCGCTATAGCTTGTTTCCAATACTCAGCAGCTTGATCAAACCAAGCTTCCGCAATTTCCGAATCACCCTGTAGAATGGCCTGTTCTCCTCGGTCGGAATAGGCAGTTCCTTCCCCTAGAACCGTACTTGAGAGTTTCCTACCTCATACGGCTCAGAAATTGCTATCTTAATTTCCCCTATCTTAACTGAATTTGATTTCTCAAAAATCAATCCAATTTCTTCTTGGGTTAAGCAGAAGAAGTTAATTACCTAAGTTTCAAACCCTAATTTTGATCAATAATCAGTTTGATCTTTTCTCCCACCTTCAGAAGAATGAAGCATAGATAGACCTATATCTTTCGTTCAAATTTTCTGAAAGGTAACTATCTCGGTTTCGTTTCTTTCATATATGAAATTTCTATAGAATCCTTGAAAAAGACTTTTTCCCATAAGTAAAGAAAAAAGAACTTACTATCTTTGGGATCTGATACTACACCGCTGCTTAATCCCTTAGTGGATCGGCTCTATTACATAAGCGGATTCCTAAATTTTGCCCCATATCATGGTATAATTAAGCAGTTTTTTTTTAGTTGTATCGACCCAGTCGCTCACTAATTGATCTTTACGGTGCTTTCTCTATCAATTTGAGACTTTATCCATAGAGTAGTAGTATAGGCTCTACTTTCTTCCTATTTTGATTCTCATGAAGTGTCCTTCCTTCCTACAGCTGATAGGGCAAAATCGTTGTTTTGACGATCCCTATGTAGAAAGCCCTTTTTCTAGTATTTACTAGAAAATTTCATCCTTTCTTTTTTTTCTTCTTTCTATAGTGGAGATAGTCGCACGTAATGACAGATCACGGCCATATTATTAAAAGCTTGCGGTAAGAAGGGGTTTCGTTCTAGCGCCCGGAAATAATATTCCAAAGCCTTTGTATGCTCTCCATTGCTTGTGTGTATAAGGCCTATGTTATATAGTATATAACTTCGATCATAAGGATCAATTTCTAGTCGCATAGCTTCGTAATAATTCTGCAAAGCTTCCGCATAATTTCCTTCGGATTGAGCCAACATCCGTTACGGTCGTTCATTCTATTCAAAAAATCTCCGTTCCAAAACCGTACATGAGGTTTTCATCTCATACGGCTCCTCCCTTCTGTACATAGTACTAAGCGAAAAATCTATAGAATGAAAATAGAATTAGTCCCATCTCATTATGGACCGAAAGGGGCTGGTATTTTTTCAAGAAATCTCTAGCCAACCTTCCCCCAAGAGGTTTTTCTTAACACCAAAGAATTCTATTAATGCTAGAGGAAAACGATAGCTCCAAGACTTTCTTTGTTCTCAACGCCTCCTATTTAGAGGAATTAGCCACTTCAACGACCTTTGATGGTTATAAGGGTATCCAAAGTACAAACCTGATGGTTGTTTGTTATCCCAACCATTCTTCCCAACCCTGATACCGATCAGGAAAGGGCTAATTTCTAACAAAGTTTTTCTCTTGTTGATTCCTATTTCGAGGTGTAGTGCTTTTTTCCCCTATGCTGCCTATTGGTACTAGTAGAGTAGGATTGGCCTGTAATACAGAACCTATCCTGTAGGTGTAACCTTTCGCTCAATACTCAAATCTACAATTGAAGCATCTGAGGCCACATCAATCGAGGATACACGACAGAAGGAATTGTTAGTTCACCTCACCTTCCCCAAGCGTGGGTTTTCTTTACTTATTTTGTTCTCTCTATGCAAACCCCCTCTCTTTCTCGTAAGACTGAGATGTAGGTAGGGCTAAAAAAAACAAAAAAAAAAAGAGTCAAATCGCACCATCTCTATAATAAGTAAATGCCCTTTTTTCCCCTGAGGTTGTCGGAATTATTTGCAATAAAATATTGGCTACAATCGAGAAGGTCTTATCAATGAAATTTCCATTTATACGGGATCTAGGCATAATTCCCAATCCATTCTATATAGAATTCTTTTCATTCTATCACAAAATAACATAAAAACAAAACATTCGATTCTTATAAATCGATCCATATGCTCTAAATGGATAAGAGAGGTATGGATTTTCTGCTCAGCTCAAATTGTCTCCTTTTCCTTCTGTTTGGACAAGAAGAGATATTAAATATTTGACTAAGATCAGCTATTTCGCGTTTTCAAAGTCATTAATTATCCCGTACCCTTTTTTATATTTAGATTGTACGGCGTAACGTACCTTATGCAAATAGAATTCTAGGGTTCCTTTATTTTCTTATTCCATAAGAAAAATTATTCCATTCTCTTTTTCTTTGGGTTTTCCCCAAAGAAAAACTTTTGAGGGAGCGGAATTCCTAGTAAAAAAAATCCTGGATCCTTCCACTTAGATGAAAAGGAATTTTTCCAATAGAGCCGTGGAATCCCCGAGCGGTTGTGGCTGTACCTGTACTGCAGGAATACGAAAACTCGCTATTCACTCAGTTTATTTTCCATAATAAGATTATGTAGGAGAGATGGCCGAGCGGTTCAAGGCGTAGCATTGGAACTGCTATGTAGACTTTTGTTTACCGAGGGTTCGAATCCCTCTCTTTCCGTTTCTCTTAATTCATCAACGTTACCGATCACAATGTATCAAATCAAATAACAATTTATTTCAGCAATAATATCTTTATTTAATAGAAATTCTCTATAGCAAATTACTGTGGTATGTAAAATACACATAGAGGAAATAACAAAAAAGAAAAAAGGATCCTAGGGTTAATCTATTTCTGCTAGGTGAATGGGAAAATACGAATTAAGAGCCTTAGGTCGATTTAGTTCGGGGAAAGGGGAAGAGGAAAAAAATTCTATGAACCTTTCCTTTTTTTCGTTAAGTTCAAGTCTGACGAGAGTAATATTCTACAACTAACAACTCATTTATTTTAAGACCGACCCACTTCCTATCTAGGATTTTTTGTACTAGTCCTTTATATTGCAATGTGTCAACCGTCAAATGCTTTGGCAATTTGCCCGGATCGGATGAAGCAATAGAGTTTTGAACCAGACGTTTTGATCTTTGGTTATCCTTCGTAGTAATAATATCTCGGGGTTTGCAACGAAAACTTGGTATATCAACTATACGACCATTAACTAAAATATGTCTATGGTTAACTAATTGCCGGGCCCCTGGAATGGTTGAAGCCATACCCAATCGAAAAACGATATTATCCAAACGCATTTCAAGTAATTGTAGTAAAACCTGACCTGTTGACCTTTTTGCTTTTCCAGCGATATGTACATATCTAAGTAATTGTCGTTCTGTCAGACCATAATGAAAACGCAATTTCTGTTTTTCTTGAAGACGAATACGATATTGCTCTTTTTTCCCAGAATGGAATTTCTTTTTCAGATTACTTCCGGATTTAGGCGTTTTTCTAGTGAGTCCTGGTAAAGCTCCCAGACGGCGTATTTTTTTTAAACGAGGTCCTCGATAACGGGACATGAAGACTCCTTTTTTATTTTATTGAAATTTCATTTTACACAATAAATTTCATTGTATTTACATTACAGAATACATCGAAATTAAAACAAAACTGAATTAAACTAAAGGATAAACAGAGTAAAATCTACTAAAGTACCACAAAAAATGGAATTTCATCAACATCTGGATTTTTTGTATATATATTATTTATTTTAATGTTTTGTATCTAGCAAAATTAAAAAGAGAGATATTCTTGTTCATGGAACATCGATAGAAAAAAAGCCGACTATCGGATTTGAACCGATGACCCTCGCATTACAAATGCGATGCTCTAACCTCTGAGCTAAGTTGGCTTACATAACAGAAATACTAGTTCGAAATTTGAAGGTCTACTTAGAAAAAAAAAAATACTAGAATTTTAGAAAGATAAAGTTAGCTTGATATGCTTAACTAAATGATATTCTTAAAAGGATTAATATTTCACTAAGGAGAAGATAGAATCATAGCAAATGAAATTTCTAATTCTGATTAGAAAAAAAAGAATGAATATCAAGCTATATATGGGGAGAGAAAAACTTTTGGATATATTGATTCCGATTGAATTACAAATATATCAACGATAGAATCAATTCAATTCTGAATTGCAATAAGCGGGGTCTCTCAAAGAGAGACGAGCTGCTAGACTACGTCGAATAATGAATTCAATGATTCAAAAAAAAACTAAGAGATGGGTGAAATTACCCAAGGAATCCTGGTTTCAAAGAAAAGGAAAATGGGGATATGGCGAAATCGGTAGACGCTACGGACTTGATTGTATTGAGCCTTGGTATGGAAACCTGCTAAGTGGTAACTTCCAAATTCAGAGAAACCCTGGAATTAAAAATGGGCAATCCTGAGCCAAATCCCTTTTTTGAAAAAACAAGTGGTTCTCAAACTAGAACCCAAAGGAAAAGGATAGGTGCAGAGACTCAATGGAAGCTGTTCTAACGAATCGAGGTAATTACGTTGTGTTGGTAGTGAAACTCCCTCTAAATTAGAGAAAGAAGGGCTTTATACATCTAATACACACCTATAGATACTGACATAGCAAACGATTAATCACAGAACCCATATCATAATATAGGTTCTTTATTTATTGATTTTTTAGAATGAAATTAGGAATGATTATGAAATAGAAAATTCTGAATTTTTTTAGAATTGTTGTGAATCCATTCCAATCGAATATTGAGTAATCAAATCCTTCAATTCATTGTTTTTGAGATCTTTTAAAAAGTGGATTAATCGGACGAGGATAAAGAGAGAGTCCCATTCTACATGTCAATACTGACAACAATGAAATTTCTAGTAAAAGGAAAATCCGTCGACTTTATAAGTCGTGAGGGTTCAAGTCCCCTAGTATTTACCCTTTTTTTCTTTTATCAATGGGTTTAAGATTCATTAGCTTTCTCATTCTACTCTTTCACAAAGGAGTGCGAAGAGAACTCAATGGATCTTCTTTTTTATTAGAGTATCGGCAAGGAATCTCGATTATTAATTAGATTTTTAAGTATTATTAAGTAAGCCATCCACAATGCATAGGACTACCCATAGAATACTTTATTGATTTTTTAGTCCCTTTAATTGACATAGATGCAAATACTCTACTAGGATGATGCACAAGAAAGGGTCAGGATAGCTCAGTTGGTAGAGCAGAGGACTGAATCGTGTCACCAGTTCAAATCTGGTTCCTGGCACAGAAAAAAAAGGATCTACCGAATAGATATTGATACAAATACCCCGAGATGGATTGGGATACATATTCGTTAATAATCTGGATAGTATAGACTAGGGTTAAAATCTCTGGTTCTTTTTTTTATGGTATAGAAGGAGTGAGATTAGGTCCCTTTTTCTTCTTTTTTGCATTTCTTATTAATTTTGTATTCCGCTATTCCAAAGAATTTTTTTTTATTCTTGCTTATCTTACTTTCCTAGTTGTTCTAAGTAATGGTAATGCGCGCGGTACAAAGTTCGTGGTAGGAACTTCTTTGAGTCATTGTACTTTTCTGTTCATACGAAGGAAATGAATATGTGATTTTCCAAACTGGAAAATCGAAATGAAGCCCTTTTTTGCTCAGTCTATCTGGACCTTTTTGTATAATAGGAATTAATTAGAATATAATAGGTATTTCGTTTCGTCTAGGAATAGAACGTAAAAATATTCCTTGACTTGAATAAAATCCGGAGTTGTGTTGTATAAGTGAGCATGAATTTATTCTCATTCAATGAGCATCTTGTATTTCATAGAAATTGGGGGTTATATAGTCCTTACGTAAGGGCCAGCCTATCCAACTTTCAGGCATTAAGATACGTTTAAGGCGTGGATGATTATCATAAGAAATTCCCACCATATCATAAGACTCGCGTTCTTGAAAATCGGCACTTCTCCAAACCCAGAAGACAGACGGGATTCTAGGATTATCCTTTTGGGCAAAGACTTTTATGCATACTTCTTCTGGGTTATCTATACCATACTGTATTCTCGTAAGATGATACACGCTAGCTAAAGATCCACCGGGTGCTACGTCATAAGCACATTGGGAACGTAAATAATTGTAACCATATACATATAAAATGACAGCAATGGAATCCCAATCCCCTGCTTTTATTTGTAAAGTCTCTATTCCTCGGTGATCGAAGCCCAAAGATCTATGAACCACCTCATGTTTGACTAGCCAATTAGATAACCAACCCTGCTGCATTGTCTTGATCTCTCCCCCTTTGTATAAATATTTCACATTTCAAATGCAAGTTTTAAAGATTGCACTGCTCTTTCTTTTTCTGCACAAAAGAACCCCTCCTAATTCACTAATTTGGAGGAAGATACTGGACTTTTGGATTTGAAAAAAGTTTCAGAAGATATATCTAAAGTAGATGGTGATTGATAGAGCAATTCTTGCTCGTAAGTTCCAGTATGAGTACTGCGCCGAACATAAAGCTTGTGACTGGTAGTAAAACATCGATTTTTCTTTTGACTTTGACATAGAGTTCGATCCTCAACTATTTCTCGCGATATCTTTTTACGAAGTTTTGTTAGGGCATCTATAACAGCCTCTGGTTTAGGTGGGCAACCCGGCAAGTAGACATCCACAGGAATTAACTTATCAACTCCCCGAACAGTACTATAGGAATCCGTACTGAACATTCCCCCTGTAATAGTACAGGCTCCCATAGCAATGACGTATTTTGGTTCAGGCATTTGCTCGTATAATCGCACTAAAGATGGAGCCATTTTCATTGTTACCGTACCGGCTGTTAAAATTAGGTCCGCTTGCCTAGGACTTGACCTTGGTACCAATCCATAACGATCAAAGTCGAATCGTGAGCCTATTAATGAAGCAAATTCAATGAAACAACAACTGGTACCATATAGAAGGGGCCATAAACTGGAGAGTCTTGACCAATTCGAAAGATCATTTAGTGTAGTTGAAATAACGGAATTGGAACTTGTTTGGTCAAGTAACGGAAACTCAATCAAACTCATAACTGTCTCAATGGAATCTTTTCCTTCTTTTTTTTTTTTTCTGAATATTCAGTTAAGACCATTCCAAGGCTCCTTTTCGCCATGCATAAACTAAACCAACAACTAGGATAAGCACGAAAATGAAAGCTTCGATAAAAACGGATACACCCAATACGTCGAAACTCATTGCCCAAGGGTAGAGAAAGACCGTTTCCACATCAAAAACAACAAAAACTAGCGCAAACATGTAATAGCGTATTCGGAATTGTAACCAAGCCCCCCCCATGGGTTCTATACCCGATTCATAACTAGAAAGCTTCTCTGGTCCTTCACTAACCGGGGCTAAAAGTCCTGAAATCCAAAATACCAAAATAGGAATAAGGCTTGCTATTATTAGAAATGTCCAAAAAATATCATATTCGTAAAGCAGAAACATAAATGTACTCCCATTAATGTGGAATAGTTTGATCAAACCAAAGAGCGCTTACTTTAGCCTTTGTTTCTTTTGTGCCATGTCTTCGTTAAGGATTCATCCAAACGAATCCCCACTCCCTTTCTTTTGGATTTCCATTCTATTTAGATATGGTATAGACCTAATTTTTATACAAAGAAAACTCTTTCGCTTCACTTTGTCTCGCTTTCCCTAGAATCTCTAGAAAAAAGAATTGCTCTATCCTTTATTTAAGGATAGTCAAAGACTATTAAATAAAAAAGAAAATACTTACTACTAATTAGATTAGAACCTAATTAAAATAGGATGACTAATGTATGCAGCCTAATGAGGAGTAATACTAAAAAAAAAAGAACTCTATTTCGCAAAATGGAGAAAATCGTTGTAGTCATTATAGGAAAGTCTAGGGACTTAGAGCATATCCTATTTGAAGGAGGATGGAATTCAAATCAGGTAAGGGGTCCTTCCTTCTATTGATTTGATAGAAATTCTTTTTTCTTTTCCTGTCTCTATGATTTTCGATGAATGAGCCTATGGTAATGCTTTTATCTCTATTCTATGGCGCAAGCGACCGTCGAGTCTATAAACAAGTACTAATAAAGAAAAGAAAACTATACTAAAGGAAACATAGGATATCCATACTAAAATCTAAAAAAAAGGCATATATATTAGGGCTATACGGATTCGAACCGTAGACCTTCTCGGTAAAACAGATCAAACGGATTATTATCGAAATGATTCGAACTGTTTCAAAGACCCAACATGCATTTTTCTGCATTGGGCTCTTTCATCAACTGATGTAAAGATCAGTTAATCCACCATAGTTTTTCTTTACGGAAAGATAATAAGATGGCTCCCTGTGCTCTGATTGATTATTTGTATTATAATCTATCTAGGAGCAATACCAAAGTGTTTCAAAGGAGGATTACCTTGACTTAGGTCTGCCTCCGGCCTAAATTAAATCAACCTAAGTGAAATGGAGTCTCTATCGTTCCGCTGCAAGAGTTGACTATGAGACTTCATACACCTTAAAGTTCATAGAACGAAAAGAAGTTTTTTGGAGGCCCTTATCCTCATTACGCCTAGCATTGAGTGGGCTGGATATTTACCTTATCAACTAGCAAATCAACAGGGGTTCTATTTGATTAGGCACCCGAATTGGCACCTGAATCGGACTGAACCGACTGTTTGTCAGGCTACTGTTCTCCTATTCTCTCGAATCCATGAAGTAAGACATTGATTTTGCAATAAGGTCAATTATGTTCATTGCATAATAAGTTCCCTTGAAAAGCATTGGCGCACGTGTAAGCGAGTTGCTCTACCGAACTGAGCTATAGCCCTTGTCAGAGATATCTTAACATATGGATAATTTCTTGTCAAGATGAATATTCTCTAATGCCGGAGGATATCCCTTTCATCTGTTTACTATATAACATACCAATAACGGAGCGGTATTGCTTATAAAAAGGATTCGATCTATAATCGATCGAAGTAATGTGGCTTCTTTTATGGTGATAAATTGCCTACTTAACTCAGTGGTTAGAGTACTGCTTTCATACGGCGGGAGTCATTGGTTCAAATCCAATAGTAGGTAGGTAGGTAGAAAAATTACTAGATAGCATTGGACTTACTTCGCTTCGCTATCTAATAACTTTTTCTACCCTTCTTTCCTTTTTCTTTGTATCAACGAAACCTTTGGATTGTCTTCAATTGGATGGGGGAATCCAATTGACAGCCTCGACTCGTATCCTAGCTCGTCTGAGAGCTAGCTTCGCTTCAACCAATTCTTTCGTACCCTCAGCTCTACTCAAGTTAGCTTCGGCTATTTCAAGTGCCTGTTGAGCTTCTTCTGGATCAATGTCACTACCCAGTTCTGCATCATTTCCTAAAATGATGATCTCATTATTAACTATTCTCGCAAAACCACTCCACAGAACCGCCGTTAACCATTGGTCGTTGAGGAGGCGTATTCTCAAAGGACCCATATCCACAGCTGTGTTAATGGGGGCGTGGTTTGGTAATACACCAATTTGGCCACTATTAGTAGATAAAATGATTTCTTTCACTTCACAATCCCAAATAATTCGTTTAGGAGTCAGTACATAAAGATTTAATTTCATTTCTTCAATTTGCTCTCCTCTTCTAAGTTTATAGCTTTCGTGCTAGCTTCATCGATGTTCCCCACCAAATAAAAAGCCTGTTCGGGTAGGCCATCTAATTCTCCGGAAAGGATTAGTTGAAATCCCCTAATTGTTTCTGCAAGACCAACATACTTTCCTGGAGAACCGGTAAAAACTTCTGCCACAAAGAACGGTTGTGATAAGAACCGCTCAATTTTTCGTGCTCTTGCTACAGTTAAACGATCCTCCTCCGATAATTCATCCAACCCAAGAATTGCGATAATGTCCTGAAGTTCTTTGTAACGTTGTAAAGTTTCCTTAACTCTTTGCGCAGTTTCATAATGTTCGTTGCCAACGATCCGAGGCTGTAACATAGTTGAGGTTGAATCTAAAGGATCTACTGCGGGATAAATACCCTTGGAAGCTAATCCTCTGGAAAGTACGGTAGTAGCGTCCAAATGTGCAAATGTTGTGGCAGGAGCAGGGTCGGTCAAATCGTCCGCAGGTACATAAACTGCTTGGATCGAAGTTATAGATCCCTTTTTGGTAGAAGCAATTCTTTCTTGCAAAGAACCCATTTCTGTACTAAGGGTAGGTTGATAACCCACTGCGGAGGGCATTCTCCCTAATAAGGCGGATACCTCCGATCCCGCTTGAACAAAACGAAAGATATTATCGATGAATAAAAGCACGTCTTGCTTATTAACATCTCGGAAATATTCTGCCATAGTTAGGGCAGTTAAACCAACTCTCATACGAGCTCCCGGCGGTTCATTCATTTGGCCATAGACTAGAGCTACCTTTGATTCCTCAATATTTTTTTCATTAATTACTCCGGATTCCTTCATTTCCATATAAAGATCATTTCCTTCACGAGTCCGTTCCCCTACTCCGCCAAATACGGATACGCCTCCATGAGCTTTAGCAATGTTATTGATTAATTCCATGATGAGTACAGTTTTACCTACTCCTGCCCCTCCAAATAGTCCGATTTTTCCTCCACGCCGATAAGGAGCTAAAAGATCGACCACCTTAATACCTGTTTCAAAGATGGATAATTTTGTATCTAACTCGATAAAGGCAGGCGCGGATCTATGAATAGGGAATGTTGCACTAGTATCTACAGGACCCAAATTGTCAATAGGCTCCCCAAGAACGTTAAAAATTCGTCCGAGAGTAGCTCCACCGACTGGAACACTGAGAGGAGCTCCCGTGTCAATCACTTGCATTCCTCTCATCAACCCGTCTGTAGCACTCATAGCTACAGCTCTAACTCGATTATTTCCTAATAATTGTTGTACCTCACAAGTCACATTAATTTGCTTATCGGCAGTGTCTCGACTCTTGACTATCAAAGCGTTATAAATATAAGGCAACTTGCCCGGGGGAAAAGTGATATCCAGCACGGGTCCAATAATTTGATCAATACGCCCTGCGCTTTTTTCTTCAATTGTGGAAACCCCGGGACGCGAAGTAGTAGGATTGGTTCTCATAATTATCACATAATTATCAAAAAAAAGGAATTTGTCGAAATTTTGCTTTTTTTCTTGTTGAATAATGCCAAATCAAATCAAAAAAAATATCCAAAAATCCAAAAGTCAAAAGGAAATGAATTAGTTAATTCAATAAAAAAGAAAAGGGGACTAGCACTTGATTTCGTTGCCCAAGCGAATCCCATTCAATCGTTTACTCATGAAATGAGTCCGTTCGAAAGTTCAATCAATCTTTTTTTCATATACATTTTGCCTTTTGTGAAGGATCTGTGCCTACTCTACTTTCCTATGTGAATCAAATCCATGGTTTAATAACGAACCAGGTTAACTTACCATAACAATAACTCAATTCTTATCGAATTCCTATAGTAGAATTCCTATAGGATAGAACGTACACAGGGTGTACGCTTTATATATGAATGAAACATATTCATTAACTTAAGCATACTCCCTTTTTTATTTAATGAGTTGATATTAATTGAATATTCTTTTTTTTTAAGATTTTTGCAAAGGTTTCATTTACGCCTAATCCATATCGAGTAGACCCTGTCGTTGTGAGAATTCTTAATTCATGAGTTGTAGGGAGGGACTTATGTCACCACAAACAGAAACTAAAGCAAGTGTTGGATTTAAAGCCGGTGTTAAGGATTATAAATTGACTTACTACACCCCGGAGTACGAAACCAAGGATACTGATATCTTGGCAGCATTCCGAGTAACTCCTCAGCCCGGGGTTCCGCCTGAAGAAGCAGGGGCTGCAGTAGCTGCGGAATCTTCTACTGGTACATGGACAACTGTTTGGACTGATGGACTTACCAGTCTTGATCGTTACAAAGGACGATGCTATCACATCGAGCCCGTTCCTGGGGACGAAGGTCAATATATCTGTTATGTAGCTTATCCATTAGACCTATTTGAAGAGGGTTCTGTTACTAACATGTTTACTTCCATTGTGGGTAACGTATTTGGTTTCAAAGCCCTACGCGCTCTACGTTTGGAGGATCTACGAATTCCTCCTACTTATTCAAAAACTTTCCAAGGTCCGCCTCATGGTATCCAAGTTGAAAGGGATAAGTTGAACAAGTATGGCCGTCCTTTATTGGGATGTACTATTAAACCAAAATTGGGATTATCCGCAAAAAATTACGGTAGAGCGTGTTATGAGTGTCTACGCGGTGGACTTGATTTTACCAAAGATGATGAAAACGTAAACTCACAACCATTTATGCGCTGGAGAGACCGTTTTGTCTTTTGTGCTGAAGCAATTTATAAATCACAGGCCGAAACCGGTGAAATCAAGGGGCATTACTTGAATGCGACTGCAGGTACATGCGAAGAAATGATTAAGAGAGCTGTATTTGCGAGGGAATTAGGGGTTCCTATTGTAATGCATGACTACTTAACTGGAGGATTCACCGCAAATACTACTTTGGCTCATTATTGCCGCGACAACGGCCTACTTCTTCACATTCACCGAGCAATGCATGCAGTTATTGATAGACAGAAGAATCATGGTATGCATTTCCGTGTATTAGCTAAAGCATTGCGTATGTCTGGGGGAGATCATGTCCACGCCGGTACAGTAGTAGGTAAGTTAGAAGGGGAACGCGAAATGACTTTAGGTTTTGTTGATTTATTGCGCGATGATTTTATTGAAAAAGACCGTGCTCGTGGTGTCTTTTTCACTCAGGACTGGGTATCCATGCCAGGTGTTATACCGGTGGCTTCAGGGGGTATTCATGTTTGGCATATGCCAGCTCTGACCGAAATCTTTGGAGACGATTCCGTATTACAATTTGGTGGAGGAACTTTAGGACACCCTTGGGGGAATGCACCTGGTGCAGCAGCTAATCGGGTGGCTTTAGAAGCCTGTGTACAAGCTCGTAACGAAGGGCGCGATCTTGCTCGTGAAGGTAATGAAATTATCCAACAAGCTTGCAAATGGAGTCCTGAACTAGCCGCAGCTTGTGAAGTATGGAAGGCGATCACCGGTAGATACCATCGATTAAGTAGATAAAACTAGATATAAAGAAGGTCTAAAAAAAAAGAAGCGAAATAGAAAAAAATCCGTTACGAAATGCAGTAATTCTTCTTTATTCTTCTAATTGATTGCAATTAAATTCGGTGATAATTCATAGATCTTATAGATATAGACTTCAAATCGAAAGGTATAATACAATAAACAAATACAAATAAAAATATAGTATTATCATACGATAATGGAATCAAATACGCAGTATTTACAGAAAAGAGTCTTCGTTTATTGGGAAAGAATCAATATTCGGGATTCACTAAGACAGAAATAAAGCATTGGGTCGAACTCTTCTTTGGTGTTAAGGTAGTAGCTGTGAATAGCCATCGACTACCCGGAAAGGGTAGAAGAATGGGACCTATTCTGGGACATACAATGCATTACAGACGTATTCAACCGGTTATTCTATTCCACTTCTACTTTTTAATTAAATTAAAGGGTATTCTGAAAGAGGTATTTCTTTCATTTTCACAATTGCTTTCTTTTGAATCCAATTTCAAGTTCGATTAGAAGGATAGAAAGGCCATGAGAATGGGAAAAGAAAAATCAAATCTTTTTAATTAGTTCCCCTTTTTTGCAACTTTCTTATTATCCGATATATTTCGAATAGATAGAAATAGTAAATTTGAATTGAGACACCTATTCTATGACAGATTTTAACTTACCCTCTATTTTCGTGCCTTTAGTAGGCTTAGTATTTCCGGCAATTGCAATGGCTTCTTTATTTCTTTATGTACAGAAAAATAAGATTGTACGGGGCCAAATTTTCTCAATGTATTTCCAGGATCATAATACAGATATTTTTTAGTGTAAGTAATATAATATGATAGGGTATGTAGCTCTTTCTACACACAAATGAAAAACGTCTATGGATGCAGATATAGGCTACGAGCATAAATGCATGCATATGCGTAGACGAGTATAACGAGTTTTTTTAAGTGGATACACGAATTTTTTTTTGAATAGAAAGTCAATGTATCTAACCAATTATTTCACAGGAATACTAGCTGCTGAAGGCGATTTCAGAATCAAAAAAAGTAAAGTCAAAATAATTTAGCTTATTCTCTCAATTTCAATTAACCGCTGCTGGATTTAGTATATCTAATATGAATTGGCGATCAGAACACATATGGATAGAACTTCTAAAAGGTTCTCGAAAAAGAGGTAATTTTTTCTGGGCCTGTATTCTTTTTCTAGGTTCATTAGGATTCTTAGCGGTTGGGGCTTCTAGTTATCTTGGTAAGAATATGATATCCGTACTTCCATCTCAACAAATTCTTTTTTTTCCACAGGGGGTCGTGATGTCTTTCTACGGAATCGCGGGCCTATTCATTAGCTCCTATTTGTGGTGCACTATTTTGTGGAATGTAGGCAGTGGTTATGACCGATTCGATAGAAAAGAGGGAATAGTGTGCATTTTTCGTTGGGGATTCCCTGGAATAAAACGTCGCATCTTCCTTCGATTCCTTGTGCGGGATATCCAATCAATTAGAATTCAGGTTAAAGAGGGTCTTTATCCTCGTCGTATCCTTTATATGGAAATCCGGGGCCAGGGGGTCATTCCCTTGACTCGTACTGATGAGAAGTTTTTTACTCCACGAGAAATTGAACAAAAAGCTGCCGAATTGGCCTATTTCTTGCGCGTACCAATTGAAGTATTTTGATTTGAGTACCAATTGCAATTTTTTTTTCAATTGTAAGGGGATTTTCGAGTATTTATCTAAAGGAAGGAACAAACGAGGATAAGAGAAAATTGCTTCTAATTTGTTTTGTCCAAGTGAGATATATGGCATAATATTCTTCCTTTTTCATATGAAAGGGCTTTTTTTTTATTCTATTTCTCTCTTCCACTCCATTTAGATCTAAGAAAGAACCCAATACAATGAAATTCCACTAGTATACAAAAAGAGAAATAGATACAAACACAAGGTCTCAAACCTTGTTATAGAATTTTTGCTTCAAAGAAAAGAATATCATATAGAGTCAGCAAATGAAATAGAGTCAGCGAATGAAGCGGATTCATTAACAACTCAATTTACAGATCAAAAATGAAAAAAAAGAAAGCATTGCCTTCTTTCCTATATCTTGTATTTATCGTACTTTTACCCTGGGGAGTCTCTTTCTCTTTTAACAAATGTCTGGAACTTTGGATTAAGAATTGGTGGAATACCAGACAATCCGAAACTCTCTTAACTGATATTCAAGAGAAAAGGATTCTAGAAGGATTCATAGAATTAGAAGAACTTTTTCTCTTGGACGAAATGATAAAAGAGAAACCGAAAACACATGTACAAAAACCTCCTATAGGAATACACAAGGAAATAATACAATTGGCCAAAATAGATAATGAGGATCATCTCCATATCATTTTGCATTTCTCGACAAATATAATCTGTTTGGCTATTCTAAGTGGTTCTTTTTTTCTGGGTAAAGAAGAACTTGTCATTTTGAATTCTTGGGTTCAGGAATTCTTCTATAACTTAAATGACTCAATAAAAGCTTTTTTTATTCTTTTAGTTACTGACTTTTTTGTTGGATTTCACTCCACCCGCGGTTGGGAACTACTAATTCGTTGGGTCTACAACGATCTTGGATGGGCTCCTAACGAGCTAATTTTCACTATTTTTGTTTGTAGTTTTCCTGTGATTCTAGACACGTGTTTGAAATTTTGGGTCTTTTTTTGTTTAAACCGTCTATCTCCTTCGCTTGTAGTCATTTATCATTCAATTAGTGAAGCATAAACTCACTCATTTGATTTCCTAATATTAATCAAATTAGCATCTTTCTTCCTTTAGAAAGAAAGCCCTTTTCCTTTTTAGCAAAATTCTTTCTATTTCTACCTGCTCAAGGTATTCATCATTCCAGTACAACTGTTGCAGTAGAATGACAACAGACTCGTGTATAGGGAACTAGATTAGCTTAGCTACCTATCTAATTTATTGTAGAAATTCCGGGATCCGCGATTGGACATGGAAAATAGAAATACTTTTTTTTGGTTAAAGGAACAGATGATTCGATCGATTTCTGTATCGATCATGATATACGTAATAACTCGGACATCTATTTCAAATGCATATCCCATTTTTGCGCAGCAGGGTTATGAAAACCCGCGGGAAGCAACTGGACGAATTGTATGTGCCAATTGCCATTTAGCTAATAAGCCCGTGGATATTGAAGTTCCCCAAGCTGTGCTTCCTGATACTGTATTTGAAGCAGTTCTTCGAATCCCTTATGATATGCAGCTGAAACAAGTTCTTGCTAATGGGAAAAAGGGAGGGTTGAATGTGGGTGCTGTTCTTATTTTGCCCGAGGGATTCGAATTAGCGCCGCCAGACCGTATTTCTCCTGAGTTGAAAGAAAAGATAGGAAACCTCTCTTTTCAGAGTTATCGTCCCAATAAAAAAAATATTCTTGTGATAGGTCCTGTTCCCGGTAAGAAATATAGTGAAATTGTCTTTCCCATTCTTTCCCCCGATCCCGCTACGAAAAAAGACGTTAATTTCTTAAAATATCCCATATATGTAGGGGGAAACCGAGGAAGGGGACAGATCTATCCTGATGGTAGCAAGAGTAACAATACGATCTATAATGCTACGTCAACAGGTATAGTAAAAAAAATACTACGTAAAGAAAAAGGGGGATATGAAATATCCATAGTCGATGCGTCGGATGGACGCCAAGTGATTGATATTATACCTCCCGGGCCAGAACTTCTTGTTTCAGAGGGGAATCGATCAAGCTTGATCAACCATTAACAAGCAATCCTAATGTGGGAGGGTTTGGTCAGGGGGAGCAGAAATAGTGCTTCAGGATCCATTGCGCGTCCAAGGCCTTTTGTTCTTCTTTGCATCTGTTATTTTGGCACAAGTTTTTTTGGTTCTCAAAAAGAAACAGTTTGAAAAGGTTCAATTGTACGAAATGAATTTCTAGATCCCGGGATTTCTTACCATCAAGTTGGTAAAAAGCCTCGATTTCCGGAATTCCTTATTTCTATCTCATGCAAAAGAAGAGAATCCAAGGCAGAGGCGAGAACAAAAAAAGGAACAAGTCCTTTTAGGAAGAATTGCGGTTCTTCTTAATCCTCTATTGGGCACAAGATCTTCTTATTTGTTTTGTCAAAGATTACTATTTATTCTTTATTCGGGTCTGTCTCTTGGACTTCCTTTGCTTAGGTTCGGGCGCGGTAGTGGACAAACAGAGGGAAAGAAAGTATGGTGGGGGACAAATTTATTGTGAGCAAATAGAATTGCTTGACTTTTTCAATTAAGTTCAACTTCGAACTTACAGAAATTTTGTAAAAAAAACGTATACCCTTCCATTGAAGGGTGGTTTTTATTTTTAGGCTAGTTGAGTAGTTTTGATTAAGGTTTTATTAGTTTATTACTCTAAACTAAATCAATGATTTGCAGCATACTTCCTTCGTGGAATAAAATATTGGATCCTCGATTGATCGCCTCTTTCTTGTTGCTTCATAAGAGTGAATCAATTTTATGGGCGAAAGGCGGGGGCTTTAAATCAACCGATGGATTGCGTCACTAACATCATTAACAAACAAAAGAATAAATAGAAGGATTCTAACCATCAGAGCAAAGGTTTTCTCTTTGTTATTTTTGCAAATAGAAATAGGTAACCAATTTGTAGATTGTGGAATAGATTAAAATCGCGTTATAAGAATAAGAATTCCGCGGGTCCTTTCCGCTCTAATCAGATAAAGGGGGGTAAGGACCCGCTAAGCTCCTACTTTTTCATGTTTACAATCTGGCTCCTCCGATTACTATAGAGATGAACCCAATCCAGAATACGAACCGTAAAAGAAAACACCTATTAAACCAATCACAAGAATACCAGTTACAGTACCTATCAGCCAAAGAGGAATTCTTCCAGTAGTATCGGCCATTTCCCCTACTTTCCTCCATATTTTCTCAAGTGGTCATGCTAGAGACAAAAACAGTCATGGATAGTTATAAGGATGGTATCCTTCCAAATGGGATAAGAGAATTCTTACTACTACTCTCTTTCTTTCTCTCAATTAAGAAGTAATTGGAAAATAAAACAGCAAGTACAAAAATGAGTAATAAACCCCAGTATAGACTGGTACGATTCAATTCAACATTTTGTTCATTCGGGTTTGATTGTGTCATAGTTCTATAGTTGGAATTTGGTTTATCGTTGGATGAACTGCATTGCTGATATTGATCCCAAGAAAAAAACCGTGGGTACAGCTAATCCGTGAACAGCCAGCCATCGCACTGTAAAAATAGGATAGGTTCGATCTATGGTCATTGGGGCCTCCTAAAAAGATCTACTAAATTCATCTAGTTGTTCTAAAGAATCAAAACGGTCGGTTATTAATGGAATTCCTTGTCGGCTTTCCGTGAAATACTCGTTTGGCCGAGGACTTCCAAACACGTCATAAGCTAAACCCGTACTGACAAATAACCAACCCGCAATGAATAGGGAAGGTATAGTAATGCTATGAATAACCCAGTATCGAATACTGGTAATAATATCAGCAAAAGAACGTTCTCCCGTGCTTCCAGACATGCTGAGCTCCCCAAATTTTTGTACATTCAAAAAAGGAATTGATTCCGTAAAAGATGGGATCAACCAGTAAATAGAAAATTACTGATATTCATCCTTGTAAGATTGTCAATTTTGTACCAAAGGTGTATTTTGAGTATACCGAATTAGTATAGCTATCCTTCCTATGGCACAGCAATCCAGTTTCGCTTGGTCCCGAAACAGAATTCCTTTTTTCTCTTCTTTGTTCCTTGTCTATAGGGAAACTACATGTTATTCAAGGCATCAAAAGAAATTCGGAAGGATATTCTCATATTGACCCAATACAAGGATAAGTATATGCGAAATCTATCCCTTTTTAGTTAAAAGTTTTATTCGAATCCAACCTTTGAAGAATCAAGATTCGTAATCAATCCTTGTCTTGTTTGTTGGATTAGGTCTAACTTTCTTGACCAAACTGCAAGTATGGAATTTTACGAGATGAAATACGAAAAACGAATAAAAATAAATAAAAATAAAGTAAATTCAAGGAAGAGATTTCCCTTTTTCAGGGGGCCCTTCGGGGGTCGTGGAATGCTTTTCTTCTCCGGAATACAATGAGTTAAAATAAGAAGGAATAGGGGAATATTCGACCGTTTGCTCCAAAAAGAGGATTAAATCCTATTGAAAAAGAAATAATCCGAAATAGAAAGCACTTTTTTCAAATTCCATTCTTTATTTATCTTTTATTCCAAAATTCCCCCGAAAATCCAATTTCATTTTTCAATGGGGTTAGATGATCTAGTTCTTAATATTATTACTTTACTTAACTGACAGATTCCACAACAAATCTCTTGATTCGGAATTAGGGACTCATGTCCCATCTGATGAATCTATTTTCTTTTACACTTCTGTATCTCACTCTATCTTGTTTTTTAGTATTATCTAAAATAACCGATGAATTATGAATTTTCCATAACTTAGGTAAGTGCTTTACCAACATATGTAGTGTAGTAAAAAAATAAATGGAATTTAACCCCTTCATGCTTACTATAACTAGTTATTTTGGTTTTCTACTGGCTGCTTTAACTATAACCCTAGCTCTATTTATTGGCTTGAACAAGATACGTCTTATTTGAAATGAATTGAATGAATAAGTCAGAAAAGAAAAATCTTTCTTTTGGGATTCCTGGTATTCTACGACTCTTTTCCACACTAATTACCAATTATTTTCTTGGTCATTGAGATTCGTGGATAATTTAGACTATTATTTAGAGATAGATCGTACCTCTTTTTTTATTCCCTCGAACAAATCGAAATGATTGAAGTTTTTCTATTTGGAATCGTCTTAGGCCTAATTCCTATTACTTTAGCGGGATTATTCGTGACTGCGTATTTGCAATACAGGCGTGGGGATCAGTTGGATCTTTGATTGAGTAATATTTCTTTTTTGATTGACCTCCTCCAGACCAGAGAGGAGGTCAAATTGGAGTTGCAATTCGACTTTGTTTTTTTAAGTTATTTTACTCTGTTTCGACATAAGATAGATGGAATCACGCTCTGTAGGATTTGAACCTACGACATCGGGTTTTGGAGACCCGCGTTCTACCAAACTGAACTAAGAGCGCTTTCAAAAAGAAAATCCTTTTCTACTCCTAACGTGTCTCACGTACGTATAGTATCCACAAATTTAACTTATACCCACTTTAATTGATCTCCCCGCTACTGCCCATAAAGAAGAGAGAAGTAATAGGTAGGGATGACAGGATTTGAACCTGTGACATTTTGTACCCAAAACAAACGCGCTACCAAGCTGCGCTACATCCCTTTTCCAAATTGTTGTACAATGCCATTGTACACAATTCCTTTCTTGTTTTCCACATCGTAATTTTCTTCTATTTCTCTATCTATATAGAACTTTCTTGTCATTTCTTGTTTTTGGTCTCATATAATCAAGGAAGGGTATACATCTAAAATCCAGTCGAATTTCACCTATAAAAGAAAGATTACTATTCCTTAGTAATGTATAGGAAGAAGGGGTCATCTTTTTCTTTTTTAGGGATAGGAAAATCTCGTCTATATGGTTCATTCTATATATATATTTTGTTTTTTTAGTTAGGAATTTCGCCTAAACAAAAGAAATACAAACGATCTTGGGCAAGAGTATCTGATCATATATGTATTCCAATAAGGAAGGAGGATTTTCAATGCGGGATATAAAAACATATCTCTCTGTAGCACCCGTGCTAAGTACTCTATGGTTTGGGGCTTTAGCAGGTTTATTGATAGAAATTAATCGTTTATTCCCAGATGCTTTGTCATTCCCTTTTTTTTCATTCTAGTTATTCCTATGCGAGAGATAGAATTCTTCGTGACATGACGAAAATTTTCCTTCAATCCTTTTTTAGTATACGAAGCAAAAAGAAAGAAAAGATGGATTGGGTTGAACCTCAGAGTCATGAAAAATTCGGTAAATCTCATTTTGGAAAACAGAAATTTAATTAAAAGCTGTATCCAAGCTAAGTTAGGCCTCACAAATCAGAGCATAGAAAGAGGCTAGGACTTGCTACTTAAATGAAAGGATTTCGAAGCAAAATCCTTGCTAATTCGACAAGGATTGTATTCTTTAATTATTTCTCTATTTTTTATTACTTAATTTACGAATTTCAAAAAATTTTTACGTTAGAGAATTCGAAGAATTACAACAAAATCTTTAGAAATCGCATTTTTAGTTAGGAACTTCTATGGATTTTATTCTTCTTCTTCGGATCCAAAATAGAAGAATAAAAGAATAGGTATAAGAGTTAAGTTAAGTCGATCCAAAAAAGAAAGGAGGTTCATGGCCAAGGGCAAAGATGTTAGAATCAGAGTTATTTTGGAATGTATCAGTTGTGTTCGAAAGGGTACCAATAAGGAATCGACGGGGATTTCTAGATATAGTACTCAAAAGAATCGCCACAATACACCCGGACAATTAGAATTAAGAAAATTTTGCCGTTATTGTCGCAAGCATACGACTCATAACGAAATAAAGAAATAGGAGCATCGTGTGTTCGATTTTTCCAAAGAACAGAAAAATAAGGAATAAATCATGTATACATCTAAACAACCTTTTCGTAAATCTAAGCAACCCTTTCGTAAATCCAAACAAACTTTTCATAAATCCAAGCAACCTTTTCGTAAATTCAAACAACCTTTTCGTAAATCCAAACAACCTTTTCGTAGGCGTTCTCGAATTGGCCCCGGGGATCGAATTGATTATAGAAACATGAGTTTAATTAATCGATTTATTAGTGAACAAGGAAAAATATTATCTAGACGAATAAATAGATTAACCTTGAAACAACAACGATTAATTACTCTTGCTATAAAACAGGCTCGTATTTTATCTTTCTTACCATTTCGTAACTATGAGAATGAGAAGCAATTTCAAGCCCAGTCAATTTCAATAATTACTGGTCCTAGACACAGAAAAAATAGACATATTCCTCAATTAACACAAAAGTTCAATTCCAATCGAAACTTAAGAAACTCCAACGAGAATTTAAGAAACAACAATCGAAACTTAAGTTCCGATTGTTGATGTTTTATTCGAAAAGGTCAGACTCATATATAAAGAAAGTAATCCAGTTTTGATTCTTGTGTTTGTTATAAGAAAGAAAAATGGGAAAAAAGAAATAGTTTTTTTATTTATTGCAACATGCTCGTTGATTCCTACCACTTAATCTTAATTTATTGTATTTTCCCGGAGTTCCCTCTCCGGGAATTCTGTTTTAATTATTCCTGTATATTACTTTTTTATCCCTTTAATTGATGGTCTTTATTTTATTGGAAATCGTGTAAAGATTATTTGGATTTAATACAGCTACTTGTGCAAGCATTTTACGATTAAGAATCAATTCCTTCTTGTACAGATTGTGTATTAATTTACTATAACTATCGAATACTTTATATATCCGTGTTGCTGCGTTTATCCGAGTGATCCACAAACGACGAAAATCCCTCTTTTGCCTGCCTCTATCTCGATGAGAAGAAACAAAAGCTCTTCTTACTTGTTGAGTAATCATTCGATTAAGTCTTAAATGAGCCCCTCTAAAGTTTGAGGCAAATGAACGCATTTTTGTTCGTCGTCTCCGAGCTATATATCCTCGCGGAACTCTGGTCATTGAATCAAATTAACCTTAATGAATAACTAATGATTTCTCTTCTTTTAACCGTCCTTTTTCCCATTAATAACAAAACGGATTATTCCGATATATAAAATATTAATTCCAATGGCTTTTGCTACTATAACCTTCCCAACCACGATTTTTTATTCTATTTCCTTCAGTTATTTCGCATAGAAATAACAACGATACTAAAAAAACAGTGGGTTCCTTCGTTTCCATGGTTCCCTTTTAAACGGTGAGGCCCTCTCTATACACCGGAGCTCTTTCTTTCATTCATTTCATCAAAAGGTATTGTGAACTTGTATAGTTCACATTCTTTGGCTCTACCTATCCATTATAGAGTAAATAGCTCTTTTCACAATAAGAGTTATTCATACAGTGACGGTATTTAATTATGAAAGTTGGCTAAATAGCTGACCCTTTAGTCCGTTCTTTTAAAATAAAGGAGCATAAGCCTTTTCTTTTTATTACTATTTCCTCCGCTTAATGGCTAACCATTTGCTACCAATGGGGGAATTGCTTCTTCCAATTCCAATCTAGGTGATTGGATTTGCAACAAAGGAAACCATAAATTCCATATACCATAGAAATCCAGGATAGAGCGATCATGGATACTTCCCAAAATTGTCTTATTTGTTTGAACTCATGATCTGAACGAGTCGCACATACACCCTAGCACATGTTCCTCGACGCTGAGGACATCCCTTAAGCGCGGGCGTTTTTCTAGCATTTCGTATTGGCTGTCTTGCATTTCTAATAAGTTGTTTAACCGTTGGCATGTCGTATGTATATAGAAAAAAATGGATTGGTTTAGATCGATCTTAACCTGATGATTCATCATCATGAAGTATTTCTATTTTCTATAAAATCGCATAAAACCCGAATTTAGGTTTTAAATAAATTTACAAGAAATCCAGCCACTACCAATCCTTAAACATTTCTGGAAACCACACAGGATCGGTATCGCAGTGCTCGTCAATCATTTCATCCCCTACAATATCGACAAGTCCATAAGCTTTGGCTTCGTCTGCTGACATAAAAACATCCCTTTCCATGTCTTCGGATACAACCCAAAAAGGCTTGCCTGTTCTTAGTGCATAAACCCTTGTGATCATTTCGCGAACTTTGTGTAACTCTTCCACTTCTAGTAAAAATTCAGGTGTCCTTGCCCGATAATAAGCACTAGCAGGTTGGTGAAGCATAATCCTAGCGTGAGGGAATGCTATACGCTTGGTGGGTTCTCCTCCAAGCAGAATGAAGGAGGCCATGGATGCGGCTATTCCGAGGCATATTGTATATATATCTGGTGTCACCGTTTGCATCGTATCAAAAATCGCCATTCCTGAGATTAGCCAACCGCCGGGGGAGTTTATAAACAAAAAAATATCGCTAATTCCATCTTCTATACTGAGATATACCATTAGACCTGTAATATGATTCGTGATCTCGGAACGAATCTCTTGACCTAAAAAAAGTGTCCTTTCTCGATACATAACGTTGTATAAGTCAACCCAAGTCGCTTCTTCATCTCCGGGAATCCGGTAAGGTACTTTTGGAACACCAATGGGCATATTAGATTAATATTATTAAATTTAAGTAAGAAAACTACACTTTAATATGGAAACGTAAGAATGGAAGAGAAAGAAAGAATCCACAGTTTATTATCTTCATTTTTTTCTTATTCTATAAGAATACTATAGATTCTATTAATACATAGATTGAAATAATACACAGATTGCAAAATTATACATATAAGGAAGGTAAGACAGATTGAATAAAGAAAAAGGAATTTGTGATTCGAATGATAAACAAAGAGGGATTAGGGATCTATTCTTCGTTTTTCCAAATAGCCCAAGCTACCCATTGCATATTGGCACTTATCGAGTATAGAATAGATCTGCTTCTCTTTCTTCTTACAAACAGAATTGGCTTCTTATTTTTAATGGAATGAAATAAATATTCACGCTTTCTGACACAGAATCCCCTAGAAGGGTTAGGTACATAGGATATGGATAGTCTTTTCCAATGCGATAAAATAAAACGACATCGTGTCTATTTTTCTTTGCTAAAGGGGTATTTCCATGGGTTTGCCTTGGTATCGTGTTCATACTGTCGTATTGAATGATCCGGGTCGATTGCTTGCGGTGCATATAATGCACACAGCTCTTGTTTCTGGGTGGGCTGGCTCGATGGCTTTATACGAATTAGCGGTTTTTGATCCCTCTGATCCTGTTCTGGATCCAATGTGGAGACAAGGTATGTTCGTCATCCCCTTCATGACTCGTTTAGGAATAACCAATTCGTGGGGTGGTTGGAGTATTTCAGGAGGAACTATAACGAATCCGGGTATTTGGAGTTATGAAGGTGTGGCAGGTGCGCATATTGTGTTTTCTGGCTTGTGTTTCTTGGCAGCTATCTGGCATTGGGTATATTGGGACCTAGAAATATTCTGTGATGAGCGGACGGGAAAACCTTCTTTGGATTTGCCCAAGATCTTTGGAATTCATTTATTTCTTGCAGGGGTGGCTTGTTTTGGCTTTGGTGCATTTCATGTAACGGGTTTGTATGGTCCTGGGATATGGGTGTCCGATCCTTATGGACTAACTGGAAAAGTACAAGCTGTAAGTCCTGCGTGGGGTGCAGAAGGTTTTGATCCTTTCGTTCCGGGAGGAATAGCTTCGCATCATATTGCTGCAGGTACATTGGGCATATTAGCGGGCCTATTCCATCTTAGTGTCCGTCCGCCTCAACGTCTATACAAAGGGTTACGTATGGGCAATATTGAAACTGTACTTTCCAGTAGTATCGCTGCTGTTTTTTTTGCAGCTTTCGTAGTTGCCGGAACTATGTGGTATGGATCGGCAACTACCCCAATCGAATTGTTTGGGCCTACTCGTTATCAGTGGGATCAGGGATACTTTCAGCAAGAAATATATCGAAGAGTTAGCGATGGGTTAGCCGAAAATCTTAGTTTATCAGAAGCTTGGTCTAAAATTCCCGAAAAATTAGCCTTTTATGATTATATTGGTAATAATCCGGCAAAAGGGGGATTATTCAGAGCAGGCTCAATGGACAATGGGGATGGAATAGCTGTTGGATGGTTAGGGCATCCCGTCTTTAGAGATAAAGAAGGACGCGAGCTTTTTGTACGTCGTATGCCTACTTTTTTTGAAACATTTCCGGTAGTTTTGGTAGATGAAGAGGGAATTGTGAGAGCGGACGTTCCTTTTAGAAGAGCAGAATCCAAATATAGCGTTGAGCAAGTAGGCGTAACGGTGGAGTTCTATGGTGGCGAACTTAATGGAGTAAGTTATTCTGATCCTGCTACTGTAAAAAAATATGCGAGGCGCGCCCAATTAGGGGAAATTTTTGAATTAGATCGAGCTACTTTGAAATCGGATGGTGTTTTTCGCAGCAGTCCAAGGGGTTGGTTCACTTTTGGTCATGCTACCTTTGCTTTGCTATTCTTTTTCGGACACATTTGGCATGGCGCTCGAACCTTGTTCCGAGATGTTTTTGCTGGTATTGATCCAGACTTGGATGCTCAAGTGGAATTTGGAACATTCCAAAAAGTTGGAGATCCAACTACAAGGAGACAGCCAGTCTGATACCTATGGTATCTTTCACCTCTCTTTTTTGATTTGACATGGGAAACATCTCCTGTCCTTTCTTTGACTCTTTTTCTTTTTTTATATGGGAAATGATCCCAAATGACAAGTGAATAGGTGTGGAAGTTATAATTGTAAATAAACCACGATCGAATCTATGGAAGCATTGGTTTATACGTTCCTTTTAGTTTCGACTTTAGGGATAATTTTTTTCGCTATCTTCTTCCGAGAACCACCTAAGGTTCCGACAAAAAAATGAAATAATTTAATTGAAGTAAGAAGTCTCCCAGATGGGGAGACTTCTTACTTCAATTAGTCCCCATGTTCTTCGAATGGATCTCTTAATTGTTGAGAGGGTTGCCCAAACGCGGTATATAAGGCATACCCAGTAAAGCTTACAAGTAAACCAGATATGGAGATGGCGACTAAGGTTGCTGTTTCCATTTTTATAGAATTTCAAGATTACAATGGATCTATGAAAAGATCGTGTATTTACAACTACAACGGAATAGTATACAAAGTCAACACCAATGATTAAATAGAATTTATGGCTACACAAACCGTTGAAGATAGTTCTAGACCTAGGCCAAAACGAACTGGTGCAGGTAGTTTATTGAAACCCTTGAATTCGGAATATGGGAAAGTAGCTCCGGGTTGGGGGACTACTCCTTTTATGGGGGTCGCAATGGCTTTATTCGCGATATTCCTATCTATCATTTTAGAAATTTATAATTCTTCTGTTTTACTGGACGGAATTTTAACGAATTAGGTTTCTACTAACTAAAACTATGAAGTCATAGTTTTTCCATCCAAAAAGAGGCCTTTCTACTTTAAGCTCACATTTCTAGACATTCTGGTAGTTCGACCGTGGATTTTTTTGTTTCGGTATCTCTGGAATATGAGTGTGTGACTTGTTAGAATTGATCCTATTGATAATACATAGAAAGGGCCTGTTATCTCTATCAAGATGATTCTAATTCGTCGGATATTATTTATTCTAGTATCTGGAACACGAAATACATAGAGTGGATCAAGAAAAAAAAAAAGGAACTATGATTCATACTCACTATTTAGACCTCGCAACCAGACTGAAAAAAAAAATTCAAGTAGTTCTTAATAAAAAAAGAAATTTTCTTCCTTCCAATTTTGTTTGCCCAAAAGAAAACTTTTTTTTTCTCTCGATTTTGTCGAGTCATTACACCGATTCAATAAATGATCATCAAGCGGTTCTTATTCGAAGAACCCTTGCCTTTTGTTTAGCTTGAGACTCAATCATCGTGGCTCTAGTATGAATCTAAGGTTTTAATTGAACTGATTCATAGGATCGCAACAAGATAATTTCTATCAGAAAACCACTATAAATAAAAAATAGGGACGAGAAAAGTCAAGAGGCCTCTACAACATAAGGGAAAGAAAGACAGATGAGCCAACTTGAGATTTTTTGGCATTATCATCACAAAGAAGAAATTCTGGATTTTTCTTATTTCAAATCTTCAAGGCAAATCGATCCAATCCCGTGGCTGATGAAGTTTTGAACCTTTATTTTCTTTTTCTAATATCCGTTGAAAATTTGTGTGTTTCTGCTTGAGCCGTACGAGATGAAATTTTCATATACGGTTCTCAGAGGGGGAGTCGGGCTAGTTACCTATCTCAATAAAGTATATGATTGGTTTGAGGAACGTCTTGAGATTCAGGCAATTGCGGATGATATAACTAGTAAATATGTTCCTCCTCATGTCAACATATTTTATTGTTTAGGGGGAATTACACTTACTTGTTTTCTAGTACAAGTCGCTACCGGTTTTGCTATGACTTTTTACTACCGACCAACCGTTACAGAGGCTTTTTCCTCTGTTCAATATATAATGACGGAGGCCAACTTTGGTTGGTTAATCCGATCAGTTCATCGATGGTCAGCAAGTATGATGGTTCTAATGATGATCCTGCACGTATTTCGTGTGTATCTCACAGGTGGATTTAAAAAACCTCGTGAATTAACTTGGGTCACAGGTGTGGTTTTGGCTGTATTGACTGCATCATTTGGTGTAACTGGTTATTCTTTGCCTTGGGATCAAATTGGTTATTGGGCAGTCAAAATTGTGACAGGTGTACCTGAAGCGATTCCGGTAATAGGATCCCCTTTAGTGGAGTTATTACGTGGAAGTGCTAGTGTGGGCCAATCCACTTTGACTCGTTTTTATAGTTTACATACCTTTGTATTGCCTCTGCTTACTGCCGTATTTATGTTAATGCACTTTCTAATGATACGTAAGCAAGGTATTTCGGGTCCTTTATAGGGAAGGCATATCATAGAGAATTCTAATTCTCATATATCATATCGGGTAGGTTGTGGTATTTCATTGCTACAAACATGGGTTATTGTAAAATAAGACATGTCATTTGGATACTTCTCTTCAACTCCGAAGTATTTTGATACAAATAGTTGAAGTGAATTTTACGAAAGAAAATAAGGCGGATTATGGGAGTGTGTGACTTGAATTATTGATTTGGCCATGCAGATAGAGAATTGGATCTGCCACATTCGAATTCACGACAAAAGGTGTCTCCGCATCCAATCAACACGTAAGTCCCTTATCTAGGAAGGATAGGCTGGTTCACTCGAGGAGAATATTTTCTATGATCATACCCCAACCATGTCATCCATGAACAGGCTCCGTAAGATCCCGTAGAGTATAAATGGAATAAGTCATGTGATATGATCCAATTCTATATTTATTACACTTACTTTTTATTATAGTATGGAAATGCATTCATTTTCTTTGCATCGATTTCGATCCGCAATACTATCGGAGTAAAAGAAGGGATCTAAGGAAGAAGGTAGGCTAAACTTTTTGATTTTTTATTAGTAACAAGTAAATACTTTGTTTGGACGTAAGAAACTCGCGATAGTGAGGGGATAAACACCAACTAATCAAGAGACAATCCACAAAGCAATTGATCATGATCAAATTTGTAAGCCCACTTGGATATTGAGCATTTACGCATAAGAATAGGATTCTTTTCAATGAGTAGTTATAGGCGCAACCTCGGAAAAGATAATCTGATAAAGCTTTTCTTACCTTGAGTCATTGAGTCATTATATAACCTATTCTATTGTGGATCCTCCACGGTCTTATTTCTTTCATTCTTGCTCGAGCCGGATGATGAAAAATTCTCATGTCCGGTTCCTTTGGGGGATGGATCCTAAAGAATTCACCTATCCCAATAACAAAGAAACCTGACTTAAATGATCCTGTATTAAGAGCAAAATTAGCTAAAGGGATGGGACATAATTATTACGGGGAACCCGCGTGGCCCAACGATCTTTTATACATTTTTCCAGTAGTAATTCTAGGTACTATTGCATGTAATGTAGGTTTAGCGGTTCTCGAGCCGTCAATGATTGGTGAACCGGCGGATCCGTTTGCAACTCCTCTGGAAATATTGCCCGAGTGGTACTTCTTTCCCGTATTTCAAATACTCCGTACAGTACCCAATAAGTTATTGGGCGTTCTCTTAATGGTTTCTGTGCCAACGGGCTTATTGACAGTACCCTTTCTAGAGAATGTCAATAAATTCCAAAATCCATTTCGTCGCCCAGTAGCTACGACCGTTTTTTTAATCGGTACTGCAGTAGCTCTTTGGTTAGGTATTGGAGCAACATTACCCATTGATAAATCCTTAACTTTAGGTCTTTTTTAGGGATTTTTCGGGTTGATTCATTCAACCGTGAAGTCCCCCGCATGGGTATCTAGGAAATAGTTACCTCCAAGTGAATCTTCCCTAGATACCTAAAATCTATTTTATTATGATCCATTTCGCGAAAATATAGATTGTGCCTAAGATGCAAAATTGTTTTCTTTTTTCTTTTTATTCTAACTCGAAAAAGAAGAAGAGGAAAAAATTGCAATGGATTTAAAGCGAGAACTTGTTCTTAGGTAAATCAATTGGAAGATGCTTCTCTAGAGTGTCCCATAGAAGTTTTCCATCTTCCATACGAAAACTGTCAATTCTCATAAGATCTTCTTCAGTCTTACTCAAAAGGTCCAATAGTGTATGTATATTGGCCCTTTTGAGACAATTATACGTTCTAGAAGGCAATTCTAATTGATCAATAAAAATACAATTCAATGGAATTCCTTTTTTGTTTTTCTTTAGATTAGTGAATCTTTTTTGAAAGGTTAAAAGGGGTGGAGTAAACCTGTTCTTATTTTCTTCGAAACTAGTGCCCTCTTCCTCTGCGTGTAGAAAAGGAAGAAATAAATCAATCAAATTACGAGAAGCTTCATAAAGCGCTTCTTTAGGGGTTAAACTTCCATTCGTCCATATTTCTAGAAAAAGTATCTCGTGTTTTTCATTTCCATTCCCACAAGAAAAAATACTATAATTCACATTTCGAACAGGCATGGATATAGCATCTATAGGATAACTTCCATCTTGAGAGTTCTTTCTGAGTTCCGTATGATATCCGCGATCTCTCTTGATCTGTAACTCAATACAGAAATCAATGGGCTCTCTCAAGTTAGCTATAGGTTGTGTCGTATCAACGATTTCTACGGAAGGCGGTAAGATTATATCTTGAGCGGTTATATATCTAGGACCTTTGACACAAATTGATGCGTCTCTAACTCCATAGAGATTACTTCTCAATACAATTTCTTTCAAATTTAGTAAAATTTCTTGTATGGATTCTTCAATACCTACTATTGTAGAATATTCGTGTGGCACGTTCCAAAATTTTGCGCGTGTGATACATGTTCCTTCTATTTCTCCAAGTAAAGCTCTTCGCAAGGCAATACCGACAGTATCCGCTTGACCTTTTCTAAGCGGGGACAGAATGAAACGACCATAATAAAGACGCTTACTATCTACTCTTGATTCAACACACTTCCACTGTAGTGTTTGGGTGGATCCTGTTACCTCCTCTCGAACCATAATAGACTAGTATTATTATTTGATCATTGAATCGTTTATTTCTCTTGAAAGCGGTTTAATTCTTTTACAGACGTCTTTTTTTAGGAGGTCGACATCCATTATGCGGCATAGGTGTTACATCGCGTATACAACTTAACCGTACACCACTTTTAGCAATGGCTCGTAATGCGGCATCTCTTCCGCTACCAGCACCTTTTACCATAACTTCTGCTCGTTGCAAACCCACTGTACGAATAGCATCTACTGCTGTTCTTTGACCAGCATAGGGTGATGCTTTTCTTGAGCTTTTGAATCCACAAGTACCTGCGGAGGACCAGAAAACCACCCGACCTTGCGGGTCTGTAACAGTTATAATGGTATTGTTGAAACTGGCTTGAACATGAATAACCCCTTTTGTTATTCTACGTGCACTCTTCCGTAAACTAAAACGGGCATTCCTACGCAAACCAATACGCACTCTCTTACGTGAACCTATTTTTGGTGTAGCTTTTGTCATATTTTATTATCTCATAAATATGAGTTAGAAATAACAAAAAGAAAAAAAGATACAAAGATATCCGTTTCATAGTAAAATATATCCTTTACTTTAATTTTGTTATTTGAATTTGGACATTTCCGCGGGTACTTTTTTTTCCTTTTTAGAAAGGAAAGCCCCTTTTTCGAAAGATTACCCCTGTCTTTGTTTATGCTTCGGATTGGAACAAATGACTCTAATTCGCCCACGCCTACGAATCAGTCGACATTTTGTACAAATTTTACGAACGGAAGCTCTTATTTTCATATTTAGGTATTCCTTTCTTAAACTATGAATCTACTTCTTTGGGAAAAAATAAGTCTCTTCACTTAAATTTTGAAACTTGGAATTTATTACCCTAGAAAAACCTAATCCTTTGAATCTTTGGTATCCTTCAAATCTTCAGTATCCTTCGAGTCTTCGGTACGCTTCGAATCCTTATGGGGAAGTCTATAAATTATACGTCCCTTGCTTGAATCATAACGACTTACTTCAATTTTGACCCTATCCCCCATCAGTATTCGTATAGAACTGGATCGGATCTTTCCTGAAATATAGCCCAGGATGATGGTGTCATTCTCTAGGCGAACGCGGAACATTCCGTTGGGTAGGGCTTCCGTAACTAAACCTTCGAAAGTGACTTTTGCTTCTCTCGGGTTTTTTTTTTCTCTCCTATTTTTTTTTTCTGTCATATTTTTTTCTCCTATTTTTCCATTTGAATTTCTAAAATAGGAAGTTCGAGATAGAATTCGTGTACTATAGGCGAGGCCATTACCATATATAACATAAGACTTCTCCCCCAATTCTGTTTAGTCGAGCTTCTCGATCTGTCATTATACCTTGAGAAGTAGAAAGAATAGCAATTCCCATTCCGCCCAAAACCTTAGGAATTCCTTGATAGTTGGCATAAATTCGTAAGCTAGGTCGGCTGATACGCTTTAAAAAGGTTCTAGTTCTATATATTCCCTTTCTAGTCTTTCTCTTTTGATGTCGCAAAGTTAAAACCAAGAAATATCTGTTACTTTCCTGATGTTTCCGAACACTTTCAATAAAACCCTCTCGTAGAAGTATTTTAACAATGTTTTCGGTAATATTTGTAGATACTACTCGAACAGTTCCTTTTTTATTTATGTCTGCGTTTCTTATAGAGGTTAGTAAATCAGCAATAGTGTCCTTGCCCATAAGACTCTAATTCTAGGTTCCTCCTAATTTTTCTATAATCAACATGTTTTCCTTTTTCTTTTAATTTTGGATTTTAAAGCATATACGTGAGACACAATCTACTAATTTTTTCTTTGATCTATATCTCGTCTGCTAGTATTTATAATACTTCAGGAGCTAATGAAACTATTTTAGTAAAATTCAATTCTCTCAATTCCTCGGCAATCGCGCCAAAAACTCGAGTTCCTTTTGGATTTCCTTTTTGATCAATGATAACTGCTGCATTGTCATCATAGCGTATTATTATACCGTCTTCGCATTTGAATTCTTTACATGTACGTACAATTACAGCTCGAATTACTTCGGATCTTTCTAGAGGCATTTGGGGCACTGCGTCTTTGATTACAGCAACAATAACATCACCAATACGAGCATATCGCTGATTACCAGCAGCTCCTATGACTCGAATACACATCAATTTTCGAGCTCCACTGTTATCTGCTACATTTAAAAGGGTCTGAGGTTGAATCATATTATTTTGATTTCAATTTGTTATTTCAATGCAAAAGAATGAAAGAAATATTGTCTTTCCAGAAAGAAAAACCTGGGTTTTTTATCTTCAATACTCCTTTTTGGGTTCTATATCTCTAATCGAAGAAATTGACTTCGTATGGGCATTTTACTGGCAGCTATGGAGATAGCTGCTCTAGCTACAGTTTCGGATACTCCGCTCATTTCATAAAGTATTCGACCTGGTTTAACAACGGCTACCCAATATTCGGGGGATCCCTTTCCCGAGCCCATACGTGTTTCTGTGGGTCTTATTGTAACCGGTTTGTCGGGAAATATACGTACCCATAGTTTTCCACCACGACGTGCATATCGTGTCATTGCTCTTCGTCCTGCTTCTATCTGTCTCGCTGTGATCCAAGCGGGTTCAAGTACTTGAAGAGCATATCTACCAAAACAAATACGATTGCCTCGGCAGGATTTTCCCTTCATTCTTCCTCTATGTTGTTTACGAAATCTAGTTCTTTTGGGGTTATAGTCGATGGTTCTTTCTTAGTTCCATCTCTACTGCAAAACTGGACATGAGAGTTTCTTCTCATCCAGCTCCTCGCGAATGAAATGAGAAAGCGTGCAAATTTCTCTAATTCCATAATATTCAAAGATATTACGGATAGATACACATCAATATATAAGGAATCTCTTTATTTTTACTCTTATTGAATCGTGGTAAAGTATTCTAATCCAATAAAGATTTCGCGGGCGAATATTTACTCTTTCCTGTCTTATTTGTTAATTTATAACCTTACCAAATAAAGCAATTTTTTTGGTTTGTTCCGCCATCCCACCCAATGAAGTATTAGGATTCTTTTCAATAAAATCCTATGCAGTCATAGGTTTTGTCGTTCCCACAGCTTCTCCTTTAATGGTTAGGTTTGAATTCTGCAATGGAGCTTCCAAAAAATTTCTTTCCGAGTCAATTTTCTCAGTTTTATTAACCCCGGTTGCTCCTCAAGTTACGATTTCGAATTCTCTTTTATTTTTATTATTTTATTATATTGATGCTTTATCACATTGCCTTTTATGATGTAATTCATAGACCATACACATTGGAATCCTATATCTTTCTTATTCTTCTTCCTTCTATCTATCATCCCTCCTTTTATCCACATCCCTTTAGTTTTGCTTCACAACCTAGAATCCGGTTTCTTTTTTAGAGAAAAAAAATGCAGTTGCTACAACTATATGATAGATCTACTCATTTATGATAGATGTATTTATTCACATAGTGACTGTTTCTTAGTTAGGATCTCGACAATACGAAGCAATAGGTTGGTTATTAGTTAATTTTCTATAATTACTAAGTTTTTTCTATTTTTAGTAGGGTTCGGTCAATTTTTTTTGAAAAAATTAACGAGTCACACACTAAGCATAGCAATTTTATTAAAAGATTTATCAATTTTCATTAAATCTTATAGAAAGAGGTATAATTTCTTCTTTTTTTCAGGGATTTCGGGGAAAATGAGGCTCTTGTCTTTTTTATTCTATGACTGGGCAGAATGGGAAGACAAGGTTAGTTATTATTCTTCTACGAATATCCAAATTTTTACACCTAATACTCCATAGATAGTTCGAATTGGATAGCAGCAATAATCAATTTTAGCGCGAATTGTTTGGAGGGGAAGTCTACCCTTTTTGATGCATTCGGCACGTGCAATTTCTTTCCCTGCTAGACGGCCTGCTATTTTGATTTTTACTCCCTTTATATCTGCTTTTTTAGTTAATTCAATGGCTTTTTTCATTGCCTTTCGGAATGAAACTCTATTTTTTAATTGGAAAGCTATATATTCTGCAAGAATGTTAGGTTGTCTATAAGGTTCTTTAACTTTTTCGATAGCAATATTAATTCTCTGGTTTACAGAATTAACTTCCTTTTGGAGATCTTTCTCTAATTCTTCGATTGCTCCTTTTTTCTTTAATAAATTAGGGAATCCAATATGGATTATGACGTGGATTGTATCGATTTCTTTTTGAATTTCTATATGTGTAATTACTTCGGAACTTGAGTCTAATTCTATTTTTCTATTCGAGCCTTTTTTCCTATTCTTTTGTATATAGTTCTTGATACAATTCCGTATTTTTTTATCTTCCTGTAGACCTTCAGAATAATTTTTTGGTTGTGCGAACCAAAAGGAATGGTGATTTTGGGTTGTACCAAGTCTGAAACCGAGTGGATTTATTTTTTGTCCCATATTTTTCTATTCTATTTTTTTTTTTTTACTGGGAATCGAAATCTTAGATTGATCTAAAGATTATTTAGATTTCTTTACTATATTTAGTACAATTGTTATATGACACATGGTTTTTTTTATAGGATAACCACGTCCTCGAGCCCGAGGTCTGAATTTTTTCATAATAGTACTCCTACTGACTTCGGCTTTAGTGATGAATAAACTCGCTTTGTCGAAATCCCTATAATGAGTAGCATTTGCTGCTGCTGAATAAACCAACTTTAAGATGGGATAAGATGCTCGATAAGGCATGAGGTTCAGTATCATAACGGTTTCCTCGTAGTAACGCCAGCGAATCTCATCAAGAACTCTTTGTGCTTTGAAAACAGACATATGTATGCGTTTTTGTGCTTTGAAAACCCGTTCGAACTTAAGTAGACGATCGGTTGGAACTTTTCTTGCGAGTTTCCTTAGCCCGTTCTTCTTCTTCTTTATCCTAGGGGTATACTTTACCAATTTGAAACTTGTCATAAATAAGGTTATTACCCGCCTACCTTTACTTTATTTTAATCCTATAAATTTTGTTTATTCTGAATCTTTCTATTCTGAATTCAGTTAACGACGAGATTTAGTATCCTTTCTTGCACTTTCATAACTCGTGAAATGCCGAGTAGGCACGAATTCCCCCAATTTGCGACCTACCATAGGATTTGTTATGTAAATAGGTATATGTTCCTTTCCATTATGAATCGCGATTGTATGGCCAACCATTGCGGGTAGAATGCTAGATGCCCGGGACCACGTTACTATTGTTTCTTTCTCCTCCTTCATATTGACCTTTTCTATTTTTGCCAATAAATGACGAGCTACAAAAGGATTCGTTTTTTTTCGTGTCACAGCTGATTACTCCTTTTTTTCATTTTAAAGAGTGGCATCCTATGTCCACTATCTCGATCGAGGTATGGAGGTCAGAATAAATAGAATAATGATGAATGGAAAAAAGAGAAAATCCTTTGCTGGATAAGGGGCGGATGGATCAAGGCAGTGGATTGTGAATCCACCATGCGCGGGTTCAATTCCCGTCGTTCGCCCATCGCATTATTGCAAATTCCAAAAATGCAATTTTCCATATTCCTAGTTACATATTTACTTACGGCGACGAAGAATAAAACTATCACTATATTTTTTCCTTTTCCTAGTTCTTCTTCCAAGCGCAGGATAACCCCAAGGGGTTGTGGGTTTTTTTCTACCAATGGGGGCTTTCCCTTCACCGCCCCCATGGGGGTGGTCCACAGGGTTCATAACTACCCCTCTTACTACGGGGCGTTTACCTAGCCAACACTTAGATCCGGCTCTACCCAAACTTTTTTGGTTCACCCCAACATTACCCACTTGTCCGACTGTTGCTAAGCAGTTTTGGGATACCAAACGGACCTCCCCAGATGGTAATCTTAAAGTGGCCGATTTACCCTCTTTTGCAATCAGTTTCGCTACAGCACCTGCTGCTCTAGCTAATTGCCCACCCCTTCCACGTGTGATTTCTATGTTATGTATGGCCGTGCCTAAGGGCATATCGGTTGAAGTAGATTCTTCTTTTTTCTCAAAAAACCCCTTCCCAAACTGTACAAGCTTCTTCCAAAGCATACGGCTTTCTAGATGTATATGACGATCTCTAGACAGATGGATCTTATATGAATCGTATGATGAAGTACCACATGAGTGGATATATAGAAAAGGAATCCAAATCTGCCGAATCGCTCATGTTATGATCTTCTACATCCTAGGTCTCCGCGTTCCGTCATCTGGCTTATGTTCTTCATGTAGCATTCAGATCGAATGACTCTATGAAATTACGTCGATACTTCCACATATTATGGGTAACGTAGGAGACATCCCTATTTTCACCCGGGGGTCTTAATTACCACTGCTTAGCTTTCAATTCGCCTCTGACCATCAAATTAAATGTGAATAACCCGTCCTCCTCTCTTTGAAACAAGGGGCGCTTCCGGTTCTGTGCGTGCTTCAAACAATTTTGTCTTCTCCATATTACCGTATCTCTAGAGTCAATAATTTTCTATGAGGAACTACTGAACTCAATCACTTGCTGCCGTTACTCAACAGTTTTCTGTTGAGGTCTATCCCGTAGAGGTAGTCAAATTGGATCAGTGATCGATTTCTAGGTTTCGTCGTAAACCTAATTGGTTACTTCCAATTACGTAAATCAATAGTTCAAACCGCACTCAAAGGTAGGGCATTTCCCATTGATATAGGAACTTTTGTACCAGAAACAATAGTATCTCCAATTATAGCCCCTCTGGGATGTAAAATATATCTCTTCTCACCATCCCCATAGTGTATGAGACAAATGTATGCATTTCGATTAGGGTCATATTCTATGGTTACGATTCTACCATATATGTCTTTTTGATTCCGTCGAAAATCGATTTTACGGTATAGGCGCTTATGACCTCCCCCTCTATGCCTTGCGGTAATGATTCCTCTGGCATTACGACCTTTACCACAACGGTGCCGTCCATGGATCAATTTATTTCGTGGATTGGATTTCACTTGCCTGTCTACGGTTCCCTTGCGTGTGCTCGGGATAGGTGTTTTGTATAAATGTTTCGCCATATTATTAAGTATTCTCCTTTAGTTCTTTTCTCTATCTAGAAGTGGAATAGAATAACCCGGTTGAAGGGTAATGATCATACGTCTGTAATGCATTGTATGTCCCAGAATAGGTCCCATTCTTCTACCCTTTCCGGGTAGTCGATGGCTATTCACAGCTACTACCTTAACACCAAAGAAGAGTTCGACCCAATGCTTTATTTCTGTCTTAGTGAATCCCGATTCGACATTAAAAGTATATTGATTCTTTCCCAATAAACGAAGACTCTTTTCTGTAAATACTGCGTATTTGATTCCATCCATAAATCGACTTTCCCTCCTATGCTCTGAGTTCCAGTATCGATAAGAATTCGAGTTCTTGACAATCTCCGATCTTTAAAAAGCACTTATAAGTCGATTCCATGATTATAAGTTCATAACCCTAGCACCCATTCCCATTTTTGGCGGAACAGATCTACTAATTCTTTTATTCCAGTTAGTAAGAGGGATCTTGAACTAAGAAATAGACCTAGCAGCTAAAAGAGGGTATCCTGAGCAATTGCAAGAATGGTGATATTCGTATAGTAGATGCTATCACACATACAGTCATACTCAATTCGATGGAATTGTTTGATCTTAAAGGGGATCTTCTATAATTTCGAACATAAGGGGTTATTTCTTGGTTTCGTCCAGTCATTAATAACTTGATTATTTTTAGATAATAGTAGATAGAAAGAACGCTCGTAAGGAGTCCTATTGAAACCAAGAAATATAGGCCTGCTTGCCATCCACACCAGAATAGATAGAGTTTTCCGAAGAAACCTGCTAGTGGAGGAAGGCCTCCTAGGGATAAGAGACATAGGGCTAAAGAGAGAGCCAAAAAAGGATCTTTCGTGTATAATCCTGCATAATCTCGAATGTTATCAGTTCCGGTACGTAGACCAAATAATACAATGCAAGCAAAAGTTCCTAGATTCATGGAGATATAGAACAGCATATAAGTTATCATGCTTGCATATCCATCATTTGAGTCTCCAACAATTATTCCAATAATTACATATCCGATTTGCCCTATGGACGAATATGCAAGCATACGTTTCATGCTTGTTTGAGTAATAGCAAGGAGATTCCCCAATATCATGCTAAGAATAGCTAGGATTTCCAGAAGAAGATGCCATTCGTTTGATGAGAAATAAAAAGGAATATCGAGAATTCGCGTGGCTAAAGCTAAAGCAGCTACTTTCGAAGTAACAGAAAGAAAAGCAACGACTGGAGTGGGGGAGTCAGAGTCGAAAAGAGGATTCCTCGCTTCTTTCTCTCATGCAAAACCGTGCATGAGACTTTCATCTCGCACGGCTCCTAAGTGATAAAAGAAAGAAGAACTCGTCTTCTTTCTTTTTTGATTACCTTCCTCGCGTATGTATAAGACCGAATCCATTCTTTTTCGAAATCCATTTCGAAAAAGAACTACTAATCCTTAACTTTCTTCCAGTGGTTGTGAGGTTGAGAAATAGAACCATCTGATTTGATTCGTTCCCAATAGCCATGAGATGATCATCTTAGGGTGATCCTTTTGTCAACGGATGCTCCTATTACACTCGTAGTCTCTGAAGGATGAGAACCCACTATGTAGCATCTACATCGATAATTCAAGCATTGTATACGTCATTAGTCCGATTCTTTGTAGGAACTACCCGTAATAACGACAAATCTGTTTATCATAAAGAGATTCGTTGTTCCTGACCCTGCTTCACCTTAATTGTTATTTGAACAAAAAGATCACAATAAACTTTTGGTAAAAGTTCTGTCTTGGTCGGAGTGGGGATAGCATTTCTCTTCTGCATGTCTATGGAGTTTTGCAAAACCCAAACACCTCAGAGATAGATATAGAGGTAGGAATTTGTCGAACACACTCCTTCGTAGACGTCAGGAGTCCATTGATGAAAAGGGGCTAGGGAAAGCTTGAACCCAAGTCCTACAGTGATGAATATAAGCGCAATTGAAATTCCTGGGGAGTTATACATTTGTGTATTGATAAGACCATTCACAATTTCTTGAAGCTCGATCTCCCCCCCAGATAAACCATATAGCCAAGAGAAACCATAAACCAGAATAGAAGAGCTTGCCCCACCCATGAGTAAATATTTCATAGTAGCCTCATTAGACCGTAGATCTCTCTTGGTATATCCAGACAATAGGTAGGAACATAAACTGAAACATTCTAGAGCTACAAAGATAGTTATTAAATCGTTAGCACCACATAAAAACATTCCCCCTAGAGTAGCTGTTAATACGAATAACAGAAACTCTGTTATAGCCATTTCTGTACATTCAATGTACTCTACGGATAGAGGAATACATAAAGTTGAACATAATAAAATAAGAAATTGAAAGATTTCGTTGAAATTGTTCGTTTGGAAATTTCCCGAAAAGCTAATTATAGGTTCTTCTCTCCATCGGAACAATAGGGCCGTTATGCTTATTACTAAACTTGTTGAAGAGATGAAATAGAACCAAGGTCTATCTTTTTGATCAGAGGTTAAATCGATCATCAGAAGAAGAATTAGGCCAAAAATTAGGATACATTCTGGGAAAATGAAACTTCCATGGAAGAGAAGCAAATGAAACGCTTTCATAAAAATTCTCGTAGAATCGAGAATGAAGTTTTCATTCTGTACATGCCAGATCATGAATTAGTAACTGCATCCAATCTCCGAAAAGTCCCGATTGTTTCGATTTTTGGAATGGGATATTTACGGAATCGCCATGAATAGGATCAAACCTTATTCCATGCTATTTCCATAAGATTCCTCTTTCTTATTCTTAAGCAAGCCCCCGAGAGGGCTTAGTTGATCATGATTTCTGTTTTCTCTTTCTTTTCCTTTTTGTTTGTTTCGAAAAAGATATCGTCCGATTCTCCTTCTATTGATTCTTTTCCAATCGAGATGTATGGATCCATGTGTCTACATACCTAGATTCTGTTCATGGATTAACGAAAATGTGCAAGAGCTCTATTTGCCTCTGCCATTCTATGAGTCGCTTCCTTTTTGCGTATGGCACCCCCACTCCCTTTGGCAGCGTCTACTAATTCGGAACTTAATTTGAAAGCCATATTTCGACCCGGACGCTTTTGGGATGCTTCTAATAACCAACGAATGGCAAGTGCTCTTCCTTGTTTAGATCCTATTTCAATCGGAACTTTCCGCGTCGATCCTTTTTTATTACGTCTTGTTTTTACTCCTATATTGGGAGTTACTCTACGTATTGCTTGACGTAAAACCAATAGTGGATTTGTTTCTGTCTTTTGTTGAATCTTTTTCACGGCTCGATAGAGAATTTGATAAGCCAATGATTTTTTTCCGTCTTTCATAATACGGTTAACCACCATGTTAACTAATCGATTACGAAAAATTGGATCGGATTTTGCAGTTCTTTTTTCTGCAGTACCTCGACGTGACATGAGCGTGAAAGAGGTTCAAGAATCCGTTTTCTTTTTATAAGGGCTAAAAACGAATCACTTATTTTTTTGGCTTTTTGACCCCATATTGTAGGGTGGATCTCGAAAGATAGGAAAGATCTCCCTCCAAGCCGTACATACGACTTTCATCGAATACGGCTTTCCACAGAATTCTATAGGGATCTATGAGATCGAGTATGGAATTCTGTTTACTCACTTTAAATTGAGTATCCGTTTCCCTCCTTTTCCCGCTAGGATCGGAAATCCTGTATTTTCCATATCCATACGATCGAGTCCTTAGGTTTCCGAAATAGTGTAATGGAAAAAGAAGTGCTTCGAATCATTGCTATTTGACTCGGACCTGTTCTGAAAAAGTCGAGGTATTTCGAATTGTTTGTTGACACGGACAAAGTAAGGGAAAACCTCTGAAAGAATTTCCATATTAACCTTGGACATATAAGAGTTCCGAATCGAATCTCTTTAGAAAGAAGATCTTTTGTCTCATGGTAGCCTGCTCCAGTCCCCTTACGAAACTTTCGTTATTGGGTTAGCCATACACTTCACATGTTTCTAGCGATTCACATGGCATCATCAAATGATACAAGTCTTGGATAAGAATCTACAACGCACTAGAACGCCCTTGTTGACGATTCTTTACTGCGACAGCATCTAGGGTTCCTCGAATAATGCGATATCTCACACCGGGTAAATCCTTAACCCTTCCTCCTCTTACTAATACTACAGAATGTTCTTGTAAATTATGGCCAATACCAGGTATATAAGCAGTGATTTCAAATCCAGAGGTTAATCGTACTCTGGCAACTTTACGTAAGGCAGAGTTGGGTTTTTTGGGGTTGATAGTGGAAAAGTCGACAGATAAGTCACCCTTACTGTCCCTCTACAGAACCGTACATGAGAGTTTCACCTCATACGGCTCCTCGTTCAATTCTTGCGAAGGGATCCTTTTCCTCGTTCGAGAGTCTCCGCCCTTCTTCCACTCCGTCCCGAAGACTAACTAAGACCAATTGAGTCACGTTTTCATGTTCTAATTGAACACTTTCCATTTATGATTAAAGGAGAAGATTGTTCTTTTACCAAACATATGCGGATCAAATCACGTCTTATAATAAGAAGAAATCTTTCTCGGTATCAATCCCCTTGCCCCTCATTCTTTGAGAATCAGAAGGATCCTTTTCGAGTTTCCATTTCTTCATTTGGAATCTGGGCTCTTCTATCTTCGACTTATTTTTTTGGCTTTATTCTTTATTTATTTCATTTCGATTTTTCCCTCTTCCTCTATCCCTATCCTCTAGGTACAGCGTTTGCATCAATAGAGAACTTTTTCCTCTGTATGAATCGATATTATTCCAATTTCTTCCCGAAACTTCCCAAGAAAAATCCCGAATTGGATCCAAAATTGACGGGTTAATGTGAGCTTATCCATGCGGTTAGGCACTCTTCAAATAGGAATCCATTTTCTAACTGGCTTTCGTGCTTTGGTGAGTCGTCCGAGATCCTTTCGATGACCTATGTTGTGTTGAAGGGATATCTATATGATCCGATCGATTGCATAAGACCCGCGGTAGCAATAGAACGGGGAAAGTATACAGAAAAGACAGTTCTTTTCAATTTCGATGTGGCTATACTGCTGGTGGCGAACTCCAGGCTAATAATCTGAAGCGCATGGATACAAGTTATCCTTGGAAGGAAATACAATTCCGAATCCGCTTTGTCTACGAATAAGGAAGCTATAAGTAATGCAACTATGAATCTCATGGAGAGTTCGATCCTGGCTCAGGATGAACGCTGGCGGCATGCTTAACACATGCAAGTCGAACGGGAAGTGGTGTTTCCAGTGGCGAACGGGTGAGTAACGCGTAAGAACCCGCCCTTGGGAGGGGAACAACAACTGGAAACGGTTGCTAATACCCCGTAGGCTGAGGAGCAAAAGGAGAAATCCGCCCAAGGAGGGGCTCGCGTCTGATTAGCTAGTTGGTGAGGCAATAGCTTACCAAGGCGATGATCAGTAGCTGGTCCGAGAGGATGATCAGCCACACTGGGACTGAGACACGGCCCAGACTCCTACGGGAGGCAGCAGTGGGGAATTTTCCGCAATGGGCGAAAGCCTGACGGAGCAATGCCGCGTGGAGGTGGAAGGCCTACGGGTCGTCAACTTCTTTTCTCGGAGAAGAAACAATGACGGTATCTGAGGAATAAGCATCGGCTAACTCTGTGCCAGCAGCCGCGGTAAGACAGAGGATGCAAGCGTTATCCGGAATGATTGGGCGTAAAGCGTCTGTAGGTGGCTTTTCAAGTCCGCCGTCAAATCCCAGGGCTCAACCCTGGACAGGCGGTGGAAACTACCAAGCTGGAGTACGGTAGGGGCAGAGGGAATTTCCGGTGGAGCGGTGAAATGCATTGAGATCGGAAAGAACACCAACGGCGAAAGCACTCTGCTGGGCCGACACTGACACTGAGAGACGAAAGCTAGGGGAGCAAATGGGATTAGAGACCCCAGTAGTCCTAGCCGTAAACGATGGATACTAGGTGCTGTGCGACTCGACCCGTGCAGTGCTGTAGCTAACGCGTTAAGTATCCCGCCTGGGGAGTACGTTCGCAAGAATGAAACTCAAAGGAATTGACGGGGGCCCGCACAAGCGGTGGAGCATGTGGTTTAATTCGATCAAAGCGAAGAACCTTACCAGGGCTTGACATGCCGCGAATCCTCTTGAAAGAGAGGGGTGCCCTCGGGAACGCGGACACAGGTGGTGCATGGCTGTCGTCAGCTCGTGCCGTAAGGTGTTGGGTTAAGTCTCGCAACGAGCGCAACCCTCGTGTTTAGTTGCCACTATGAGTTTGGAACCCTGAACAGACCGCCGGTGTTAAGCCGGAGGAAGGAGAGGATGAGGCCAAGTCATCATGCCCCTTATGCCCTGGGCGACACACGTGCTACAATGGGCGGGACAAAGGGTCGCGATCTCGCGAGGGTGAGCTAACTCCAAAAACCCGTCCTCAGTTCGGATTGCAGGCTGCAACTCGCCTGCATGAAGCAGGAATCGCTAGTAATCGCCGGTCAGCCATACGGCGGTGAATCCGTTCCCGGGCCTTGTACACACCGCCCGTCACACTATAGGAGCTGGCCAGGTTTGAAGTCATTACCCTTAACCGTAAGGAGGGGGATGCCTAAGGCTAGGCTTGCGACTGGAGTGAAGTCGTAACAAGGTAGCCGTACTGGAAGGTGCGGCTGGATCACCTCCTTTTCAGGGAGAGCTAATGCTTATGCTTATTGGGTATTTTGGTTTGACACTGCTTCACGCCCAAAAAGAAGGCAGCTACGTCTGAGCTAAACTTGGATATGGAAGTCTTCTTTTAGGGTGAAGTAAGACCAAGCTCATGAGCTTATTATCCTAGGTCGGAACAAATTAGTTGATAGTGATAGGATCCCCTTTTTGACGTCCCCATGTCCCCCCGTGTGGTGTGGCGGCATGGGGATGTCAAAAGGAAAGGGATGGAGTTTTTCTCGCTTTTGGCGTAGCAGGCCTCCCAAAGGGAGGCCCGCGCGACGGGCTATTAGCTCAGTGGTAGAGCGCGCCCCTGATAATTGCGTCGTTGTGCCTGGGCTGTGAGGGCTCTCAGCCACATGGATAGTTCAATGTGCTCATCAGCGCCTGACCCGAAGATGTGGATCATCCAAGGCACATTAGCATGGCGTACTCCTCCTGTTTGAATCGGAGTTTGAAACCAAACAAACTTCTCCTCAGGAGGATAGATGGGGCGATTCAGGTGAGATCCCATGTAGATCTAACTTTCTATTCACTCGTGGGATCCGGGCGGTCCGGGGGGGGGCCACCGCGGCTCCTCTCTTCTCGAGAATCCATACATCCCTTATCAGTGTATGGAGAGCTATCTCTCGAGCACAGGTTGAGGTTCGTCCTCAATGGGAAAATGGAGCACCTAACAACGCATCTTCACAGACCAAGAACTACGAGATCACCCCTTTCATTCTGGGGTGACGGAGGGATCGTACCATTCGAGCCTTTTTTCATGCTTTTCCCGGCGGTCTGGAGAAAGCAGTAATCAATAGGACTTCCCTAATCCTCCCTTCCTGAAAGGAAGAACGTGAAATTCTTTTTCCTTTCTGCAGGGACCAGGAGATTGGATCTAGCCATAAGAGGAATGCTTGGTATAAATAAGCCACTTCTTGGTCTTCGACCCCCTAAGTCACTACGAGCGCCCCCGATCAGTGCAATGGGATGTGGCTATTTATCTATCTCTTGACTCGAAATGGGAGCAGAGCAGGTTTGAAAAAGGATCTTAGAGTGTCTAGGGTTGGGCCAGGAGGGTCTCTTAACCCCTTCCTTTTTCTGCCCATCGGAGTTATTTCCCAAGGACTTGCCAGGGTAAGGGGGAGAAGGGGGAAGAAGCACACTTGAAGAGCGCAGTACAACGGGGAGTTGTATGCTGCGTTCGGGAAGGATGAATCGCTCCCGAAAAGGAGTCTATTGATTCTCTCCCAATTGGTTGGATCGTAGGGGCGATGATTTACTTCACGGGCGAGGTCTCTGGTTCAAGTCCAGGATGGCCCAGCTGCGCCAGGGAAAAGAATAGAAGAAGCATCTGACTCTTTCATGCATACTCCACTTGGCTCGGGGGGGATATAGCTCAGTTGGTAGAGCTCCGCTCTTGCAATTGGGTCGTTGCGATTACGGGTTGGCTGTCTAATTGTCCAGGCGGTAATGATAGTATCTTGTACCTGAACCGGTGGCTCACTTTTTCTAAGTAATGGGGAAGAGGACTGAAACATGCCACTGAAAGACTCTACTGAGACAAAAAGATGGGCTGTCAAAAAGGTAGAGGAGGTAGGATGGGCAGTTGGTCAGATCTAGTATGGATCGTACATGGACGATAGTTGGAGTCGGCGGCTCTCCTAGGCTTCCCTCATCTGGGATCCCTGGGGAAGAGGATCAAGTTGGCCCTTGCGAATAGCTTGATGCACTATCTCCCTTCAACCCTTTGAGCGAAATGTGGCAAAAGGAAGGAAAATCCATGGACCGACCCCATTGTCTCCACCCCGTAGGAACTACGAGATCACCCCAAGGACGCCTTCGGCGTCCAGGGGTCACGGACCGACCATAGACCCTGTTCAATAAGTGGAACACATTAGCCGTCCGCTCTCCGGTTGGGCAGTAAGGGTCGGAGAAGGGCAATCACTCGTTCTTAAAACCAGCATTCTTAAGTTAAGATCAAAGAGTCGGGCGGAAAAAGGGGAGAGCTCCCCGTTCCTGGTTCTCCTGTAGCTGGATTCCCCGGAACCACAAGAATCCTTAGAATGGGATTCCAACTCAGCACCTTTTGTTTTGAGATTTTGAGAAGAGTTGCTCTTTGGAGAGCACAGTACGATGAAAGTTGTAAGCTGTGTTCGGGGGGGAGTTATTGCCTATCGTTGGCCTCTATGGTAGAACCCGTCGGGGAGGCCTGAGAGGCGGTGGTTTACCCTGTGGCGGATGTCAGCGGTTCGAGTCCGCTTATCTCCAGCCCGTGAACTTAGCGGATACTATGATAGCACCGAATTTTGCCAATTCGGCAGTTCGATCTATGATTTCGCATTCATGGACGTTGATAAGATCCTTCCATTTAGTAGCACCTTAGGATGGCATAGCCTTAACGTTAATGGCGAGGTTCAAAAGAGGAAAGGCTTGCGGTGGATACCTAGGCACCCAGAGACGAGGAAGGGCGTAGCAAGCGACGAAATGCTTCGGGGAGTTGAAAATAAGCATAGATCCGGAGATTCCCAAATAGGTCAACCTTTTGAACTGCCTGCTGAATCCATGAGCAGGCAAGAGACAACCTGGCGAACTGAAACATCTTAGTAGCCAGAGGAAAAGAAAGCAAAAGCGATTCCCGTAGTAGCGGCGAGCGAAATGGGAGCAGCCTAAACCGTGAAAACGGGGTTGTGGGAGAGCAATACAAGCGTTGTGCTGCTAGGCGAAGCGGTTGAGTGCCGCACCCTAGATGGCTAAAGTCCAGTAGCCGAAAGCATCACTAGCTTACGCTCTGACCCGAGTAGCATGGGGCACGTGGAATCCCGTGTGAATCAGCAAGGACCACCTTGCAAGGCTAAATACTCCTGGGTGACCGATAGCGAAGTAGTACCGTGAGGGAAAGGTGAAAAGAACCCCCAGTGGGTAGTGAAATAGAACGTGAAACCGTGCTGAGCTCCCAAGCAGTGGGAGGGGAAAGTGATCTCTGACCGCGTGCCTGTTGAAGAATGAGCCGGCGACTCATAGGCAGTGGCTTGGTTAAGGGAATGGAACCCACCGGAGCCGTAGCGAAAGCGAGTCTTCATAGGGCGATTGTCACTGCTTATGGACCCGAACCTGGGTGATCTATCCATGACCAGGATGAAGCTTGGATGAAACTAAGCAGAGGTCCGAACCGACTGATGTTGAAGAATCAGCGGATGAGTTGTGGTTAGGGGTGAAATGCCACTCGAACCCAGAGCTAGCTGGTTCTCCCCGAAATGCGTTGAGGCGCAGCAGTTGACTGGACATCTAGGGGTAAAGCACTGTTTCGGTGCGGGCTGCGCGAGCGGTACCAAATCGAGGCAAACTCTGAATACTAGATATGACCCAAAAATAACAGGGGTCAAGGTCGGCCAGTGAGACGATGGGGGATAAGCTTCATCGTCGAGAGGGAAACAGCCCGGATCACCAGCTAAGGCCCCTAAATGACCGCTCAGTGATAAAGGAGGTGGGGGTGCAAAGACAGCCAGGAGGTTTGCCTAGAAGCAGCCACCCTTTAAAGAGTGCGTAATAGCTCACTGATCGAGCGCCCTTGCGCTGAAGATGAACGGGGCTAAGCGATCTGCCGAAGCTGTGGGATGTCAAAATGCATCGGTAGGGGAGCGTTCCGCCTTAGAGGGAAGCAACCGCGAAAGCGGGGGTCGACGAAGCGGAAGCGAGAATGTCGGCTTGAGTAACGAAAACATTGGTGAGAATCCAATGCCCCGAAAACCCAAGGTTTCCTCCGCAAGGTTCGTCCACGGAGGGTGAGTCAGGGCCTAAGATCAGGCCGAAAGGCGTAGTCGATGGACAACAGGTCAATATTCCTGTACTACCCCTTGTTGGTACGGAGGGACGGAGGAGGCTAGGTTAGCCGAAAGATGGTTATAGGTTTAAGGACACAAGGTGACCCTGCTTTTTCAGGGTAAGAAGGGGTAGAGAAAATGCCTCGAGCCGAGGTCCGAGTACCAAGCGCTGCAGCGCTGAAGTATGAGCCCCGTGGACTAGCCATTGCTTCTCCACGAGGCTCATACCAGGCGCTACGGCGCTGAAGTATGTAACCCATGCCATACTCCCAGGAAAAGCTCGAACGACCTTCAACAAAAGGGTACCTGTACCCGAAACCGACACAGGTGGGTAGGTAGAGAATACCTAGGGGCGCGAGACAACTCTCTCTAAGGAACTCGGCAAAATAGCCCCGTAACTTCGGGAGAAGGGGTGCCCCCTCGCAAAAGGGGGTCGCAGTGACCAGGCCCGGGCGACTGTTTACCAAAAACACAGGTCTCCGCAAAGTCGTAAGACCATGTATGGGGGCTGACGCCTGCCCAGTGCCGGAAGGTCAAGGAAGTTGGTGAACTGATGACAGGGAAGCCGGCGACCGAAGCCCCGGTGAACGGCGGCCGTAACATAACGGTCCTAAGGTAGCGAAATTCCTTGTCGGGTAAGTTCCGACCCGCACGAAAGGCGTAACGATCTGGGCACTGTCTCGGAGAGAGGCTCGGTGAAATAGACATGTCTGTGAAGATGCGGACTACCTGCACCTGGACAGAAAGACCCTATGAAGCTTTACTGTTCCCTGGGATTGGCTTTGGGCCTTTCCTGCGCAGCTTAGGTGGAAGGCGAAGAAGGCCCCCTTCCGGGGGGGCCCGAGCCATCAGTGAGATACCACTCTGGAAGAGCTCGGATTCTAACCTTGTGTCAGACCCGCGGGCCAAGGGACAGTCTCAGGTAGACAGTTTCTATGGGGCGTAGGCCTCCCAAAAGGTAACGGAGGCGTGCAAAGGTTTCCTCGGGCCAGACGGACATTGGTCCTCGAGTGCAAAGGCAGAAGGGAGCTTGACTGCAAGACTCACCCGTCGAGCAGAGACGAAAGTCGGCCTTAGTGATCCGACGGTGCCGAGTGGAAGGGCCGTCGCTCAACGGATAAAAGTTACTCTAGGGATAACAGGCTGATCTTCCCCAAGAGTCCACATCGACGGGAAGGTTTGGCACCTCGATGTCGGCTCTTCGCCACCTGGAGCTGTAGGTGGTTCCAAGGGTTGGGCTGTTCGCCCATTAATGCGGTACGTGAGCTGGGTTCAGAACGTCGTGAGACAGTTCGGTCCATATCCGGTGTGGGCGTTAGAGCATTGAGAGGACCTTTCCCTAGTACGAGAGGACCGGGAAGGACGCACCTCTGGTGTACCAGTTATCGTGCCTACGGTAAACGCTGGGTAGCCAAGTGCGGAGAGGATAACTGCTGAAAGCATATAAGTAGTAAGCCCACCCCAAGATGAGTGCTCTCTCCTCCGACTTCCCTAGAGCCTCCGGTAGCACAGCCGAGACAGCGACGGGTTCTCCACCCATACGGGGATGGAGCGACAGAAGTATGGAAATAGGATAAGGTAGCGGCGAGACGAGCCGTTTAAATAGGTGTCAAGTGGAAGTGCAGTGATGTATGCAGCTGAGGCATCCTAACGAACGAACGATTTGAACCTTGTTCCTACACGACCTGATCAAATCGATCAGGCACTTGCCATCTATCTTCATTGTTCAACTCTTTGATGAAAAGATGAAAAAACCAAAAAAAAGCTCTGCCCTTCCATCTCTTGGATAAATAGAGAGGGAGGGCAGAGTCCTTTGGTGTCCCTTCCAGTTAAGAATTGGGGCTTCACAATTACTAGCCAATATTTCTCTCATGCCTTTTCTCGTTCATGGTTCGATATTCTGGTGTCCTAGGCGTAGAGGAACCACACCAATCCATCCCGAATTTGGTGGTTAAACTCTACTGCGGTGACGATACTGTAGGGGAGGTCCTGCGGCAAAATAGCTCGATGCAAACAAAACCTCAATCATCACATCCCCTCTCTCCCAGGGAAGCGCCGAAAGATGGCTTCTATCCAAATCCAATTTGCATCGATAAAATAAATCCAAATTCCAGATTCCAGCAGTAGATGAATAATAGCAAATTTTTGTGTGTACCATAATTTTTGATTTTTCCTGATCAGAAAAATACATGAAAAAGAAAGGAGGTAGAAAAATTTTTTGATTTATGGTTAAAGAAGAAAAACAAGAAAACAGGGGTTCTGTTGAATTTCAAGTATTCAGTTTCACCAATAAGATACGGAGACTTGCTTCACATTTGGAATTACACAAAAAAGATTGGCAAAGAAAAATAGAGTACGTTATAAGAAATTAATCAGTCAGTTGGATATTCGGGAGAAGTAATTTAATCGTTCGAATTTTTTTCTTATTTTATTAGTAGTCTTATAGTAGTCTTAGATTTTGCATTTTGATGAGCCTCGTTTTGAGGAATTCATGGAATAATCCATTTTCATGGAATAATGAATTAAGGAAGAAAAAAGAATAAGAACAAGGATACATAACATAAAAAAAAGAATAGATAAGATGATATTCGACCTCCCCCCACATATTTAATTTCTTCTCCTATACAAAAACCAGCAAGACCCACTCCATTGGTAATTCCATCAATGACACCTTTATCGAAAAAATGCGTTAGTTCGGCTAATCTTCTTATACCCAGGATAAAGACCTTAGTATAGAAAACATCTATATAACCACGATTATATGACCAGTTGTATATCGTTTTTTTTATTTGATCCAAAAAGTTCTTTTTTTGATTCCCTTTTAGAAGGGAATTTAAAAAATTCAAATTCTGAAAAAAAGAATAAGCGGATCCATAGAAGATATATGCTATGAATAGACCCAAAATAGCTAAACTTACAGAAGAAATTGCATTAGTGAGAAATTCATATGAATTTATAGAAGAATTAGAACTTTCCTGGAAAAAGTTTATTGAGGGAGTTAGCCACTTTGCTAATATGGTTAACTCCGATATTCCATTATCCATTGCTCCATTATCAAAATGGATTCCTATGGATCCAATGAACAAAGTAAAAAGCAGTAATATAAGAAGAGGAAATAGCATAGTATTTCCCGTTTCATGAGGATAGACAAAAGTGTTTTTAGCCCCAAAGGGAGTACTAAAGGATCCTATCCTATTTCTTGTATTACCAGGAATTTGCGGTATATTTTGTGAAAAAAAAGAAACTCCACTCTTCATTGTTGATAAAACAAAATCCCTATTGACTCCTTTGGGTATGCTTTTTCCCCATAAGGATATTGAATACAACGAACCTTCTTTAGTACTACTGTAATTTTGAAAATGAACACGCAAATACCCATCAAAAGTAAGTAAATATATCCGAAACATATAAAATGCAGTTAATCCTGCAGTAAAAGAGGCTATTATTCCAAAAAAGGGTGAATACAACCAACTATTACTAAGGATTTCATCTTTGGACCAGAAGCAAGCAAGAGGTGGAATACCACAAAGAGAAAGTGTACCCCATAAAAAAGTAGTTCTTGTAATTGGAACGTATTTTCTTAAACCACCCATAAGAACCATATTCTGACTTTTATCTGGTGAATATCCAACAAGAGGTTCCATTGAATGAATAACGGATCCGGATCCCAAGAACAATAAAGCTTTCGAATAAGCATGAGTGATCAAATGGAATAAAGCAGCTTGATAAGAACCTATACCTAGAGCTAACATCATATAACCCAATTGAGACATTGTAGAATAGGCTAAGCTTCTTTTAATATCTCTCTGAGCAAGAGCTAAAGTAGCTCCTAAGAAGAGTGTTATTGTACCTACTAAAGAAATGAAACTCATTATCAAAGGTAGGGATATGAAAAGAGGAAGAAGTCGAGCTAGAAGAAAAATCCCCGCAGCAACCATAGTTGCTGCGTGTATAAGAGCCGAAATGGGAGTGGGTCCTTCCATAGCATCGGGTAACCATACGTGAAGAGGGAATTGTGCAGATTTTGCAACTGCACCAAGAAATAATAAAAAAGCACACAAAGTAGTAAGTAAGGAATTAATCCCATTATTAGGAATCCAGTTATTAGCTATTTTGAACAAATCCCGAAACTCTAAACTACCTGTTATCCAAAAAAAACCTAAAATTCCTAATAACAGACCAAAATCCCCTACACGATTAGTTACAAAAGCTTTTTGACAAGCACTTGCTGCAATCGGCCGTGTAAACCAAAAGCCTATCAATAAATAGGAACACATTCCCACAAGTTCCCAAAAAAAATAAATTTGTATCAAATTGGAACTAGTAACCAATCCCAACATAGAAGTATTAAAAAAACTTATATAAACAAAAAATCTCAAATATCCTTCATCGTGAGACATATAATCGTCACTATAAATAAGAACCAAGATTCCTACAGTAGTAATTAGTATTAACATAATAGAAGTAAGGGGGTCGATCAAGTATCCAAATTCTAAGGAAAAATCATTATTGATGGTCCAAGACCATAGATATTGATAGATAGAACTTCCATTTATTTGTTGAATAGACAGGTGAACTGAGAATACCATAGCTATACTTAAGAGTAAAACACTAGGAAAAGCCCATATGCGACGAAGATTTTTGGTTGCTGTCGGAATAAGAAAAAGTCCAAACCCCATTAACATAATAACTGGAAGTGGGAGAAGAGGGATTACCCAGGCATATTGATATGTATGTTCCATAAGAAAAGAAATAGCAATTTTTAGTTGAAATTTTTAGTTCAATTTTTCTATAAAATCAAATAGTTTCCGATTCACCAAACCTATTCTTATCTCTTTCTGAAGAAATTAAAAAACAAAATAAGAATAAGAAAAAATACTGGAATTCTGAATTTTTCAAAATTTGTCTCATTGAAATATTCAAAAATTTAGTTATTAGCTAAAAAAGATATTTATTAAAATAAAAAAAAAAGATTGAATCATTTTACTTTCTATTCATTTTTGTATTTCTTTCTGTTAAAATGAAATAGCTCTCTTGTTTCGTAACTGATTGATTGAATTCCAAAGAAAACCTATATTTATAGGAAATTCTCGAATATTCCTTACTTCATATAAAAAGGAAATCCTAATGACTAGAATTATCTAAGTTTTAGAATGTCTTGTTTAAGAGACTAAGTATTTTTTTATTTTGATTGGAATTCAATTATGGAATACCGTTCTGAACTTAATTAACTATTTGAATTTTATCTTCTTTTTATCTCCCCTTAGAATTTCAGTATCTTTCAGTATCTAAATATAAATACTAAGAAAAAACAGAAAGAAGGATTGATTTGCGGCAATAGATGTCTTTCACATACAACTAGAAAAAAGTAATCCCCTTTTTGAATGGCAGTTCCAAAAAAACGTACTTCGATGTCAAAAAAGCGTATTCGTAAAAATATTTGGAAGAAAAAGACTTATTTTTCCATAGTACAATCTTATTCTTTAGCAAAATCAAGATCATTTTCTAGCGGCAACGAGCATCCAAAACCAAAAGGTTTTTCTGGGCAACAAACAAACAAATAATCAGATTTTTGAATAATCTGAATTGACCTATCCCAAAGAAATTCCAATTATTTAATATGAATGAATAATTCGGATTAATTAATGAGTGTACTTTTTTGTGTCGAATTCCTCGGCTTGCAATAGCACTTACAACCTCTACCTCTTATCCAAAATTCACAAATAAATTGGTTTAGGACTGGTAAATCATATTAATAAGAGCGTAAAGGCTTTCATTCTAGAAATTTTTCTAAAATACAAAATTCTTATTCTAATGTTCCTAAATTCGATGGACTCTCCCAATCTCGACGATTCGTGAGAAAATAACTATTATTCTTTTAAGTTAACTATTATTTCAAGTTAGCCGCCATGGTAATGGATTCAATTCGAAATTTCCAATTTTGTAATGGGACCTTCTCCTTATGCTATTCGCAACTTTAGAACATATACTAACTCATATCTCTTTCTCAACCATTTCAATTGTGATTACGATTCATTTGATAACCCTATTAGTTCGTGAACTTAGGGGATTACGTGATTCGTCAGAAAAAGGAATGATAGCTACTTTTTTCTCTATAACAGGATTGTTAGTTTCTCGTTGGATTTCTTCGGGACATTTTCCATTAAGTAATTTATATGAGTCATTGATATTCCTTTCATGGGCTCTGTATATTCTTCATACTATTCCTAAGATACAGAACTCTAAAAATGATTTAAGCACAATAACTACGCCAAGTACTATTTTAACGCAAGGCTTTGCCACGTCGGGTCTTTTAACTGAAATGCATCAATCTACAATATTAGTACCTGCTCTACAATCTCAGTGGTTAATGATGCATGTCAGTATGATGTTACTAAGCTATGCAACTCTTTTGTGCGGATCCTTATTATCCGCCGCCCTTCTAATCATTAGATTTCGAAAGAATTTCGATTTCTTTTCTAATTCGAAAAAGAAAAAAAATGTTTTACTTAAAACATTTTTCTTTAGTGAGATTGAATATTTCTATGCAAAAAGAAGTGCTTTAAAAAACACCTCTTTTCCTGCATTTCCAAATTATTACAAATATCAATTAACTGAGCGTTTGGATTCTTGGAGTTATCGTGTCATTAGTCTAGGGTTTACCCTTTTAACCATAGGTATTCTTTGTGGAGCAGTATGGGCTAATGAGGCGTGGGGATCCTATTGGAATTGGGATCCTAAGGAAACTTGGGCATTTATTACCTGGACCATATTTGCAATTTATTTACATAGTAGAACAAATCCAAATTGGAAGGGTACGAATTCAGCACTTGTAGCTTCGATAGGATTTCTTATAATTTGGATCTGCTATTTTGGTATCAATCTGTTAGGAATAGGTTTACATAGTTATGGTTCATTTACATTATCATCTAAATGATTACATAACATAAAACCTTCATTTAATAAAATGAAGGTTTTTTTCCATTTTTGTTTGATTTGAGAACCCCTTGAACGTCTTTTCAAAGGGTTCTCAAAAATTCGAGATAGATCTAATTAGACTTTTTTACTTTTTTCTAAATTTTTTGGTTTTTCAACTATGGAATATGGAGCGGATTAGTTAAAAAAAGAAAATCCTATTTAGGATAATAATTGGATAAGAGAGCCTCTACCCTGTCAACGGATAGCGAGAGAACAAAATCTGGATAAATACCAATTCCTATTACTGGTAAAAAGATACAGATTAAAAGAAAGAGTTCTCGTGGTCCAGAATCCACAAAATTTGCGTTTGGAACATGAAATAGCTTGTATCCATAGAACATCTGGCGTAACATAGATAATAAATAAATAGGAGTTAATATCATTCCAATTGCCATTACAAAAGTAATTAGCATTTTAGGCATTAACAAAAATCTAGGACTAGTAATTAGTCCAAAAAATACTACTAATTCTGCAACAAAACCGCTCATTCCTGGCAAGGCAAGAGAAGCCATTGAAAAGCTACTAAACATGGTAAAAATTTTCGGCATTGGGATAGATATCCCCCCCAGTTCTTCGAGATAAACAAGACGCATTCTATCACAAGCCGTTCCCGCCAAGAAAAAAAGTGTAGCACCGATAAATCCATGGGATAATATTTGTAAAATAGCTCCATTTAGTCCAATGTTAGTTATGGAACCAATTCCTATAATTATGAAACCCATGTGAGATACGGAGGAGTAGGCTATTCTTTTTTTGAAATTTCGTTGACCAAGAGAAGTTAAAGCTGCATAGATTATTTGCACCGCTCCTATTATTACCAACCAGGGGGAAAATAGATAATGAGCATGAGGTAACAATTCCATATTGATCCGAATCAATCCGTATGCTCCCATCTTTAATAGGATTCCCGCTAAAAGCATACATGTACTGTAATGTGCTTCCCCATGGGTATCTGGTAACCACGTATGTAGAGGTATAATCGGCAATTTGACAGCATAAGCAATAAGGAAGCCAAAATAAAGTAGTATTTCCAATGTTGCAGGGTATGATTGATTAATCAATCTTTCCAAATCTAATCTTGGTTCGTTAGAACCATATAAGCCCATACCCAGAACTCCGATTAAGAAAAAAATGGAACCGCCTGCAGTATACAAAATAAACTTGGTAGCTGAATACAGACGCCTCTTTCCCCCCCACATGGATAAAAGTAAGTAAACAGGAATTAATTCTAACTCCCACATGATAAAAAAAAGTAAAAGGTCTCGTGAAGAAAATAATCCTATTTGACCGCTATACATTGCTAGCATCAGGAAATAGAATAATCGCGAATTCCGGGTAACTGGCCAAGCCGCTAAAGTAGCTAAAGTAGTAATAAATCCTGTCAAAAAAATAGATCCTAATGAAAGTCCATCGATTCCTAATCTCCAGTGGAAATCGAAAACATCTATCCATTTAGAATCCTCCTTTAATTGGATTAAGGGATCCTCCAATTGGAAATGATAACAGAATGCATAAGTCATTAGAAGGAATTCTAATAAACAAATAGATATAGTATACCACCTAACGATTTTGTTTCCTTTATGAGGTAAAAAGAAAATTAATGAACCTGCAAATATCGGCAAAACAACAAGTATTGTTAACCAAGGAAAATAACTCATGATAAAGTAATAAAGACAAGATACGTTTTGACCAGAAAAGCCTATGCTCGATTATTTCGAGCACAGGCTTCTTCGGTAAAGAGGAATCAGACGATTCAAGTGGAGTTTTTTGTAACGTATCAATAAGATAGAGCCATGCTGCGGGTTGTTTCAGGTCCTAAATAAACGCGGACACTTAAAAAATCTGTTGGGCAGGCGGATTCGCATCTCTTACAACCCACACAATCTTCGGTTCTCGGCGCAGAAGCAATTTGCTTGGCTTTACATCCATCCCAAGGTATCATTTCTAATACATCTGTTGGACAAGCTCGTACACATTGAGTGCATCCTATACATGTATCATAAATTTTTACAGAATGTGACATTGGATCTATAAATTTTACTTTTCAACATAAAAATTTTCGATCTGGTAAAAATAAAATTAGTACTATATAAGTTAGATGTATTGTAGACACCAGACGAAGCAATGGTTTATCCAAACTTTAACAAATAATTCTTAATCTGTTTGTGAGAAAGCGTGAAAAGAGCCAAGAGACTTGAATTTAAAGCTTCAACAGTCATAATTATACGAATTCTACATACTAATTCGAATTAGCCAATAAATTAAATTGGCTATCATCTTTTCAATATAAATTTTTGCAATATTCAAATTGCAATATCAATGAATTGCAAAAATGCAATATTCAATAAGTAAAAAAGAATGCTCTGAAATAACCTACTCCAAAAATGGATATTCTCAAATAATATTAAGAAAATAAGATTTGATTTCTATTCATCTTAATGTTCCATATTATTATATATGCGCCTTTGTTTAGAGGATTCTATGTCTAATTATTCAAAAAATTAGATTGATTGATACGAGTTGATTTCCTGTTACGATGGATGGAAGAAAGAATGGATAGTCCAATAGCCGCTTCAGCAGCCGCAAGGGCTATAACAAAAATTGCGAAAATGTCTCCTTTTAATTGGCGACTATCAAATAGATCAGAAAATGTTACGAGATTTAGATTAATTGAATTCAGTATAAGTTCAAGACATATTAGAGCTCTAACCATGTTTCGGCTTGTGATCAATCCATAGATACCAATCGAAAATAAATAGACACTCAAAAAAAGTACATGCTCAAACATCATTAACTAACTCCTTATCAATCTCGATTCATTTCAATATGAGGACAAGAATTGAACCGATTCAATTAATTAGAATAGAACAATTACGCAACAAAAGAGAAAAGAAGGTATTTGTTGTGTTGGCAGTAGATGGGTTTTACTAAATCAAAATTGTGATTCTTTAGTTATTTATTTTAGATTTGAAATTCTAAGAATTTTGACTCATTCTAAGTATTTCTTATTGTCGAGCCATAGTAATTGCACCTATTAAAGAAACTAGAAGAATTAGGGAAATGAGTTCAAACGGAAGATAAAAATCGGTTGCTAAATGAATCCCAATTTGTTGAACGTTATTTATGAGACCCTGTTCTACTATTTGGTTTGATCTTGTAGTCCAAAGAATTCCATACCATGACGTATCTAGGATAGTAGTCATTAGTGAAAAAGGAATAGTTATACAAACGAGTGAAGTAAACCCATCTCCAATAGTCCAATAATTCTTATCTTTAGACCACTCTGAGCCGTTTACAAACATTACAGCAAATATGATCAAGACATTTATGGCTCCCACATAAATAAGAAGTTGTGCGACAGCTACAAAGTAGGAATTCAATAAAAAATAGAATAAGGATATACAAACAAGAACTAATCCCAGCGAAAAGGCAGAATAAATTGGGTTGGTAAGTAATACTACTCCTAGACCCCCTAGTAGAAGAACAAATCCCCCAAATAGCACAAGAATCTCATGTATTGGTCCAGGTAAATCCATTATGCATAAAAAGAAATTAATAGTATAAAATTTTTCATGAACTGACTAAAACTAAAAGATTCAAAGAAGGAAAAAGGGATTAGGATATTTTTTTGTATATTTGTATATAAGTTGTATAGTTAGAAATTACATCACGAAAATCTACTCTCATTTTAAATCAGGAATAATTTGCAATAAGCAGTAGTTATTGGTTTTTCTTTCTAGTTAGTAAAAAACTATTGGATTTTTCTAACAAAAAAAATCCTAGTAATCAGTAATCGTTCTTGAATTCCAAAATTTTTCTTCGTCTATTTTACTTTGAGGCGAATTCCTAATTGTTTGAATTGTGTAATCTCCCATTATGGAGATTGGTAACCGACTCAAAGCAATTTGATTGTAATTCAATTCATGACGATCATAAGTAGAAAGTTCATATTCTTCAGTCATTGATAAACAGCTTGTCGGACAGTATTCAACACAGTTACCACAAAATATACAAACCCCGAAATCAATACTATAATTAAGCAATTGTTTCCTTTTAATATCCTTTTCAAATCTCCAATCCACAAGGGGTAGATCTATCGGGCATACGCGAACACATACTTCACAAGCAATACATTTATCAAATTCAAAGTGTATTCGCCCCCGGAAACGCTCCGATGTAATTGATTTTTCATAAGGGTAGTGAATCGTTATAGGTAAACGGTTTGTGTGGGATAGGGTAATTATGAAACTTTGACCAATGTATCTTGCGGCGCGTATTGTTTGTTGACCATAACTAATGAACCCAGTTATCATAGGGAACATATTCTAAATATCTATGAAAAAGGTATGTTTCTTTCTCTTGTTTGAGAGAACTTTTGTGTTGAAGATATTCTTACTGTTATTGTATTATCTTATTTATAGTGAAACTAGTTGGAAAGAAGTTGTTAATAAGAGATTGCCCAGAGAAATGGGTAAAAGAAATTTCCATCCAAGATTTAATAACTGATCCATTCTCATCCTGGGTAAAGTCCATCTTATTGTGATAGAAATGAAGAGAAATAAATAAGCTTTAGTTAATGTAATAAGGATACCCATTATCATTTCCAAAATTCCAACCATTTTATTCATTTGGAAAAATCCAAAAAAGGATATATAGGGAATAGAAAAATTCCACCCGCCTAAGTAGAGAACAGTTACAAATAAAGAGGAAACTAATAAATTTAGGTAAGAAGCAAGATAAAATAAACCATATTTAATACCGGAATATTCAGTTTGATAACCTGCTACTAATTCTTCCTCTGCTTCTGGTAAATCAAAGGGTAATCTTTCACATTCTGCCAAAGAAGAAATTAGAAAAACTAGAAAACCTATAGGCTGACGCCAAAGATTCCATCCAAAAAAACCATATTTTGACTGTGCTTCAACTATATCAACTGTACTTAACTGTTAGATAATCATAGTCGATGATAACATCACAGTTCCCACCGCTATTCCAAAACCGTACATGAAACCTTAGCTTCATACGGCTCCTCTATGATCAGAAAAAAGGAAAGGATTGTTTCGTTTCGGTATTATCCCCTGGACGTAGATAAAATTAGGTAAGATAAAATTGATTGGAAAGTCCTAAATTAGACCAAAGCAATTCCGTCTGCTAGAATAATAAAAAAGCGCTTCCGAATTGATCTCATCCTTTATATAATAAAATGAGAATTTTTCTTTGTTCAGTAATAACTTAGATATTGGAATAAAACACTCGTTATAGCAATTAATAAATGGAAAGAATTGGGCATTAGTTCATGAGGAATTCTGTATGAATATAGATAAAGGAAGGAAAGAATAAATAAGGATCCTTTTTTGTATTGCATTCCATATCTTTTGTCCTATTCTTCTTTCCCCAGGAAGGGGTACTTAAAAAGAAAAAAGGAATAAAGGGTTAATTCGTTCTTGATAGCTATTTCCTTAACAAGTGAATGGGAACATACTCTGGATCGGAATCCGAAGAAAGTACTACTTGATCATTTCCACCAATTTCAAGTCCTTATTATGATTCCTTTTATGAGGAAAAATGCCTAATGATTTAGATTCTCTCATTACTAATCCTTTATGTACTTTAGTGTTCCTAATCCCTCACTAACTTTGATGGATTCCCTTATGGTTATAAGTTATAGTAATAACTAAAAATATTCTAGTAATGGAATTCCATATCGCGAATCTTTTATTCTTGCCCGCTTCAAGATATGATGACTAATCAAACAATCTCAACCTTGGGGTAAAGAGTTTACACTGCTTATGTTTACTTCAACTTTTTTCTTGTACTTAGGAAATGAGATTTTTTCTTTTTACTACAAATTAATAAGCGGTTTTGTTTCACTCATATAGCTATCTAGTTTAACTTACCAACCTGAATACTTAATAAGAAAAGGAAGATAAGTATTCAATGTATTTTAGAGGAAAAAGCTCCTATTTTAACGAATCACACGTAGAGATATTGCTAGTACACAAAAAGTTAATGGTATTTCATAACTAATAGATTGAGCAGCCGCTCGTAGACCGCCTAAAAAAGAATATTTATTATTTGAGCTATATCCTGCCATAAGAAGACCAATAGGAGCAACACTTGAAATGGCAATCCATAAAAAAACACCAATACTAAGATCAGCTAAAACAAAACGATATCCCAAAGGGATAACTAAAAAACTTAATAAAATGGATATGACTGCTATAGAGGGTCCAATGCTAAATAAAGGAATCTCTCCTCGGGATGGGAGGATATCCTCTTTAAAAAGTAGCTTAGTTCCATCTGCTATAGCTTGAAGCAGTCCCAGGGGGCCAGCATATTCAGGACCAATACGTTGTTGTATCGATGCGGATATTTCTCTTTCTAACCACACAATTACGAGTACTTGTATTGTGATTCCCAATAGGAGGGTCAAAATGGGTAGAATCCATATCAGTCCATAGACTTCTTTTAATAATTCCATTTCGAAAAAGAATTGATAGTTTCTACCTCTACCCTATCTATTATCATTTCAACGATCAACTTCCCCCATAATGATATCTATACTACCTAATATCGTCATGATATCAGCCAATTTCATTTTTTTAACTAGCTGAGGAAGAATTTGCAAATTAATAAAACCGGGTGGACGAATTTTCCATCTCCAGGGGAAAAGACTATCATCTCCTACCAGATAAATTCCTAATTCACCTTTTGGAGCTTCTACTCTTACATAAAGCTCTTGCTTTGATAATTCAAAATTGGGCGAAGGTTTTTTACCAAGAAATCGATATTCAAAATCATTCCATTCGGAATTCTTTGCTTTCTTAAAGCGTCGGGCTTCTAAATTCTCATAAGGCCCTCCAGGAATTTTCTCTATAGCCTGTTGAATAATTTTGATGGATTCTCTCATTTCACCGATTCGTACTAAATAGCGAGCTAATGAATCTCCTTCTTTTTGCCATTGGACTTTCCAATCGAATTGATTGTAAGACTCATAAGGATCAATTTTACGAAGATCCCATTGTATTCCAGAAGCTCGTAACATTGGTCCCGATAAGCCCCAATTAACAGCTTCTTCTCCGCTAATAAAACCGACTCCTTCAACTCGTTCTAAAAAAACAGGATTCTGTGTAATAAGTTGTTCATATTCAACAACTCCTCGTAAAAAATAATCACAGAAATCTAAACATTTATCCATCCACCCATAAGGTAGATCGGCAGCTACTCCTCCGATGCGAAAGTAATTATGCATCATTCGCATACCTGTAGCAGCTTCAAATAGATCATATATCAATTCTCTCTCTCTAAAAATGTAGAAAAAAGGGGTCTGTGCCCCGAGATCTGCCATAAAAGGTCCAAGCCATAACAAGTGAGAAGCTATACGGCTCAATTCTAACATAATTACCCTAATATAGCTGGCTCTTTGGGGTATTTGAATATTCTCCAAGAATTCAGGTGCATTTACCGTTATTGCTTCTGTAAACATAGTAGCTAAATAATCCCACCGTGTTACATAAGGCAAGTATTGTATAATAGTTCTGTTTTCTGCGATTTTTTCCATTCCTCTGTGTAAATAGCCTAATATGGGTTCACAATCAATAACATCTTCACCATCGAGAGTAACGATCAGTCGAAGAACACCATGCATTGATGGGTGGTGAGGGCCCATATTGACTATCATGAGATCCTTTCTTGTAAGCGGTAGACTCATATCCTTTCTTCCTTAATTCATTATTCCATGAAAATGGATTATTCCATGAATTCCTCAAAACGAGGCTCATCAAAATGCAAAATCTAAGACTACTATAAGACTACTAATAAAATAAGAAAAAAATTCGAACGATTAAATTACTTCTCCCGAATATCCAACTGACTGATTAATTTCTTATAACGTACTCTATTTTTCTTTGCCAAATAAGCCAGCAAACGTTGACGTTTTCCCAAAAGTCTTCGTAGACCTCTTTCCGATGAAAAATCTTTTTTTGTGTAATTCCAAATGTGAAGCAAGTCTCCGTATCTTATTGGTGAAACTGAATACTTGAAATTCAACATAAATCAAAAAATTTTTCTACCTCCTTTCTTTTTCATGTATTTTTCTGATCAGGAAAAATCAAAAATTATGTCAGTTATTTTGAAGTTATTCGAATCTCGGCGGTCGGCTGTTAACTGACTGGTCGTAGGTTCGAATCCTACTTGGGGAGATTTGATTCATTCTTTAATGTAAGAATAAAGAATTGAATTAAAAGGCTTGTCCACTTCGACAAAAGGAAAGAGCATACCCAAGTTCAATAGCTTTACGTCCGTTATTCCGATCATGATTTTCCTACCCTCAGGGAGAAAGTAAAGCCCTTCCCGGATTCGAACCCCCGACACCCCACCCGGACCTCCGGGCAGAGCTTTTTTTTGGTTTTTTCATCTTTTCATCAAAGAGTTGAACAATGAAGATAGATGGCAAGTGCCTGATCGATTTGATCAGGTCGTGTAGGAACAAGGTTCAAATCGTTCGTTCGTTAGGATGCCTCAGCTGCATACATCACTGCACTTCCACTTGACACCTATTTAAACGGCTCGTCTCGCCGCTACCTTATCCTATTTCCATACTTCTGTCGCTCCATCCCCGTATGGGTGGAGAACCCGTCGCTGTCTCGGCTGTGCTACCGGAGGCTCTAGGGAAGTCGGAGGAGAGAGCACTCATCTTGGGGTGGGCTTACTACTTATATGCTTTCAGCAGTTATCCTCTCCGCACTTGGCTACCCAGCGTTTACCGTAGGCACGATAACTGGTACACCAGAGGTGCGTCCTTCCCGGTCCTCTCGTACTAGGGAAAGGTCCTCTCAATGCTCTAACGCCCACACCGGATATGGACCGAACTGTCTCACGACGTTCTGAACCCAGCTCACGTACCGCATTAATGGGCGAACAGCCCAACCCTTGGAACCACCTACAGCTCCAGGTGGCGAAGAGCCGACATCGAGGTGCCAAACCTTCCCGTCGATGTGGACTCTTGGGGAAGATCAGCCTGTTATCCCTAGAGTAACTTTTATCCGTTGAGCGACGGCCCTTCCACTCGGCACCGTCGGATCACTAAGGCCGACTTTCGTCTCTGCTCGACGGGTGAGTCTTGCAGTCAAGCTCCCTTCTGCCTTTGCACTCGAGGACCAATGTCCGTCTGGCCCGAGGAAACCTTTGCACGCCTCCGTTACCTTTTGGGAGGCCTACGCCCCATAGAAACTGTCTACCTGAGACTGTCCCTTGGCCCGCGGGTCTGACACAAGGTTAGAATCCGAGCTCTTCCAGAGTGGTATCTCACTGATGGCTCGGGCCCCCCCGGAAGGGGGCCTTCTTCGCCTTCCACCTAAGCTGCGCAGGAAAGGCCCAAAGCCAATCCCAGGGAACAGTAAAGCTTCATAGGGTCTTTCTGTCCAGGTGCAGGTAGTCCGCATCTTCACAGACATGTCTATTTCACCGAGCCTCTCTCCGAGACAGTGCCCAGATCGTTACGCCTTTCGTGCGGGTCGGAACTTACCCGACAAGGAATTTCGCTACCTTAGGACCGTTATTGTTACGGCCGCCGTTCACCGGGGCTTCGGTCGCCGGCTTCCCTGTCATCAGTTCACCAACTTCCTTGACCTTCCGGCACTGGGCAGGCGTCAGCCCCCATACATGGTCTTACGACTTTGCGGAGACCTGTGTTTTTGGTAAACAGTCGCCCGGGCCTGGTCACTGCGACCCCCTTTTGCGAGGGGGCACCCCTTCTCCCGAAGTTACGGGGCTATTTTGCCGAGTTCCTTAGAGAGAGTTGTCTCGCGCCCCTAGGTATTCTCTACCTACCCACCTGTGTCGGTTTCGGGTACAGGTACCCTTTTGTTGAAGGTCGTTCGAGCTTTTCCTGGGAGTATGGCATGGGTTACATACTTCAGCGCCGTAGCGCCTGGTATGAGCCTCGTGGAGAAGCAATGGCTAGTCCACGGGGCTCATACTTCAGCGCTGCAGCGCTTGGTACTCGGACCTCGGCTCGAGGCATTTTCTCTACCCCTTCTTACCCTGAAAAAGCAGGGTCACCTTGTGTCCTTAAACCTATAACCATCTTTCGGCTAACCTAGCCTCCTCCGTCCCTCCGTACCAACAAGGGGTAGTACAGGAATATTGACCTGTTGTCCATCGACTACGCCTTTCGGCCTGATCTTAGGCCCTGACTCACCCTCCGTGGACGAACCTTGCGGAGGAAACCTTGGGTTTTCGGGGCATTGGATTCTCACCAATGTTTTCGTTACTCAAGCCGACATTCTCGCTTCCGCTTCGTCGACCCCCGCTTTCGCGGTTGCTTCCCTCTAAGGCGGAACGCTCCCCTACCGATGCATTTTGACATCCCACAGCTTCGGCAGATCGCTTAGCCCCGTTCATCTTCAGCGCAAGGGCGCTCGATCAGTGAGCTATTACGCACTCTTTAAAGGGTGGCTGCTTCTAGGCAAACCTCCTGGCTGTCTTTGCACCCCCACCTCCTTTATCACTGAGCGGTCATTTAGGGGCCTTAGCTGGTGATCCGGGCTGTTTCCCTCTCGACGATGAAGCTTATCCCCCATCGTCTCACTGGCCGACCTTGACCCCTGTTATTTTTGGGTCATATCTAGTATTCAGAGTTTGCCTCGATTTGGTACCGCTCGCGCAGCCCGCACCGAAACAGTGCTTTACCCCTAGATGTCCAGTCAACTGCTGCGCCTCAACGCATTTCGGGGAGAACCAGCTAGCTCTGGGTTCGAGTGGCATTTCACCCCTAACCACAACTCATCCGCTGATTCTTCAACATCAGTCGGTTCGGACCTCTGCTTAGTTTCATCCAAGCTTCATCCTGGTCATGGATAGATCACCCAGGTTCGGGTCCATAAGCAGTGACAATCGCCCTATGAAGACTCGCTTTCGCTACGGCTCCGGTGGGTTCCATTCCCTTAACCAAGCCACTGCCTATGAGTCGCCGGCTCATTCTTCAACAGGCACGCGGTCAGAGATCACTTTCCCCTCCCACTGCTTGGGAGCTCAGCACGGTTTCACGTTCTATTTCACTACCCACTGGGGGTTCTTTTCACCTTTCCCTCACGGTACTACTTCGCTATCGGTCACCCAGGAGTATTTAGCCTTGCAAGGTGGTCCTTGCTGATTCACACGGGATTCCACGTGCCCCATGCTACTCGGGTCAGAGCGTAAGCTAGTGATGCTTTCGGCTACTGGACTTTAGCCATCTAGGGTGCGGCACTCAACCGCTTCGCCTAGCAGCACAACGCTTGTATTGCTCTCCCACAACCCCGTTTTCACGGTTTAGGCTGCTCCCATTTCGCTCGCCGCTACTACGGGAATCGCTTTTGCTTTCTTTTCCTCTGGCTACTAAGATGTTTCAGTTCGCCAGGTTGTCTCTTGCCTGCTCATGGATTCAGCAGGCAGTTCAAAAGGTTGACCTATTTGGGAATCTCCGGATCTATGCTTATTTTCAACTCCCCGAAGCATTTCGTCGCTTGCTACGCCCTTCCTCGTCTCTGGGTGCCTAGGTATCCACCGCAAGCCTTTCCTCTTTTGAACCTCGCCATTAACGTTAAGGCTATGCCATCCTAAGGTGCTACTAAATGGAAGGATCTTATCAACGTCCATGAATGCGAAATCATAGATCGAACTGCCGAATTGGCAAAATTCGGTGCTATCATAGTATCCGCTAAGTTCACGGGCTGGAGATAAGCGGACTCGAACCGCTGACATCCGCCACAGGGTAAACCACCGCCTCTCAGGCCTCCCCGACGGGTTCTACCATAGAGGCCAACGATAGGCAATAACTCCCCCCCGAACACAGCTTACAACTTTCATCGTACTGTGCTCTCCAAAGAGCAACTCTTCTCAAAATCTCAAAACAAAAGGTGCTGAGTTGGAATCCCATTCTAAGGATTCTTGTGGTTCCGGGGAATCCAGCTACAGGAGAACCAGGAACGGGGAGCTCTCCCCTTTTTCCGCCCGACTCTTTGATCTTAACTTAAGAATGCTGGTTTTAAGAACGAGTGATTGCCCTTCTCCGACCCTTACTGCCCAACCGGAGAGCGGACGGCTAATGTGTTCCACTTATTGAACAGGGTCTATGGTCGGTCCGTGACCCCTGGACGCCGAAGGCGTCCTTGGGGTGATCTCGTAGTTCCTACGGGGTGGAGACAATGGGGTCGGTCCATGGATTTTCCTTCCTTTTGCCACATTTCGCTCAAAGGGTTGAAGGGAGATAGTGCATCAAGCTATTCGCAAGGGCCAACTTGATCCTCTTCCCCAGGGATCCCAGATGAGGGAAGCCTAGGAGAGCCGCCGACTCCAACTATCGTCCATGTACGATCCATACTAGATCTGACCAACTGCCCATCCTACCTCCTCTACCTTTTTGACAGCCCATCTTTTTGTCTCAGTAGAGTCTTTCAGTGGCATGTTTCAGTCCTCTTCCCCATTACTTAGAAAAAGTGAGCCACCGGTTCAGGTACAAGATACTATCATTACCGCCTGGACAATTAGACAGCCAACCCGTAATCGCAACGACCCAATTGCAAGAGCGGAGCTCTACCAACTGAGCTATATCCCCCCCGAGCCAAGTGGAGTATGCATGAAAGAGTCAGATGCTTCTTCTATTCTTTTCCCTGGCGCAGCTGGGCCATCCTGGACTTGAACCAGAGACCTCGCCCGTGAAGTAAATCATCGCCCCTACGATCCAACCAATTGGGAGAGAATCAATAGACTCCTTTTCGGGAGCGATTCATCCTTCCCGAACGCAGCATACAACTCCCCGTTGTACTGCGCTCTTCAAGTGTGCTTCTTCCCCCTTCTCCCCCTTACCCTGGCAAGTCCTTGGGAAATAACTCCGATGGGCAGAAAAAGGAAGGGGTTAAGAGACCCTCCTGGCCCAACCCTAGACACTCTAAGATCCTTTTTCAAACCTGCTCTGCTCCCATTTCGAGTCAAGAGATAGATAAATAGCCACATCCCATTGCACTGATCGGGGGCGCTCGTAGTGACTTAGGGGGTCGAAGACCAAGAAGTGGCTTATTTATACCAAGCATTCCTCTTATGGCTAGATCCAATCTCCTGGTCCCTGCAGAAAGGAAAAAGAATTTCACGTTCTTCCTTTCAGGAAGGGAGGATTAGGGAAGTCCTATTGATTACTGCTTTCTCCAGACCGCCGGGAAAAGCATGAAAAAAGGCTCGAATGGTACGATCCCTCCGTCACCCCAGAATGAAAGGGGTGATCTCGTAGTTCTTGGTCTGTGAAGATGCGTTGTTAGGTGCTCCATTTTCCCATTGAGGACGAACCTCAACCTGTGCTCGAGAGATAGCTCTCCATACACTGATAAGGGATGTATGGATTCTCGAGAAGAGAGGAGCCGCGGTGGCCCCCCCCCGGACCGCCCGGATCCCACGAGTGAATAGAAAGTTAGATCTACATGGGATCTCACCTGAATCGCCCCATCTATCCTCCTGAGGAGAAGTTTGTTTGGTTTCAAACTCCGATTCAAACAGGAGGAGTACGCCATGCTAATGTGCCTTGGATGATCCACATCTTCGGGTCAGGCGCTGATGAGCACATTGAACTATCCATGTGGCTGAGAGCCCTCACAGCCCAGGCACAACGACGCAATTATCAGGGGCGCGCTCTACCACTGAGCTAATAGCCCGTCGCGCGGGCCTCCCTTTGGGAGGCCTGCTACGCCAAAAGCGAGAAAAACTCCATCCCTTTCCTTTTGACATCCCCATGCCGCCACACCACACGGGGGGACATGGGGACGTCAAAAAGGGGATCCTATCACTATCAACTAATTTGTTCCGACCTAGGATAATAAGCTCATGAGCTTGGTCTTACTTCACCCTAAAAGAAGACTTCCATATCCAAGTTTAGCTCAGACGTAGCTGCCTTCTTTTTGGGCGTGAAGCAGTGTCAAACCAAAATACCCAATAAGCATAAGCATTAGCTCTCCCTGAAAAGGAGGTGATCCAGCCGCACCTTCCAGTACGGCTACCTTGTTACGACTTCACTCCAGTCGCAAGCCTAGCCTTAGGCATCCCCCTCCTTACGGTTAAGGGTAATGACTTCAAACCTGGCCAGCTCCTATAGTGTGACGGGCGGTGTGTACAAGGCCCGGGAACGGATTCACCGCCGTATGGCTGACCGGCGATTACTAGCGATTCCTGCTTCATGCAGGCGAGTTGCAGCCTGCAATCCGAACTGAGGACGGGTTTTTGGAGTTAGCTCACCCTCGCGAGATCGCGACCCTTTGTCCCGCCCATTGTAGCACGTGTGTCGCCCAGGGCATAAGGGGCATGATGACTTGGCCTCATCCTCTCCTTCCTCCGGCTTAACACCGGCGGTCTGTTCAGGGTTCCAAACTCATAGTGGCAACTAAACACGAGGGTTGCGCTCGTTGCGAGACTTAACCCAACACCTTACGGCACGAGCTGACGACAGCCATGCACCACCTGTGTCCGCGTTCCCGAGGGCACCCCTCTCTTTCAAGAGGATTCGCGGCATGTCAAGCCCTGGTAAGGTTCTTCGCTTTGCATCGAATTAAACCACATGCTCCACCGCTTGTGCGGGCCCCCGTCAATTCCTTTGAGTTTCATTCTTGCGAACGTACTCCCCAGGCGGGATACTTAACGCGTTAGCTACAGCACTGCACGGGTCGAGTCGCACAGCACCTAGTATCCATCGTTTACGGCTAGGACTACTGGGGTCTCTAATCCCATTTGCTCCCCTAGCTTTCGTCTCTCAGTGTCAGTGTCGGCCCAGCAGAGTGCTTTCGCCGTTGGTGTTCTTTCCGATCTCAATGCATTTCACCGCTCCACCGGAAATTCCCTCTGCCCCTACCGTACTCCAGCTTGGTAGTTTCCACCGCCTGTCCAGGGTTGAGCCCTGGGATTTGACGGCGGACTTGAAAAGCCACCTACAGACGCTTTACGCCCAATCATTCCGGATAACGCTTGCATCCTCTGTCTTACCGCGGCTGCTGGCACAGAGTTAGCCGATGCTTATTCCTCAGATACCGTCATTGTTTCTTCTCCGAGAAAAGAAGTTGACGACCCGTAGGCCTTCCACCTCCACGCGGCATTGCTCCGTCAGGCTTTCGCCCATTGCGGAAAATTCCCCACTGCTGCCTCCCGTAGGAGTCTGGGCCGTGTCTCAGTCCCAGTGTGGCTGATCATCCTCTCGGACCAGCTACTGATCATCGCCTTGGTAAGCTATTGCCTCACCAACTAGCTAATCAGACGCGAGCCCCTCCTTGGGCGGATTTCTCCTTTTGCTCCTCAGCCTACGGGGTATTAGCAACCGTTTCCAGTTGTTGTTCCCCTCCCAAGGGCGGGTTCTTACGCGTTACTCACCCGTTCGCCACTGGAAACACCACTTCCCGTTCGACTTGCATGTGTTAAGCATGCCGCCAGCGTTCATCCTGAGCCAGGATCGAACTCTCCATGAGATTCATAGTTGCATTACTTATAGCTTCCTTATTCGTAGACAAAGCGGATTCGGAATTGTATTTCCTTCCAAGGATAACTTGTATCCATGCGCTTCAGATTATTAGCCTGGAGTTCGCCACCAGCAGTATAGCCAGCCCCTTCTTCTTGCGCCAAAGATCTAGATAATCGAAATTGAAAAGAACTGTCTTTTCTGTATACTTTCCCCGTTCTATTGCTACCGCGGGTCTTATGCAATCGATCGGATCATATAGATATCCCTTCAACACAACATAGGTCATCGAAAGGATCTCGGACGACTCACCAAAGCACGAAAGCCAGTTAGAAAATGGATTCCTATTTGAAGAGTGCCTAACCGCATGGATAAGCTCACATTAACCCGTCAATTTTGGATCCAATTCGGGATTTTTCTTGGGAAGTTTCGGGAAGAAATTGGAATAATATCGATTCATACAGAGGAAAAAGTTCTCTATTGATGCAAACGCTGTACCTAGAGGATAGGGATAGAGGAAGAGGGAAAAATCGAAATGAAATAAATAAAGAATAAAGCCAAAAAAATAAGTCGAAGATAGAAGAGCCCAGATTCCAAATGAAGAAATGGAAACTCGAAAAGGATCCTTCTGATTCTCAAAGAATGAGGGGCAAGGGGATTGATACCGAGAAAGATTTCTTCTTATTATAAGACGTGATTTGATCCGCATATGTTTGGTAAAAGAACAATCTTCTCCTTTAATCATAAATGGAAAGTGTTCAATTAGAACATGAAAACGTGACTCAATTGGTCTTAGTTAGTCTTCGGGACGGAGTGGAAGAAGGGCGGAGACTCTCGAACGAGGAAAAGGATCCCTTCGCAAGAATTGAACGAGGAGCCGTATGAGGTGAAACTCTCATGTACGGTTCTGTAGAGGGACAGTAAGGGTGACTTATCTGTCGACTTTTCCACTATCAACCCCAAAAAACCCAACTCTGCCTTACGTAAAGTTGCCAGAGTACGATTAACCTCTGGATTTGAAATCACTGCTTATATACCTGGTATTGGCCATAATTTACAAGAACATTCTGTAGTATTAGTAAGAGGAGGAAGGGTTAAGGATTTACCCGGTGTGAGATATCGCATTATTCGAGGAACCCTAGATGCTGTCGCAGTAAAGAATCGTCAACAAGGGCGTTCTAGTGCGTTGTAGATTCTTATCCAAGACTTGTATCATTTGATGATGCCATGTGAATCGCTAGAAACATGTGAAGTGTATGGCTAACCCAATAACGAAAGTTTCGTAAGGGGACTGGAGCAGGCTACCATGAGACAAAAGATCTTCTTTCTAAAGAGATTCGATTCGGAACTCTTATATGTCCAAGGTTAATATGGAAATTCTTTCAGAGGTTTTCCCTTACTTTGTCCGTGTCAACAAACAATTCGAAATACCTCGACTTTTTCAGAACAGGTCCGAGTCAAATAGCAATGATTCGAAGCACTTCTTTTTCCATTACACTATTTCGGAAACCTAAGGACTCGATCGTATGGATATGGAAAATACAGGATTTCCGATCCTAGCGGGAAAAGGAGGGAAACGGATACTCAATTTAAAGTGAGTAAACAGAATTCCATACTCGATCTCATAGATCCCTATAGAATTCTGTGGAAAGCCGTATTCGATGAAAGTCGTATGTACGGCTTGGAGGGAGATCTTTCCTATCTTTCGAGATCCACCCTACAATATGGGGTCAAAAAGCCAAAAAAATAAGTGATTCGTTTTTAGCCCTTATAAAAAGAAAACGGATTCTTGAACCTCTTTCACGCTCATGTCACGTCGAGGTACTGCAGAAAAAAGAACTGCAAAATCCGATCCAATTTTTCGTAATCGATTAGTTAACATGGTGGTTAACCGTATTATGAAAGACGGAAAAAAATCATTGGCTTATCAAATTCTCTATCGAGCCGTGAAAAAGATTCAACAAAAGACAGAAACAAATCCACTATTGGTTTTACGTCAAGCAATACGTAGAGTAACTCCCAATATAGGAGTAAAAACAAGACGTAATAAAAAAGGATCGACGCGGAAAGTTCCGATTGAAATAGGATCTAAACAAGGAAGAGCACTTGCCATTCGTTGGTTATTAGAAGCATCCCAAAAGCGTCCGGGTCGAAATATGGCTTTCAAATTAAGTTCCGAATTAGTAGACGCTGCCAAAGGGAGTGGGGGTGCCATACGCAAAAAGGAAGCGACTCATAGAATGGCAGAGGCAAATAGAGCTCTTGCACATTTTCGTTAATCCATGAACAGAATCTAGGTATGTAGACACATGGATCCATACATCTCGATTGGAAAAGAATCAATAGAAGGAGAATCGGACGATATCTTTTTCGAAACAAACAAAAAGGAAAAGAAAGAGAAAACAGAAATCATGATCAACTAAGCCCTCTCGGGGGCTTGCTTAAGAATAAGAAAGAGGAATCTTATGGAAATAGCATGGAATAAGGTTTGATCCTATTCATGGCGATTCCGTAAATATCCCATTCCAAAAATCGAAACAATCGGGACTTTTCGGAGATTGGATGCAGTTACTAATTCATGATCTGGCATGTACAGAATGAAAACTTCATTCTCGATTCTACGAGAATTTTTATGAAAGCGTTTCATTTGCTTCTCTTCCATTTTTTTTGGCCTAATTCTTCTTCTGATGATCGATTTAACCTCTGATCAAAAAGATAGACCTTGGTTCTATTTCATCTCTTCAACAAGTTTAGTAATAAGCATAACGGCCCTATTGTTCCGATGGAGAGAAGCTTTTTCCAAACGAACAATTTCAACGAAATCTTTCAATTTCTTATTTTATTATGTTCAACTTTATGTATTCCTCTATCCGTAGAGTACATTGAATGTACAGAAATGGCTATAACAAGGGGGTTTTGTGCATTTAATAACTATCTTTGTAGCTCAGAATGTTTCAGTTTATGTTCCTACCTATTGTCTGGATATACCAAGAGAGATCTACGGTCTAATGAGGCTACTATGAAATATTTACTCATGGGTGGGGCAAGCTCTTCTATTCTGGTTTATGGTTTCTCTTGGCTATATGGTTTATCTGGGGGGGAGATCGAGCTTCAAGAAATTGTGAATGGTCTTATCAATACACAAATGTATAACTCCCCAGGAATTTCAATTGCGCTTATATTCATCACTGTAGGACTTGGGTTCAAGCTTTCCCTAGCCCCTTTTCATCAATGGACTCCTGACGTCTACGAAGGAGTGTGGTTCGTTCGACAAATTCCTACCTCTATATCTATCTCGTTTTGCAAAACTCCATAGACATGCAGAAGAGAAATGCTATCCCCACTCCGACAACTTTTACCAAAAGTTTATTGTCTTTTTTCAAATAACAATTAAGGTGAAGCAGGGTCAGGAACAACGAATCTCTTTATGATAAACAGATCCATTTTGCAAGCTCGTTATTACGGGTAGTTCCTACAAAGAATCGGACTAATGACGTATACAATGCTTGAATTATCGATGTAGATGCTACATAGTGGGTTCTCATCCTTCAGAGACTACGAGTGTAATAGGAGCATCCGTTGACAAAAGGATCACCCTAGGCTATTGGGAACCTTTTTCGAAATGGATTTCGAAAAAGAATGGATTCGGTCTTATACATACGCGACAAATCTTTCTTTTATCACTTAGGAGCCGTGCGAGATGAAAGTCTCATGCACGGTTTTGCATGAGAGAAAGAAGCGAGGAATCCTCTTTTCGACTCTGACTCCCCCACTCCAGTCGTTGCTTTTCTTTCTGTTACTTCGAAAGTAGCTGCTTAGCTTTAGCCACGCGAATTCTCGATATTCCTTTTTATTTCTCATCAAACGAATGGCATCTTCTTCTGGAAATCCTAGCTATTCTTAGCATGATATTGGGGAATCTCCTTGCTATTACTCAAACAAGCATGAAACGTATGCTTGCATATTCGTCCATAGGGCAAATCGGATATGTAATTATTGGAATAATTGTTGGAGACTCAAATGATGGATATGCAAGCATGATAACTTATATGCTGTTCTATATCTCCATGAATCTAGGAACTTTTGCTTGCATTGTATTATTTGGTCTACGTACCGGAACTGATAACATTCGAGATTATGCAGGATTATACACGAAAGATCCTTTTTTGGCTCTCTCTTTAGCCCTATGTCTCTTATCCCTAGGAGGCCTTCCTCCACTAGCAGGTTTCTTCGGAAAACTCTATCTATTCTGGTGTGGATGGCAAGCAGGCCTATATTTCTTGGTTTCAATAGGACTCCTTACGAGCGTTCTTTCTATCTACTATTATCTAAAAATAATCAAGTTATTAATGACTGGACGAAACCAAGAAATAACCCCTTATGTTCGAAATTATAGAAGATCCCCTTTAAGATCAAACAATTCCATCGAATTGAGTATGACTGTATGTGTGATAGCATCTACTATACTAGGAATATCAATGAACCCCATTCTTGCAATTGCTACCCCTTTTTATTGCTCTCTAAGAACTCGAATTCTTATCGATACTGGAACTCAGAGCATAGGAGGGAAAGTCGATTTATGGATGGAATCAAATACGCAGTATTTACAGAAAAGAGTCTTCGTTTATTGGGAAAGAATCAATATACTTTTAATGTCGAATCGGGATTCACTAAGACAGAAATAAAGCATTGGGTCGAACTCTTCTTTGGTGTTAAGGTAGTAGCTGTGAATAGCCATCGACTACCCGGAAAGGGTAGAAGAATGGGACCTATTCTGGGACATACAATGCATTACAGACGTATGATCATTACCCTTCAACCGGGTTATTCTATTCCACTTCTAGATAGAGAAAAGAACTAAAGGAGAATACTTAATAATATGGCGAAACATTTATACAAAACACCTATCCCGAGCACACGCAAGGGAACCGTAGACAGGCAAGTGAAATCCAATCCACGAAATAAATTGATCCATGGACGGCACCGTTGTGGTAAAGGTCGTAATGCCAGAGGAATCATTACCGCAAGGCATAGAGGGGGAGGTCATAAGCGCCTATACCGTAAAATCGATTTTCGACGGAATCAAAAAGACATATATGGTAGAATCGTAACCATAGAATATGACCCTAATCGAAATGCATACATTTGTCTCATACACTATGGGGATGGTGAGAAGAGATATATTTTACATCCCAGAGGGGCTATAATTGGAGATACTATTGTTTCTGGTACAAAAGTTCCTATATCAATGGGAAATGCCCTACCTTTGAGTGCGGTTTGAACTATTGATTTACGTAATTGGAAGTAACCAATTAGGTTTACGACGAAACCTAGAAATCGATCACTGATCCAATTTGACTACCTCTACGGGATAGACCTCAACAGAAAACTGTTGAGTAACGGCAGCAAGTGATTGAGTTCAGTAGTTCCTCATAGAAAATTATTGACTCTAGAGATACGGTAATATGGAGAAGACAAAATTGTTTGAAGCACGCACAGAACCGGAAGCGCCCCTTGTTTCAAAGAGAGGAGGACGGGTTATTCACATTTAATTTGATGGTCAGAGGCGAATTGAAAGCTAAGCAGTGGTAATTAAGACCCCCGGGTGAAAATAGGGATGTCTCCTACGTTACCCATAATATGTGGAAGTATCGACGTAATTTCATAGAGTCATTCGATCTGAATGCTACATGAAGAACATAAGCCAGATGACGGAACGCGGAGACCTAGGATGTAGAAGATCATAACATGAGCGATTCGGCAGATTTGGATTCCTTTTCTATATATCCACTCATGTGGTACTTCATCATACGATTCATATAAGATCCATCTGTCTAGAGATCGTCATATACATCTAGAAAGCCGTATGCTTTGGAAGAAGCTTGTACAGTTTGGGAAGGGGTTTTTTGAGAAAAAAGAAGAATCTACTTCAACCGATATGCCCTTAGGCACGGCCATACATAACATAGAAATCACACGTGGAAGGGGTGGGCAATTAGCTAGAGCAGCAGGTGCTGTAGCGAAACTGATTGCAAAAGAGGGTAAATCGGCCACTTTAAGATTACCATCTGGGGAGGTCCGTTTGGTATCCCAAAACTGCTTAGCAACAGTCGGACAAGTGGGTAATGTTGGGGTGAACCAAAAAAGTTTGGGTAGAGCCGGATCTAAGTGTTGGCTAGGTAAACGCCCCGTAGTAAGAGGGGTAGTTATGAACCCTGTGGACCACCCCCATGGGGGCGGTGAAGGGAAAGCCCCCATTGGTAGAAAAAAACCCACAACCCCTTGGGGTTATCCTGCGCTTGGAAGAAGAACTAGGAAAAGGAAAAAATATAGTGATAGTTTTATTCTTCGTCGCCGTAAGTAAATATGTAACTAGGAATATGGAAAATTGCATTTTTGGAATTTGCAATAATGCGATGGGCGAACGACGGGAATTGAACCCGCGCATGGTGGATTCACAATCCACTGCCTTGATCCACTTGGCTACATCCGCCCCTTATCCAGCTAAAGGATTTTCTCTTTTTTCCATTCATCATTATTCTATTTATTCTGACCTCCATACCTCGATCGAGATAGTGGACATAGGATGCCACTCTTTAAAATGAAAAAAAGGAGTAATCAGCTGTGACACGAAAAAAAACGAATCCTTTTGTAGCTCGTCATTTATTGGCAAAAATAGAAAAGGTCAATATGAAGGAGGAGAAAGAAACAATAGTAACGTGGTCCCGGGCATCTAGCATTCTACCCGCAATGGTTGGCCATACAATCGCGATTCATAATGGAAAGGAACATATACCTATTTACATAACAAATCCTATGGTAGGTCGCAAATTGGGGGAATTCGTGCCTACTCGGCATTTCACGAGTTATGAAAGTGCAAGAAAGGATACTAAATCTCGTCGTTAACTGAATTCAGAATAGAAAGATTCAGAATAAACAAA
>NC_033980.1 Molinia caerulea voucher ISC:L. Clark 1684 plastid, complete genome
GAAATACCCAATATCCTGTTGGAACAAGATATTGGGTATTTCTGGCTTTCCTTCCTTTAAAAATTCCTAT
ATGTTAGTAGAAAAACCTTATCCATTAAGAGATGGAACTTCAAGAGCAGCTAGGTCTAGAGGGAAGTTGT
GAGCATTACGTTCGTGCATTACTTCCATACCAAGATTAGCACGGTTGATGATATCAGCCCAAGTATTAAT
AACGCGACCTTGGCTATCAACTACAGATTGGTTGAAATTGAAACCATTTAGGTTGAATGCCATAGTGCTA
ATACCTAAAGCAGTGAACCAGATCCCTACTACAGGCCAAGCAGCCAAGAAGAAGTGTAAAGAACGAGAGT
TGTTAAAACTAGCATATTGGAAGATTAATCGACCAAAATAACCGTGAGCAGCCACAATATTATAAGTCTC
TTCCTCTTGACCAAATTTGTAACCCTCATTAGCAGATTCATTTTCAGTAGTTTCCCTGATCAAACTAGAG
GTTACCAAGGAACCATGCATAGCACTGAATAGGGAACCGCCGAATACACCAGCTACACCTAACATGTGGA
ATGGATGCATAAGGATGTTGTGCTCCGCCTGGAATACAATCATAAAGTTGAAAGTACCAGATATTCCTAA
AGGCATACCATCAGAGAAACTTCCTTGACCAATAGGGTAAATCAAGAAAACAGCAGTAGCAGCTGCAACA
GGAGCTGAATATGCAACAGCAATCCAAGGACGCATACCCAGACGGAAACTAAGTTCCCACTCACGACCCA
TATAACAAGCTACACCAAGTAAGAAGTGTAGAACAATTAGCTCATAAGGACCGCCATTGTATAACCATTC
ATCAACAGATGCAGCTTCCCAAATTGGGTAAAAATGCAATCCGATCGCCGCAGAAGTAGGAATAATGGCA
CCAGAGATAATATTGTTTCCATAAAGTAAAGAACCAGAAACAGGCTCACGAATACCATCAATATCTACTG
GAGGGGCAGCGATGAAGGCGATAATAAATACGGAAGTTGCGGTCAATAAGGTAGGGATCATCAAAACACC
GAACCATCCGATGTAAAGACGGTTTTCGGTGCTAGTTATCCAGTTGCAGAAGCGACCCCACAGGCTTGTA
CTTTCGCGTCTCTCTAAAATTGCAGTCATGGTAAGATCTTGGTTTATTCAAATTGCAAGGACTCCCAAGC
ACACGTATTAACTAGAAATAAAATAGATAATAGAAGGCTTGTTATTTAACAGTATAACATAGCCTATATA
CCAATGTCAACCAAGCCAGCCCCAAGGATTGGATTTCCATACAACAAAATTCACCAAACCAAAATATTTT
GTAAATGAAGTGAGTGAAAATTCAAAACTCAGATTGCTCTTTTCGATTTTCCATATGGGTTGCCCGGGAC
TCGAACCCGGAACTAGTCGGATGGAGTAGATAATTCTTCCTTATTACAATAGAAAAAAAATCCCTCCCCA
AATCGTGCTTGCATTTTTCATTGCACACGACTTTCCCTATGTAGAAATAGCCAATTTCTATTCCGAGGAG
GAAGTCCACTAATTTTTTTTAATTAGTAAATCGATTCACCTACTATTTATTTAGGGGAACATTTCAGAAT
GGAAAATGTGAAAGTTTTATCTTGATATCGATCATTTCTAGTTTATTAGTTTTGTCTAAGTATTAATTAA
GAGTAAGAGGATTCACCAGGTCATTGATACGGATAATATCCAAATACCAAATACGCTCACTGTGTGATCC
ATGGAAAGAAAAGTGAGTTGTTTTGGTGAACATCAAAGAAAAAACTTGCTCTTCTTCCGTAAAAAATTCT
TCTAAAAATACCGAACCCAATCGTTGCATAAAAGTTCGTACCGTACTTTTATGTTTACGAGCTAAAGTTC
TAGCACATGAAAGTCGAAGTATATATTTTAGTCGATACAAAGTCCGTTTTTTCGAAGATCCACTATGATA
ATGAAAAAGATTTCTACATATCCGACCAAAGCGATCAAGAATATCCCAATCTGATAAATCGGTCCAAACG
GGTTTACTAATAGGATGCCCCGATCCAGTACAAAATTGAGCTTTTGATAAGGATCCAATGAGGGGAGTAG
CGGGGACTGTAGTATCAAATTTTTTCATTCGAGTATCTATTAGAAAAGAATTCTCCAGCATTTGATTCCT
TACTAACAAGGTATTTATTGGTACACTTGAAAGGTACCCCAGAAAATCGAAGCAAGAGTTTGTTAATTGG
TTTAGACGGATCCTTTGCGGTTGAGTCCAAAAAGAGAAAAAATATTGCGAGAAATTGACAAGGTAAGATT
TCCATTTCTTCTTCAAAAGAAGAGTTCCTTTTGATGCAAGAATTGCCTTTCCTTGGTATCGAACATAATG
CATAAGAGGATCCATAAAGAACCATATGGTTTTCCGAAAAAACCCTGGGTACATTACCCCAAAATGTTCC
ATCTTCCTAGAAAAGATGATTCGTTCCAGAAAGGTTCCAGAAGATGTTAATCGTAAGCAAGAAGATTGTT
TACGAAGAAACAACAAGAAAAATTCATATTCTGATACATAAGAGTTATATAGGAATCGAAATAGTCTTTT
ATTTTCTTTTTTCAAAAGAAAAATCGATTTCATTGAAATAATAAGACTATTCCAATTCGAATAATAATTG
AGAAAGAATCGCAATAAATGCAAAGATGGAACATCTTGGATCCGGTATTCAAGGAGTTGAACCAAGATTT
CCAAATGGATAGGATAGGGTATTTCTAGATGTGATAGATAATGTAAATGCAAAAATTTGTCTTCTAAAAA
AGGAAATATTGAATGAATAGATTGTAAATTTTGAAACTTTGGTATTTCTTTTTCTTCCGGACAAGATAGT
TCTCCTAGCGAGAATGGGATTTCTACAACGATCGCAAACCCCTCAGATAGAATCTGAGAATAAAACTCAG
AATAAAAATAATTGCTGTGATCCAACAATCGATCTTGGTTAGGATGATTAACCGAATTAATCCAAAAATT
CTGCTGATACATTCGAATAATTAAACGTTTCACAAGTAGTGAACTAAATTTCTTGTTATTACACCCAAAA
ATTTCCACAGGTTCGGAACCATTTAATCCATAATCATGGGCAAATGCATAAATATATTCCTGAAAGAGAA
GTGGGTAGACGAAGTATTGTTGACGAGATTTCTGTTTTTCTGAATACCCTTCGAATTTTTCCATTTGTAT
TTCTACTTGAATCAGAGAAAAAAAAGCATTTCTCGGTTTATCAAATGATGATACATAGTGCAATATGGTC
AGAACAGGGTGTTGCATTTTTTAATACAAATCCTGGAAAGAAAGGAAGTCTAATCCATAGATCTTTTTCT
ATCGAATTAGTTTATGTTTGTTCTAATTACAAAAAAGAAAAAATCTTTTATTTTTGCGGGCCAATCGCTC
TTTTGACTTTGGAATACAGTCTTTTTATCAATATACTGTTTCTTTTACACACTCAATTCATAACATCCCT
TTTCAATTCATAATCAAGAATAATTAGGATTTCTAAAAAAAAAAAAAAAGTCAAGGGTCCACTCATAGGA
AAACCCAACCTTTCCCCGCATCAGGCACTAATCTATTTTTAACGTCTAATTAGATCGGGGAATCATTCCA
ATTAAGAAGTTAAGCTCGTTGCTTTTTATTTTACCAGAATTAGAGCCAGGCTCTATCCATTTATTCACTA
GACCCAGAAAATCGGAATTTTTTTATTCAAAAAAAAAAAATTGATTTTATTACGACATGCTATTTTTTCC
GTTCATTACCTTTGAGGATCAGTCGTGGTCTTCTAGACTCTACCAAGAGTCTGGACGAATTTGTTGCTTC
ACCCAAATGTGTAAAAGATCATAGTCGCACTTAAAAGCCGAGTACTCTACCATTGAGTTAGCAACCCAGA
TAAAATAGGATCTTAGATACGATCGAAATCCAAAAATCGATGGAATTACACCGGACGCTCCTGCCAAAAC
ATTGACTTAGCAAGACATCAAAAGAAAGATTTTATCACCCATTAAAAACACTCAAATACCAAAATGAACA
GATCCGGTTAAATTTCACTAAGGTTAAAAAAGGAGCGACCCCAATCACAATGGCAAAATAGTCATTTTTT
TAGCAATTTTTATTTCTTTAAATAAAAAAATCTTGTATGTGTATGAGAGTACATGCAAGGGGGGCAACCC
TATCATTTGAGCGAAGTGTAGACAGAAATACCTAATATGGAGTGACGATAAAGAGACCTATCTATCTACA
AATTCTATTTGTTCAATAGACCTTTGTCAATGGAAATACAATGGTAAGAAAACCAATTAGATACAAAAAG
GAAATAAAATAAGGGCTTTTGTTGGATTGGCACGACATAAATGCAGCAAAAAAAAAATAGGACTAAGAAA
GAGGCAAATTGTGTCTAAATAATTAAGGGGTACTAGTGACCCTCTCCTACCTTTTTATTCATTTAGTTCT
TCAATTAACTCAAAGTTCTTTCTTTATCTTTAAAGAATTCTGCCTTCCTTAAAATATCATAAACAGTTCT
TGTAGGTTGAGCACCCTTTTCAAGAAAATAGAGAATAGCAGGAACATTTAAACAAGTTTGATTCTTTATC
GGATCATAAAAACCTACTTTTCGAAGATCTCTTCCTTCTCTTCGAGATCGAACATCAATTGCAACGATTC
GATAGACAGCTTATTGGGATAGATGTAGATAAACAATGCCCCCCCCCTAGAAACGTATAGGAGGTTTTCT
CCTCATACGGCTCGAGAAAATGATTCGAATTTCTGTCTACAATACAAGTAGATAGAAATTAGACTATGAC
TTGCATTAATTTCCTTACAGAAAAGAAAAAACAAATTTCATTTATACTCATGACTCAAGTTGGCTAATTT
TGACTGACAGACTTCAAAAGAAAAATCCTTCGAAATTTTTTGAGTCGTCTCTAAACTTTTTTCTTTATCT
CATCTCGAACAAATTGACTTTTATTCCTTATTCTAATCTAATTCTATTGTTGAGACGGTTGAAAATCGTG
TTTACTTGTTCCGGAATCCTTTATCTTTGATTTGTGAAATCCTTGGGTTTAGACATTACTTCGGGAATTC
CTATTCTTTTTTCTTTCAAAAGAGTAGCAACATACCCTTTCTTTTTTTCTTATTTCCTTCGATAAAGCAT
TTCCCTCTTTTATAGAAATCGAATATGAAAGAAATCGAATATGAACGATTGATTCTGATAGCCTTTTAAT
CGAAAAAGTTTTTCCAATCTTCCAAAATTGGACTTTTTTCTTATTTTAACCTTTCGATTTCTATATTAAG
GATAGACTGACAAAGTTGGCCTAATTTATTAGTTTTCACTAACCCTAGATTCTTTCCCTTGATAAAAAAG
AAATTCTGTCCTCTCGAGCTCCATGGTGTACTATTTACTTATAAACAACCCAGCGCAAATTCGGTTCGGG
ACGAATAGAACAGACTATGTCGAGCCAAGAGCATTTTCATTACTATGGAAAATGATGGATAGCAAAATCC
ACAATCGATCATGTCCTTCAAGTCGCACGTTGCTTTCTACCACATCGTTTTAAACGAAGTTTTACCATAA
CATTCCTCTAATTTCATTGCAAAGTGGTATCGAGAATTGATCCAATATGGATGGAATCATGAATAGTCAT
TGGTTTTGTATACTAATTCAAACTTGCTATCTATGGAGAAATATGAATAAAAGAAATAAGTATTTATCAG
GGAAGACTCTGCAAAGATCCAATTTATTTAAACCCATATTCTACCATATGAATGAAACATAGTTCGAAAA
AGATGAATAAAATAATTTGCTTAAGACTTATTTATTATGGAATTTCCATCCTCAACAGAGAACTCGAGAT
GATCAATCCTGAAATGAGAAGGATCCACTCTTCTCCAACAAATAAACTATCAACCTCCAAAAAAGTTTAA
TTAATTTAATTACTAATATATTTTTCTGTAACAAAAACAATTAACTATTAACCAAATAAACTATGCCAAT
GAAAAGATTGGCAGTTTTTTGGTAGTTATAAAATTATCATACTTCTTCGACTCGAGTAACAAAAGAAAGA
AAAAATGAAGTAAAAAAAAAATTCGTGTAAAGTAAAATTAAGGTCTTTGCTTTTACTTATAGCATTCTTT
CTTTTTTTTAGGTAAAAGAAAGAACTAAAAAGAAAAAATAAGAAAAGTATGATTTTTTTTGAATCCATTC
TATCCAACGAACAGTTCTTACCTTATCCTTACCGGAATGGATCATTCTGGATTTTTAAAGAATCACAGAT
CGAGATCGTTTTCGCTTAACCAAAAAAGGACCCTTCTTTTTTACTAATAATACAACAAAACAATAATACA
ACAAAACAAAAATCTATCTCTATCATAAAGGGATAGGTCTCATTTTTTATACAGTGTTTTACCTCATAAA
TTTTTGTTTTTTTCAATCAATTCGAAAGTCGAGTAGACAGAATATATGAATTTATCTCTAATCCTCACAT
TCCATTGATTTAGAAACGGATATTTGCAAATCAGATAATACCTAAAATAGAAAAATCGAGTCCCTATCTG
TAGAATGGAAACCCTTTTCTTTTTTCTCACGCCGATCTTGGTCAAAAGTTTTAAGGCCTGTGCTGAAACT
AAAAACATCCTACTCTTTAATCTGGCCATGAAACATAGAATTAGGATACTCCCCCTTTTATTTTCTTTTT
TTTACTTACTTTAGTTCTTTAGTTCGAGAAAAAGAAATAGGGGGGTACTTCTTTTCTTTCACATAAGAAT
TCCCACTTCATGGATATGGAGCATAAAGTTTATCTAAGAAGTTCGAATTTCAAAACACATATCCAAAACA
CATATGAGTAATGAGTAGTAGGAGCATATCCTGAATGTGCCTGATAGACCAAAATTTTTCAGGAAAATAA
AGATATTCAATTTGACTGGACTTGACACTTGATTTTCTTTTCTGAGAAAGAAAATAAATGCTTAGAAATG
CATCTAATCTAAGAGTTCATAAGAAATAATTATTCTCTTTACTAAACTTTTGTGTCGTGCAGGGCACAAT
ATGATTCTCTCTTTCGTTTCATCAGAAAAAATCTGGGACGGAAGGATTCGAACCTCCGAGTAACGGGACC
AAAACCCGCTGCCTTACCGCTTGGCCACGCCCCATTTCGTTTTATGCGACACTAATAAACACTATTATGT
TTATATATTATTCGTCAATCTCACTTCAATTACCTAAAAAATGAGGGATATTTTCTTGCTAGGATTCTAG
ACATGCGGATAATATAGAATCCAAAAAATGCATTGATCATTACATGGAATTCTATTAAGATATTATATGA
AAGTCGAATTTCTTCCATTCTCATTTGAGAATGCGAATACAAGGAGGTATTTTGTGTTTGGGAAAGTCCG
AAGAAAAAAGAAAAAAGGATTTTGAATCCACCTTTTCTTTTCCTTTTTCCCTTAGAAAAATAACTCAATC
AAAATTCAATTATCTACTCTACAAGAACGAAATGCTTGTTATGCCTAATATACTTAGTTTAACCTGTATC
TGTTTTAATTCTGTTCTTTATCCGACTAGTTTTTTCTTCGCCAAATTACCCGAAGCTTATGCCATTTTCA
ACCCAATCGTGGATTTTATGCCTGTCATACCTGTACTCTTTTTTCTATTAGCGTTTGTTTGGCAAGCTGC
TGTAAGTTTTCGATGAAATCTTTACTATTCTGTCTGCCAAATTGAATGATGTATTCATTCCAAAAAAATG
AAAAAAATGGATAAGAGCCGAGAAGTCTTATATTATGAACCTTCAATTCTAAAATTCAAATTCTTCTACA
TTGAATGTATAGCTGCAGCAATAATTTTGGATCAGCCTTTCTACCCCCTGTACCTACGTTGAGCAGGTAC
CTTTAGGTACCCACACAATACCTAAACGAATTTTTGATATTGATAAGAGTGCTTATTATAAAGCAATTCT
TGCAATTTTTTTTTTTCAGAATTGATTTTTGCATTTTTAGGTGTCAAAATAAACAAAACCCATCCTAGTG
GATCTGTGTGGTAAGGAAAAACGGGTAATCTATTCCTTAAAAAAAAATCTTGGAGATTATGTAATGCTTA
CTCTCAAACTTTTTGTTTATACAGTAGTGATATTCTTTGTTTCCCTCTTTATCTTTGGATTCTTATCTAA
TGACCCAGGACGTAATCCTGGGCGTGAGGAGTAAAAATCCAAAATTTTGGGGAATTTTTTCTTACAAATT
GGATTTATTTCGTACATTTATCTATGAGAAAATCCGGGGGTCAGAATTCCTTACAATTCGAAAGTCCCAA
ATGATCCGAGGGGGCGGAAAGAGAGGGATTCGAACCCTCGGTACAAAAAAATTGTACAACGGATTAGCAA
TCCGCCGCTTTAGTCCACTCAGCCATCTCTCCCCGTTCCAAATCGAAAGGTTTTCGTGATATGACAGAGG
CAAGAAATAACGATTGCAAAAAATCCTTCCCTTTTTTCATTTCAAAAGTGCATAAAAATTATATTGCCAA
TTCCATTTTAGTTATATTCTTTTTTCTTAATGTTAATAAAAAAAAATAAGAAAATTCTTGTTTTTTCTTT
CTAAAATTCGATATAGGCTGAGAGACAATCAGATATATTTTGTCTTCAGCAGGCATTTCCGTATAGGACT
TGTTAGAATAAAACAAGCAGGTTATATAAAAAAAAATTCTTTTTTTTTGATTATTTATCAACAAAGCAAA
AAGGTTCTTATCAAACCCACCATAAAATTGGAAAGAAAGATAAAGTAAGTAGACCTGACTCCTTGAATGA
TGCCTCTATCCGCTATTCTGATATATAAATTCGATGTGGATGAAATTGTTGTATAAGCGGATTTTTTTTA
TTTCCTTAGACTTAGACCGCGCAAGAATTTTTCGCTATTTACGATTTCATATTCTTGTTACTAGACGTTC
TATAGGAATAAGAATAAATCGCAACTCTTTTCCGTTACACATAAAAATGGATTTCGAAAGTCAATTTTTC
TTTTCAATATCTTTCTTTTTTTTTCAGAATCCTATTTTTGTTTTTCCACCCATGCAATAGAAAGCGAATG
AGAAAAGAGGGGTTATTTTCCCTTAAAAGATAGGCTTTGAAATAGGAATCATAGAATAATGCTGAATTCA
AATGTTTATTTCTTTATTTCTATAGTATAAGAAAAATTAATCGAATGAAATTCATGGATTTACCACGACC
TCGGTTGTGACCCCATAGATAAAAATGCAAAATTTCTATCTTCGAGACCGTTGAAAAAGGGCATTGAACG
AGAAAGAAATCGTCCACAGATAATCAAACTATCGTATGCCTTGGAAGTAATATGAGGTGCTCGGAAATGG
TTGAAGTAATTGAATAGGAGGATCACTATGACTATAGCCCTTGGTAGAGTTACTAAAGAAGAAAATGATC
TATTTGATATTATGGACGACTGGTTACGAAGGGACCGTTTCGTTTTTGTAGGATGGTCCGGCCTATTGCT
CTTTCCTTGTGCTTATTTCGCTTTAGGGGGTTGGTTTACAGGGACTACTTTTGTAACTTCTTGGTATACC
CATGGATTGGCTAGTTCCTATTTGGAAGGTTGCAATTTCTTAACCGCGGCGGTTTCCACCCCTGCTAATA
GTTTAGCACACTCTTTGTTGCTACTATGGGGCCCGGAAGCACAAGGGGATTTTACTCGTTGGTGTCAATT
AGGTGGTCTGTGGACTTTTGTCGCTCTCCATGGGGCTTTTGCATTAATAGGTTTCATGTTACGTCAATTT
GAACTTGCTCGGTCTGTTCAATTGCGGCCTTATAATGCAATTTCATTCTCTGCTCCAATCGCTGTTTTTG
TTTCCGTATTCCTTATTTATCCACTGGGACAATCTGGTTGGTTCTTTGCGCCGAGTTTTGGCGTAGCAGC
TATATTTCGATTCATCCTTTTCTTCCAAGGATTTCATAATTGGACGTTGAACCCATTTCATATGATGGGA
GTTGCCGGAGTATTAGGCGCGGCTCTGCTATGCGCTATTCATGGGGCTACCGTAGAAAACACTCTATTCG
AAGATGGTGATGGTGCAAATACCTTCCGCGCTTTTAACCCAACTCAAGCTGAAGAAACTTATTCAATGGT
CACTGCTAACCGCTTTTGGTCCCAAATCTTTGGTGTTGCTTTTTCCAATAAACGTTGGTTACATTTCTTT
ATGCTATTTGTACCCGTCACCGGTTTATGGATGAGTGCTATTGGCGTAGTTGGCCTGGCTCTGAACCTAC
GTGCCTATGACTTCGTTTCCCAGGAAATCCGTGCAGCGGAAGATCCTGAATTTGAGACTTTCTACACCAA
AAATATTCTTTTAAACGAGGGTATTCGTGCGTGGATGGCAGCTCAGGATCAGCCTCATGAAAATCTTATA
TTCCCTGAGGAGGTTCTACCACGTGGAAACGCTCTTTAATGGAACTTTCGTTTTAGCTGGTCGTGACCAA
GAAACCACTGGCTTTGCTTGGTGGGCTGGGAATGCCAGACTTATCAATTTGTCCGGTAAACTACTTGGAG
CTCACGTAGCCCATGCCGGATTAATCGTATTCTGGGCCGGAGCAATGAACCTATTTGAAGTGGCCCATTT
CGTACCAGAAAAGCCCATGTATGAACAAGGATTGATTTTACTTCCGCACTTAGCTACTCTAGGTTGGGGA
GTAGGGCCGGGGGGAGAAGTTCTAGATACTTTTCCGTACTTTGTATCTGGAGTACTTCACCTAATTTCCT
CCGCAGTCTTAGGCTTCGGTGGCATTTATCACGCGCTTCTGGGACCCGAGACTCTTGAAGAATCTTTTCC
ATTCTTTGGTTATGTATGGAAAGATAGAAATAAAATGACTACAATTTTGGGTATTCACTTAATTTTGTTA
GGTTTAGGTGCTTTTCTTCTAGTATTCAAGGCTCTTTATTTTGGCGGCGTATATGATACCTGGGCCCCAG
GGGGGGGAGATGTAAGAAAAATTACCAATTTGACCCTTAGCCCCGGTGTTATATTTGGTTATTTACTAAA
ATCCCCTTTTGGGGGAGAAGGATGGATTGTTAGTGTGGATGATTTAGAAGATATAATCGGGGGACATGTA
TGGTTGGGTTCCATTTGTATACTTGGCGGAATTTGGCATATCTTAACCAAACCCTTCGCATGGGCTCGCC
GTGCGTTTGTATGGTCTGGAGAAGCTTACTTGTCTTATAGTTTAGGTGCTTTAGCTGTCTTTGGTTTTAT
CGCTTGTTGTTTTGTCTGGTTCAATAATACGGCTTATCCAAGTGAGTTTTACGGACCCACTGGGCCAGAA
GCTTCTCAAGCTCAAGCATTTACTTTTCTAGTTAGAGACCAGCGTCTTGGAGCTAATGTAGGGTCCGCCC
AAGGACCGACAGGTTTAGGTAAATATCTAATGCGTTCCCCAACGGGAGAGGTTATTTTTGGGGGGGAAAC
TATGCGTTTTTGGGACCTTCGTGCTCCATGGTTAGAACCTCTAAGGGGCCCCAACGGTTTGGACTTGAGT
AGGTTGAAAAAAGACATCCAACCTTGGCAAGAACGACGTTCGGCAGAATATATGACCCATGCTCCTTTAG
GCTCTTTAAATTCCGTGGGTGGCGTAGCTACCGAAATCAATGCAGTTAATTATGTCTCTCCTAGAAGTTG
GTTAGCGACCTCCCATTTTGTTCTAGGATTCTTCTTTTTTGTGGGCCATTTGTGGCATGCAGGAAGAGCC
CGGGCTGCTGCAGCAGGCTTTGAAAAGGGAATCGATCGTGATTTGGAACCTGTTCTTTTCATGACCCCTC
TTAACTAAGATTTTCTTATTTATACCTGTTCTACTGTTTTTTTCTGTTCTGGCTCGGCTATTCCATCTAG
CCGAGCCATTCATTCTTTTTTATGAATGAATGATATAAGAGGGCATAACAAAGAAAAACATATAAAGAAA
CAAATGTATTCAATAAACAAAAGGAGAGAGAGGGATTCGAACCCTCGATAGTTCCTAGAACTATACCGGT
TTTCAAGACCGGAGCTATCAACCACTCAGCCATCTCTCCACAGCCTAATCCCTATTTTATTCCTACAAAT
CGAACATAGCCATAGGAAATGATCTACTAACTTCTAGAAACATCTCAGATGCAAGTCCACTTTCGATATA
TCTCTGTCTGTATACTGTATACACGGATACAGAATCCGCTATACCCGTTTGTGAAATAAAGACTAAATCC
CCCCCTCAACCCCATATCCAAATAAAAGCGGTAAGGAAAAAGTTTTAAAGAGAAGAATCAATGGATTCAT
GATTAAACCCCTCCTACTTCTTGTATTTTAGTACAATTTTGATTAAGTGAGGGATCAAATATAAATATGT
AGTCAACTTTATTTGATGGTAGCTTGGAGGATTATAAATATGACTATTGCTTTCCAATTAGCTGTTTTTG
CATTAATTGCGACTTCCTCAGTCTTAGTAATTAGTGTACCCCTTGTATTTGCCTCTCCTGATGGTTGGTC
AAATAATAAAAATGTTGTATTTTCCGGTACATCATTATGGATTGGATTAGTATTTCTGGTAGCTATTCTG
AATTCTCTCATTTCTTGAATTTGTTTAGTACTTAGTAACCCGATACAAAATAAATAAAAAGAAAGGACCC
TTTTTCGAAAAAATTCGGATTGTGATACACATTAAAATGCTATTTGCGTTCGGAATTATTACCTCTTTTC
TTTCATTATTATGAAATTCCATTGCCATTAGAATATTGATTGACAGACAATTAATAAAAAGAAAACTCTA
ATAGAAAACGAAACGGTCGACCCAGACATAGACGGTCGACCCAGGCGGATATACCCTATAAAATATAGGC
CGTAGCGAGCGTAGTTCAATGTAGCGAGCGTAGTTCAATGGTAAAACATCTCCTTGCCAAGGAGAAGATA
CGGGTTCGATTCCCGCCGCTCGCCAGCTTAATTTAGTAAGGTACTATGATAAAAAATTCAGTCTAGTTGA
CTACTTAACTACTTAATCCCTTCCTATCTTATCCTTCCTTTGCACCCGACTCAAAAAAAAAGAGTGCTTT
GGGGGCGAAAATCAAACTTGCCAAGAGGGTTCCCTAAAGCGGGGATTCACCGAGACAAACAAGAGACAAA
CTCCTTTTAAAGAGGGATAGACTGTGCCTTTCTTTTATTTCTTTTTTCTTTTCTGCCTGCTGAATAAAAA
AAAAGGGTTGGATATAGCCCTCTACCATATCTATACAAATAGAATAGTCCATTTATATGGACTGCTAAGT
GCGGAGACGGGAATCGAACCCGTGACCTCAAGGTTATGAGCCTCGTGAGCTACCAAACTGCTCTACTCCG
CTCTGTAGGGCCGAAAACAGGTGGACGAAAAAGGTTGAATACAAGTCTCTACCATGTCTAGACAAATAGA
ATAGTCTTTTTATACAGAATGAAGCGGGTAGCGGGAATCGAACCCGCATCGTTAGCTTGGAAGGCTAGGG
GTTATAGTCGACGTTGGTTGATTATTTTTAACGTCTCTAATTCAAAACCGAACATGAAATTTGGATTTCA
TTCGGCTCCTTTATGGATATTCTCACCACTTAACATCTATGTCAGCTTTTCTGTCTGAATGGAACCAAGG
CTCTCCGCTTTCTAGATGATCCCTATAGAATAGGAGATAGAAATTCTACTAAATATCTATCTAATCTACT
TACTTCGTTCCCTAATTTCATTCAAGAGATCCTGAGGAAAAGAGTTGGGTTTCCACCGAGCTGAAACAAT
ATACTGATGGTTCTAGTAAACCAAAACTATCGTTTTTAGCTATTGGGCTTCTATTTCCTTTTTAAACAAA
AGAAGATTTAGTTACGATTGGAAATAAACTTTTTTGTATCTTCATCCATAGATCCTTTACTCATATTTAT
TCAATTGGAATACTTAATCCAATGCAAAATTATGCTTCGCGACTCTGTACTCATAATCGAATTTGTATTT
TGCATGCAAATTCAATTAGTCTTTGGATACTAATCGCGAGAATGTATATTCTTCCTCAATATGCTATTGA
GAGGAAAAGGATTAAACCCTTTATAAGAACTAAAGTTTTCATCGGAATATGAATATAAAAAAACTTAAGG
ATGCCTTAAGTATATCCTTTCAAATTCAGTTATTAATAGAACGAATCACACTTTTACCACTAAACTATAC
CCGCTACATGTAGATTATGATACCAACGCTACTCTTTGTCAAGGGTAGCCATTCGAGAAGGAGGCTAATT
CCACCTTATCGAATCAAACGGAGAAAGTTCATGACAGTGAGCGGTTGGTACTTCAATCGCGGGCCTTTAC
TTTAGGATTTAGATAGCCCCTCTCTAGTCTGTAAAATACATCTCTTCTTACCATGCCAATAGGGTAAGAA
CCAAATGTATGCATTTCGATTAGGATCGTATTCTATGGTTACGACTACAATGATCATTATTTATTTTGCG
AGGACGTAAATGTGCCAGACTGCTGTAAGGAATAGTTTGATTATTCCTACAATATACACTAAGAAATATA
GGAGGCAGTACAGTCCCCATAAATCCCTTTCTTCCTTTTCTTTTTTGTTCAGAATTGAACAAAGAAATTG
GGAAAGATGTTTTCTGCCTCCACTTATCATGAAGTCCGAGCCATAGGGAAGGAGTGAGATGATTTTTAAA
AATTCATCATAGACTTCCTCTATCGCTTGAGAGAAGCAACAAACAAAGAGTCATAACTTAAAAAGAAAAG
CGGATAGTAATCGACAGATTTACCTGATGAAAATTTACATCAGAGGACTCTGATGAGGACTCCTCGAACT
CTTCATAAAGAGGATCCGGAAAATCTCTGGTTAGTTGATCCTCTCCATTTACCAATTTCCCCCCCTCTTT
TCCACTCAATTCTAGTTTATTAGATTCTTGTTTAAAAGAATCAAAGAAGATGAATAGAACTAAGAACACA
TAAAAAAGAGTGTAGAGGACCAAGACCACTACCAAACGTTCCTCCTAAGAATCATATTGGGTATCTGTTC
CCTTCCTTTTCACCCTAGGATCGGGAATCCAGAATCCTCCCTTTTCCTAGTGTTCGGAAACGGAAAACCT
TGAACCTGGAGGAGTTAGGTATGTAGGATATGGTTTTTCTTTTTTGTTGGGCAGGCAGTAGAATAATTTT
TTTTCTCTGCAGTATAAATTCGATTACCCACTTTTTAGAATAAAATTGTTGATAAAACTCCAACATAGTT
TGTTCAAAATGCACCAGAATCCTTGGAGAATATTCAAGTACCCCATTTCCAAGGGGTACCTGTTGAAAAT
CGCTTCAACAAATCCGTCCAAAACTTTTTAAGAAAAATTGAAAAGTTTTGAACTCGAAGGTTTTTCCAAG
GGATGCCTGTTAAAAATTGTTTCAATCTCTCACCAAAACAGATAAGAAGTAGATCACTGAAAATTAATAC
CCAGCCATATGGGTATATGAAGAGCGCGAATTCCTTTATACCCCACCCAATTAGAATTAGGGGAAATAAA
ACATAAATGGAGAAAGTTCTCATCATAAGATTAGCCAATAGAAGAAAAAAGTCCCTAATTCTGCAGAACA
TCCTGAGCACGTGAAAAGTGAATAGCCTAAAGATCAAAAAAAAAACAAAGTCTACCATTTTTTTAACAGC
AGTTCTTATTGCCCCTTTGGCCTTTTTGGCCCATTGTTGTATCCGATTTAACAATTGATACATATTTGTT
CTCCTCTTCAAAAAAAAAAAATAGAACTTCCGGCCTTTGGTTTGGTGAGTCGTCCGAGATCGTGTTTCCA
TACCTATGAACTTACCTTCTTCAAGTATATCGGATACTAATAATAATTTTTGAGTGTGTCAACTCTCCGT
TCACGTATTTTATTATACGTTATATGTATTTATTTATAGAATAATATAATACCTCTACTTTGTGCAAGTG
ATAAGAGAGAATATGAAAGATTTTCTTATTTTTTTTTTGATTTTCTAAAGATTTTGAACCTCGCCATGAA
TAAACTTCTATATCTCGATCTCGATATATAGAAAATAATATCTCTATATATGTATATATTATGTACATTA
ATATATACATATATAGAGATATTATGCAGTAGACCCATAATGGTAAACGGAAGTGGCTAATTTTTGAATA
AAAAGCCCTTTTAACTCAGTGGTAGAGTAATGCCATGGTAAGGCATAAGTCATCGGTTCAAATCCGATAA
AGGGCTTTTCACTTAGTGGTAGAGTAATGGCATGGTAAGACGGAAGTCATCGGTTCGAATCCGATAAAGT
ACTTTTCTACTAAATTCATTCACTTTTTTTTCTTTTTTTTTTTTTTTGAAAATGTCTCTATTTTTTCTTG
AATTTTATGACTTAGTTTAGTGCGAGATGCCCACATTTTTGGTCTGAACACTAAACGAAGCACAGAGTTG
AAGTTGCAAAAAAGAAATGAAATTGGACTCTTTTTCCTGTTAGAGCAATCAAATCAATACCTGTACTGAA
CTAACCTAGAATCCTTTTTATTAATCTATTCTTATTCTATACCCTTTAAACGAATTTCCCTAAAAAGTAG
GGGATGATCCGTGAATTAACCTAACCATCAACTAAAAAAAATCCTATGAAAGCATAACAGAAAAGTAGGA
AAGACTCTTTGCTTTGATCTAGTTATACTCTTCGAGTATATTGACAATTCCAAAAAACTGCTCATACTAT
CATTATAGTATAATGACGAGTGGTTGTATATGGCGCTATCGTCTAGTGATGCCCCTATCGTCTAGTGGTT
CAGGACATCTCTCTTTCAAGGAGGCAGCGGGGATTCGACTTCCCCTGGGGGTAGGGAGTATTATAAAAAG
AGGTTAATCATGGATTATCAAAAACCCTAGAATAAATTCTTCCTGGGTCGATGCCCGAGCGGTTAATGGG
GACGGACTGTAAATTCGTTGACGATATGTCTACGCTGGTTCAAATCCAGCTCGGCCCAAAAATCTAGGGC
TTCGTGAATATGAACTAAATCAATTTTTTTTCTTCCATAAAAAAAATATCTGATCCATAGAAATAGAGGA
TAAAGAGAAAAGGGAAATTATTTTATAATCCATATCTCTCTGATTCTTTTCTTACAAAGAAAAGAGTTTT
TCTTATTGAAAGGCGGATTATCATTTATTTTTAGGGATAAAAAATCGCGACATACTAGTTATGCCACTCT
CACTATACCCACATATCCTATGTGGGTATGTAGTATATGATTACTCTATTTCTTAGAGTACGACAGACGA
ATCGAATCTTCTTATGGTTCTATTTAAAAAAGGGTATGCCATACACCCCGCAGGGATTGTAGTTCAATTG
GTCAGAGCACCGCCCTGTCAAGGCGGAAGCTGCGGGTTCGAGCCCCGTCAGTCCCGAACTAGGGTTCAAT
GAATGGATAAATTCATCGTTCCTTTTTTTCATCAAAAATTTCCCTGAAACAAGGGGGGACAGGAGGCAAG
ATCAAATATCTATGGGGCACCCTTACTTCACTTTTTTTATTTTGCATTTCTCAGTAAAAAGAGAGCAGTA
TAGGAATTTTTTTTTTTTCACTACTTCCGGTTGATAAGGAAAGACGTACATATCATACGTGGATTAGTAT
AATTTAGGATATTACTCTATTTTTATGATGCTACCATCCTCATCTTAACTTCCTATTCGACTCTTATGGA
ATAGAGTACCGGTATTTTACCGGAATCCATACATAAATAATATTCGTTTATTGTTAGAGAATGAATTTAA
TATAATTAGTTTTAGAGAATGAATTTAATATAATTAGTTCTTTTTTGGGGGTTAAACCACACCCCTTCCA
TTTTGTAGTTCCAACTTTGTTTGTGTATGTTCAATGAATAATTGGAAAGAATCTACCTCATTCTCAGTCC
ATTTGCCGACTCCTTTTTTTATGGATCCGCTCTCATCTTTAGGCCCCAAAAAGCAGATATTGATAGTAAC
CTAATAAAATAAAAACCAAGCAAACGCTCTTTTTCCTAAATTAAAATATTGGATCTTTTTTTATTTAAGA
TCCTCTTTTCTCCATCTGATTTCTACTTCTACTGCTTATTTGGATGTCTATGTGACCCATAGAAAGTCGG
TCATATAATACATACATAATTGTATGTATAACTATAAGAAAAAGGAAGGGAAATTGGATAAGATAAGAAA
GATTCTGGGTTATACATATAGAAAAGCAAAAGTAGAAAAAGATGAAAAATAGAGGGGGTTCCGAATCCAA
TCAAAAAACCTATTTTGGTCTTAGTATGGATAAGGGGTCCTCCTATGTTATATTATTCCACTATCAACCA
TGAATTGATTTGATAGATCCGATATTCATAATATTGAATTGATTCAGTATTATCAGAATGCAAGTCCTCC
CCTTGAATTTACAGGATACCCCTTTTTCCTCTCCATGGGATTACATCCCGAGTTATTGTAAAAAAAAACT
AAAGAGGTTATGGAAGTCAATATTCTCGCATTTATTGCTACTGCATTGTTCATTCTAGTTCCTACTGCCT
TTTTACTTATTATTTATGTAAAAACAGCCAGCCAAAATGATTAATTGGAATTCCAATTAATCATTGAAGA
AATGAAAAACGGATTAAAGAAAATAAAAAATCCAAGTCTTAAATGAAAGGATCTGGTTGGAATCATAAAG
TGTGGTAGAAAGAACTACATATAGTTTTTTCTACCACACTTTAGATTCTTTCTATTATATTATCTTGAAT
CTACATAGAATAGATTAGTAGATTGAAATAGTAGGCTAATTCAACTTCTTTTTTCACTGCATCCACTTAA
TTTCAATCAAGTCAAAATCAAAAAAATCAAGGAAAAAACCTGCGAATCTTTCATGCTTAAAAATGCCGCG
AGATGCTTCACGCGAGATCCTTCAAAAAAAAGAACATAAAAAATTTTCTAAGAATAAGAAAAGAGTATAA
ATGGAAAATGTGCGATATGTTGTGAATAGCTTCGTGTAAGAAAGTCTAATTTTCTTATGTATAGAACTTT
ATTTTTACTCGTCACTTCTAGTAGAAATTCTGAATTACTAGAATCGCTCTTTCTATTCTATTCTATAATC
GCTCTTTCTATTCTATTATAGTAGAATAGAACATAGTAGAATATAGTAGAATAGAACATAGTAGAATAGA
ACGACTCTTTCTTAAAAGAGTTTCTTAGAAGAGTGAAACAAAACTAAAGAAATAGAGAAAAAATAAAGTT
TGGCAAAATGATTAACGCAAAACGCTCAATTAAAGAATCGAGTTGATACTACAATTCGACTACTCAATCA
ATTAGTAGTATCCCTAGAGTCCACTCCTCCCCCATACTACTAGCGAAAGAGAAAATGTAAAGACTACCAT
TAAAGCAGCCCAAGCGAGACTTACTATATCCATGTAAATTATGTCTCCTATTTCTATGAAGGAATTATTC
TACTATTGATCAATAATCATAGTGGAATCAAGGGTACAGAGTCAAAAGGCCATTCTGCCCTAAGACTGTA
GCATAAGATGTACGAAGTGTATGTAGTAAGATGTACGATAAATAAAATGTATGATAATTAGGAAGTCTTG
ATATTCCTTCGCGAAGTCCCTTCTTCAATCTTGGATTGAAAAAAGAATGCCCCTTAGGGACCTTTGGATA
CGAAGATTTCTGACATCTTAGCCTCGTAGTTTTAAATTCCCGAATCGAATCAATTCAAATTAATAAAAGA
ATAAGGAAACGCTACCCCATCCCTATTGGTAGCCGTTTGGGCCATTGCCGCCAAAACAAACCCTAGTTTG
AGGATAGAACTATAGGTATGGATTCTCAAAATCCAGTATCGCCAGACCTAGTTACTCTCTTGCCCCAACT
TATGGGGGGTACGAATTTGTCGAGTTTGATCAGTACTAGAATCCTAAGTATTTTAGGGATAATCCTAAGT
ATTTTATTGATCAGGCGGCACCCAGATTTGAACTGGGGATAAAGGATTTGCAGTCCCCTGCCTTACCACT
TGGCCATGCCGCCAAAAAATCTGATCTAAAATTGAGAAAAGAACAAGTATTCATCCACATTTTCTTACTA
AAAGCCCTTTTCTTTTATCTTGAATCTAATTCCACTTACTTTTTTCCAATATTTTTCAAAAAATCAATTT
CTGCTTTTTTGGATCCTGTTTCGCTTATTCTCCTCGATGGATTCTATCTTAAAACACACATTGCTAACAC
TAGAAAACTTCCCTTTTCTTTCTATTCTATTGAGATGGCAAAGGAGAAAAAGTGGATTTCCAGTCACAGG
CTGCAAAATTCAGAACAAATTGGAACCGTTAACTAGAATTTTCTTTTTTTTTTTGAATTGCAGTCGTGAA
CGACTCTTAAATCGGTATTTTCTCCCCCCATTCTTTTTAATGGCATAATAAAATTGAATAAATGTTTCCC
TAATCTGTATATAGGTAAACTACAGGTCCGAACAGCATTATTATCTATGGATCCCCCTTATGTACATATC
CCTATGGGGAATCGTGCTTTAATTTTTCATTGCATTAAATATCTTGAATAAAAAAAAGAGGAAATTTGCT
CTAATTCTAATATAGATTATGGCCTGGCCTTCTTGGCCCACCCAAGTGAAATTACAATAAAAGAAAGGAT
ATGTGGATAGGTGGATAACTAGATTGGCAAGTACTTAAAAAATAAAGTACTTACTTTATCTTTATTTTAG
GATTTTACAACGAAATCCTTTATTTTCCAGCAATTCTACTACTACGATACGAAACAAAAAAGAACCTTCA
AATTCTTTTTGAAAATTAAACTAAGCGTGCTATTCTAAATCGAACTTATGACTTTATCCCTTTCATGGAA
AGGAGATAAAACGGGAAATCTTTGCTATCCAATCTGATTAGAATATAATAAAGTTTAAGTGGCAGAATTT
TTTTTCTAGGACTGTTTTATCAATTCATTTTCATTCCATTTCTACCCCTGCCAAATTCGAACTTCCGTCG
AAATTGTCTCTATTCATATGTATGAAATACATATATGAAATACGTATGTGGAGTTCCCTAGAATTTCATG
TGATTCAGTAAACAGAATATAGATTCCATGATTGCTAGATTGATCCGTACGGATTGATGAAGAGTGAGTT
GATAATGGAATTTTTCTTCGATAAATAGGAAACTTAAGATTAAGATGCTCCGGAATGGAAATGAGGGAAT
GTCCACAATACCCGGATTTAGTCAGATCCAATTCGAGGGATTTTGTAGGTTCATTAATCAAGGCTTGGCA
GAAGAACTTGAGAAGTTTCCAACAATTAAAGATCCAGATCACGAAATTGCATTTCAATTATTTGCGAAAG
GATATCAATTGCTAGAACCCTCGATAAAAGAAAGGGATGCTGTGTATGAATCACTCACCTATTCTTCCGA
ATTATATGTATCTGCGAGATTGATTTTTGGTTTCGATGTGCAAAAGCAAACCATTTCTATTGGAAACATT
CCTATAATGAATTCCTTAGGAACCTTTATAATAAATGGAATATACCGAATTGTGATCAATCAAATATTGC
TAAGTCCTGGTATTTACTACCGCTCGGAATTAGACCATAAGGGAATTTCTATATACACCGGGACTATAAT
ATCAGATTGGGGAGGAAGATCGGAATTAGCAATTGATAAAAAAGAAAGGGTATGGGCTCGCGTGAGTAGA
AAACAAAAGATATCTATTTTAGTTCTATCATCAGCTATGGGTTTGAATCTAAGAGAAATTTTAGATAATG
TTTCCTACCCCGAAATTTTTTTGTCTTTCCCGAATGCTAAGGAGAAGAAGAGGATTGAGTCAAAAGAAAA
AGCTATTTTGGAGTTTTATCAACAATTTGCTTGTGTAGGTGGGGACCTGGTATTTTCGGAGTCCTTATGT
GAGGAATTACAAAAGAAATTTTTTCAACAAAAATGTGAATTAGGAAGAGTTGGTCGACGAAATATGAATC
GGAGACTGAATCTTGATATACCTCAGAACAATACATTCTTGTTACCACGAGATGTATTGGCCGCTACGGA
TCATTTGATTGGAATGAAATTTGGAACGGGTATACTTGACGATGACGATATGAATCACTTGAAAAATAAA
CGTATTCGTTCGGTTGCGGATCTGTTACAAGATCAATTCGGACTGGCTCTTGGCCGTTTACAACATGCGG
TTCAAAAAACTATCCGTAGAGTATTCATACGTCAATCGAAACCGACTCCACAAACTTTGGTAACTCCAAC
TTCAACTTCGATTTTATTAATAACTACTTATGAGACCTTTTTTGGCACATACCCCTTATCTCAAGTTTTT
GATCAAACCAATCCATTGACACAAACGGTTCATGGGCGAAAAGTGAGTTGTTTGGGTCCTGGAGGATTGA
CGGGGAGAACTGCAAGTTTTCGGAGCCGAGATATTCATCCGAGCCACTATGGGCGTATTTGTCCAATTGA
CACGTCCGAAGGAATCAATGTTGGACTTACTGGATCCTTAGCTATTCATGCGAGAATTGATCACTGGTGG
GGGTCTATAGAGAGTCCGTTTTATGAAATATCTGAGAAAGCAAAAGAAAAAAAAGAGAGACAGGTGGTTT
ATTTATCACCAAATAGAGATGAATATTATATGATAGCAGCAGGAAATTCTTTGTCCTTGAATCAGGGTAT
TCAGGAAGAACAGGTTGTTCCAGCTAGATACCGTCAAGAATTCCTGACTATTGCATGGGAACAGATTCAT
GTTAGAAGTATTTTTCCTTTCCAATATTTTTCTATTGGGGGTTCTCTCATTCCTTTTATTGAGCATAATG
ATGCGAATCGGGCTTTAATGAGTTCTAATATGCAGCGCCAAGCAGTTCCACTTTCTCGGTCCGAGAAGTG
CATTGTTGGAACTGGATTGGAACGCCAAACAGCTCTAGATTCGAGGGTTTCCGTTATAGCCGAACGCGAG
GGAAAGATCATTTCTAGTGATAGTCACAAGATCCTTTTATCAAGTAGTGGGAAGACTATAAGTATTCCTT
TAGTTGCCCATCGGCGCTCTAACAAAAATACTTGTATGCACCAAAAACCTCGGGTTCCGCGGGGTAAATC
CATTAAAAAAGGGCAAATTTTAGCGGAGGGAGCAGCTACAGTTGGTGGGGAACTTGCTTTAGGAAAAAAC
ATTTTAGTAGCTTATATGCCTTGGGAGGGTTACAATTTTGAAGACGCAGTACTAATTAGCGAACGTTTGG
TATATGAGGATATTTATACTTCTTTTCACATCCGAAAATATGAAATTCAGACAGATACGGCAAGCCAAGG
CTCCGCTGAAAAAATAACTAAAGAAATACCACATCTAGAAGAACATTTACTTCGCAATTTGGACAGAAAT
GGCGTTGTGAGGTTGGGATCCTGGGTAGAAACTGGCGATATTTTAGTAGGTAAATTAACGCCTCAGATAG
CGAGCGAATCGTCGTATATTGCGGAAGCTGGATTATTACGGGCCATTTTTGGTCTTGAGGTATCCTCTTC
AAAAGAAACTTCTCTCAAACTACCTATAGGTGGAAGAGGGCGCGTTATCGATGTGAAATGGATCCAGAGG
GACCCCCTCGACATAATGGTTCGTGTATATGTTTTACAGAAACGTGAAATCAAAGTTGGGGATAAAGTAG
CCGGAAGACACGGGAATAAGGGGATCATTTCCAAAATTTTGCCTAGGCAAGATATGCCCTATTTGCAAGA
TGGAACGCCTGTTGATATGGTCTTCAATCCCTTAGGAGTACCCTCACGAATGAATGTGGGACAAATATTT
GAAAGCTCGCTCGGATTAGCAGGGGATCTGCTAAAGAAACATTATAGAATAGCACCCTTTGATGAGAGAT
ATGAGCAAGAGGCTTCAAGAAAACTTGTGTTTTCGGAATTATATGAAGCCAGTAAACAAACAAAAAATCC
ATGGGTATTTGAACCCGAGTACCCGGGAAAAAGCAGAATATTTGATGGAAGAACAGGGGATCCCTTCGAA
CAACCTGTTCTAATAGGGAAGTCCTATATCTTAAAATTAATTCATCAAGTTGATGAGAAAATCCATGGAC
GTTCTACTGGGCCCTACTCACTTGTTACCCAACAACCCGTTAGAGGAAGAGCCAAACAAGGGGGACAACG
AGTAGGAGAAATGGAAGTTTGGGCTTTAGAAGGATTTGGTGTTGCTCATATTTTACAAGAGATACTTACT
TATAAATCTGATCATCTTATAGCTCGCCAAGAAATACTTAATGCTACGATCTGGGGAAAAAGAGCGCCTA
ATCACGAGGATCCTCCAGAATCTTTTCGAGTGCTCGTTCGAGAACTACGATCTTTGGCTCTAGAACTGAA
CCATTTCCTTGTATCTGAGAAGAACTTTCAGATTAATAGGGAGGATGTTTGATCGGAATAAATATAAATT
CTTTTCTTATTTCTATTTTATGATTGACCAATATAAACATAAACAACTTCAAATTGGACTCGTTTCCCCT
CAACAAATAAAGGCTTGGGCTAACAAAATCCTACCTAATGGGGAAGTCGTTGGCGAAGTCACAAGGCCCT
CCACTTTTCATTATAAAACCGATAAACCAGAAAAAGATGGATTATTTTGCGAAAGAATCTTTGGACCCAT
AAAAAGCGGAATTTGTGCTTGTGGAAATTCTCGAGCGAGCGTAGCTGAAAACGAAGACGAAAGATTTTGC
CAAAAATGCGGGGTAGAGTTTGTAGATTCTCGGATACGAAGATATCAAATGGGATACATCAAACTGGCAT
GTCCAGTGACTCATGTGTGGTATTTGAAAGGTCTTCCTAGTTATATCGCGAATCTTTTAGATAAACCCCT
TAAGAAATTGGAGGGCCTAGTATACGGCGATTTCTCTTTTGCTAGGCCCAGCGCTAAAAAACCTACTTTC
TTACGATTACGAGGTTTATTCGAAGATGAAATTTCCTCCTGTAACCACAGCATTTCTCCTTTTTTTTCTA
CCCCAGGCTTTGCAACATTTCGAAATCGGGAAATTGCGACAGGAGCAGGTGCTATTAGAGAACAATTAGC
AGATTTGGATTTGCGAATTATTATGGAGAATTCCTTGGTTGAATGGAAGGAATTGGAAGACGAGGGGTAT
AGTGGAGATGAATGGGAAGATAGAAAAAGACGAATAAGAAAAGTTTTTTTGATTAGACGCACGCAATTGG
CGAAACATTTTATTCAAACAAATGTAGAACCAGAATGGATGGTTTTGTGCTTATTACCGGTTCTTCCTCC
CGAATTGAGACCCATTGTTTATAGGTCTGGGGATAAAGTAGTGACTTCGGATATTAATGAACTTTATAAG
AGAGTTATCCGTCGGAACAACAACCTTGCCTATCTATTAAAAAGAAGTGAATTAGCGCCAGCAGATTTAG
TAATGTGCCAGGAAAAATTGGTACAAGAAGCCGTGGATACACTTCTTGATAGTGGGTCCCGCGGGCAACC
GACGAGGGATGGTCACAATAAAGTATACAAGTCACTTTCAGATGTAATTGAGGGTAAAGAGGGGAGGTTT
CGCGAGACTCTGCTTGGGAAACGGGTCGATTACTCGGGGCGTTCTGTCATTGTTGTGGGTCCTTCGCTTT
CCTTACATCAATGTGGATTACCTCTAGAGATAGCAATAAAGCTTTTTCAGCTATTTGTAATTCGCGATTT
AATCACGAAACGTGCTACTTCTAATGTCAGGATTGCTAAAAGGAAAATTTGGGAAAAGGAACCTATTGTA
TGGGAAATACTTCAAGAAGTTATGCGGGGGCATCCTGTACTGTTGAACAGAGCACCTACCCTGCATAGAT
TAGGCATACAGGCCTTCCAACCCACTTTAGTAGAGGGGCGTACTATTTGTTTACATCCATTAGTGTGTAA
GGGTTTCAATGCGGACTTTGATGGGGATCAAATGGCTGTTCATCTACCTTTATCCTTGGAAGCTCAGGCG
GAAGCCCGTTTACTTATGTTTTCTCATATGAATCTCCTGTCTCCCGCTATTGGAGATCCTATTTGCGTGC
CAACCCAAGACATGCTTATCGGACTTTATGTATTAACGATCGGAAACCGTCGAGGTATTTGTGCAAATAG
ATATAATAGTTGCGGAAACTATCCAAATAAAAAAGTAAACTACAATAATAATAATTATTATAAGTATACG
AAAGATAAAGAACCCCATTTTTCTAGTTCCTATGATGCACTGGGAGCTTATAGACAGAAACGAATTGGTT
TAAACAGTCCCTTGTGGCTCCGATGGAAACTAGATCAACGCGTCATTGGGTCAAGAGAAGTTCCGATTGA
AGTTCAATATGAAGCTTTTGGGACTTATCATGAGATTTATGCCCACTATCTAATAGTGGGAAATAGAAAA
AAAGAAATCTGTTCTATATACATTCGAACCACTCTTGGTCATATTTCTTTTTATAGAGAAATAGAGGAAG
CCATACAAGGATTTAGTCGGGCCTATTCATACACTATCTAAACAAGGAAGTTAGATTCGGCGATGCCCCT
TTCGGGGGGCATTCCGATTTCGCTAGTACCATCTTTTTTGCCGCGCAAATCCAGATTGAGATTGAGGAAA
GGGAGTAAATTAAGTTTTCGAATCACTGACTCAGGCCCATTGTCGAATCCTACTCAGCAATTGTCGAATC
CTACTCAGCCAAAAAAGGGGGTACTTATGTATGGCGGAACGGGCCAACCTGGTCTTTCATAATAAAGAGA
TAGACGGAACTGCTATGAAACGACTTATTAGCAGATTAATAGATCATTTCGGAATGGGATATACATCCCA
TATACTGGATCAAATAAAGACTCTGGGCTTCCATCAAGCCACTACTACATCGATTTCTTTAGGAATCGAG
GATCTTTTAACAATACCCTCTAAAGGATGGTTAGTCCAAGACGCGGAACAACAGAGTTTTCTTTTGGAGA
AACACTATTATTATGGGGCTGTACACGCGGTAGAAAAATTACGCCAATCCGTTGAGATATGGTATGCTAC
AAGTGAATATTTGAAACAAGAAATGAATTCGAATTTTCGGATAACGGATCCTTCTAATCCAGTCTATCTA
ATGTCTTTTTCAGGAGCCAGAGGAAATGCATCTCAGGTACACCAATTAGTAGGTATGAGAGGGTTAATGG
CGGATCCTCAAGGACAAATGATTGATTTACCTATTCAAAGCAATTTACGCGAGGGACTTTCTTTGACAGA
ATATATAATTTCCTGCTACGGAGCCCGCAAAGGGGTTGTAGATACTGCTGTACGAACAGCGGATGCTGGA
TATCTTACACGTAGACTTGTTGAAGTAGTTCAACATATTATTGTGCGTAGAAGAGATTGTGGTACTATCC
GAGGTATTTCTGTGAGTCCTCAAAATGGGATGACGGAAAAACTTTTTGTCCAAACACTAATTGGTCGTGT
ATTAGCAGACGATATATATATGGGTTCACGATGCATTGCTGCTCGAAATCAAGATATTGGAATTGGATTA
GTCAATCGATTCATAACTGCCTTTCGAGCACAACCGTTTCGAGCACAACCAATATATATTAGAACCCCCT
TTACTTGCCGGAGCACATCTTGGATCTGTCAATTATGTTATGGGCGGAGTCCCACTCATGGCGGTCTGGT
CGAATTGGGGGAAGCTGTAGGTATTATTGCGGGTCAATCAATTGGGGAGCCAGGGACTCAACTAACATTA
AGAACTTTTCATACAGGTGGAGTATTCACAGGGGGTACTGCCGACCTTGTACGATCCCCCTCGAATGGAA
AAATCCAATTCAATGAGGATTTGGTTCACCCCACACGTACCCGTCATGGGCAGCCCGCTTTTCTATGCTA
TATAGACTTGCATGTAACTATTCAGAGTCAGGATATTCTACATAGTGTGAATATTCCGTTAAAAAGCTTG
ATTCTAGTGCAAAATAATCAATATGTAGAATCCGAACAAGTAATTGCTGAGATTCGTGCCGGAATGTCCA
CTTTGCATTTTAAAGAAAAGGTACAAAAGCATATTTATTCCGAATCAGACGGGGAAATGCACTGGAGTAC
TGATGTTTACCATGCGCCCGAATATCAATATGGTAATCTTCGTCGATTACCAAAAACAAGCCATTTATGG
ATATTGTCAGTAAGTATGTCCAGATCCAGTATAGCATCTTTTTCGCTCCACAAGGATCAAGATCAAATGA
ATACTTATTCTTTTTCTGTTGACGGAAGATATATCTTTGACCTCTCAATGGCTAATGATCAAGTAAGCCA
TAGACTGTTGGATACTTTTGGCAAAAAAGATAGGGAAATTCTTGATTATTTAACGCCAGATCGAATCGTG
TCCAACAGTCATTGGAATTTTATCTATCCTTCTATTCTTCAAGATAATTCAGATTTGTTGGCGAAAAAGC
GAAGAAATAGGTTCGTCATTCCATTACAATATCATCAAGAACAAGAGAAAGAGCTAATATCCTGTTTGGG
GATTTCGATTGAAATACCCTTTATGGGTGTTTTACGTAGAAATACTATTTTTGCTTATTTTGACGATCCA
CGATACAGAAAAGATAAAAGGGGTTCAGGAATTGTTAAATTTAGATATAGGACCTTAGAGGAAGAATATC
GGACCCGAGAGGAAGAGTATAGGACTCGAGAGGAAGACTCAGAGAACGAATATGAAACCCTAGAAGACGA
ATATAGGACTCTAGAGGACGAATATGAAACCCTAGAAGACGAATATGGGATCCTAGAAGACGAATATAGG
ACTCTAGAGAAAGACTCAGAGGAAGAATACGGGAGCCCAGAGAACGAATATAAGACCCGAGAGGACGAAT
ATGGAACTCTAGAGGAAGACTCAGAAGAAGAATATGGGAGCCCTGAAGATGGCTCAGAGAACGAATATGG
GACTTTAGAAGAAGACTCAGAGGAAGACTCAGAGGATGAATATGGGAGCCCAGAGGAAGATTCTATCTTA
AAAAAAGAGGGTTTTATTGAGCATCGAGGAACAAAAGAATTTAGTCTAAAATACCAAAAAGAAGTAGATC
GGTTTTTTTTCATTCTTCAGGAACTGCATATCTTGCCGAGATCCTCATCCCTAAAGGTACTTGACAATAG
TATTATTGGAGTGGATACACAACTCACAAAAAATACAAGAAGTCGACTAGGTGGATTGGTCCGAGTGAAG
AGAAAAAAAAGCCATACGGAACTCAAAATCTTTTCGGGAGATATTTATTTTCCTGAAGAGGCAGATAAGG
TATTAGGTGGCAGTTTGATACCACCAGAAAGAGAAAAAAAAGATTCTAAGGAATCAAAAAAAAGGAAAAA
TTGGGTTTATGTTCAACGGAAAAAAATTCTCAAAAGCAAGGAAAAGTATTTTGTTTCGGTTCGACCTGCA
GTCGCATATGAAAGAGACGAAGGGAGAAATTTAGCAACACTTTTCCCGCAAGATCTCCTGCAAGAAGAGG
ATAATCTCCAACTTCGACTTGTCAATTTTATTTCTCATGAAAATAGCAAGTTAACTCAAAGAATTTATCA
CATGAAAAGTCAATTCGTTCGAACTTGCTTAGTAGTGAATTGGGAACAAGAAGAAAAAGAGGGGGCTCGT
GCTTCCCTTGTTGAGGTAAGAACAAATGATCTGATTCGCGATTTCCTAAGAATTGAGTTAGTCAAGTCCA
CTATTTCGTATACACGAAGAAGGTATGATAGGACAAGTGCAGGACCTATTCCCAATAATAGGTTAGATCG
CAACAATACCAATTCCTTTTATTCCAAGGCGAAGATTCAATCACTTAGCCAACATCAAGAAGCTATTGGC
ACCTTGTTGAATCGAAATAAAGAATACCCATCTTTGATGATTTTGTCGGCATCCAACTGTTCTCGAATTG
GTTTATTCAAGAATTCCAAATATCCCAATGCGGTAAAAGAATCGAATCCTAGAATTCCTATTCGAGATAT
TTTTGGGCTCTTAGGCGCTATTGTACCTAGTATATCGAATTTTTCTTCATCTTACTATTTATTAACGCAT
AATCAGATTTTGTTAAAAAAATACTTGTACTTTGACAATTTGAAACAAACCTTCCAAGTACTTCACGGAC
TTAAATACTCCTTAATAGATGAAAATAAAAGGATTTCGAATTTCGACAGTAACATCATGTTGGATCCATT
CCATTTGAATTGGCACTTTCTCCATCATGACTCGTGGGAGAAGACATCGGCAATAATTCACCTTGGACAA
TTTATTTGTGAAAATGTATGTCTATTTAAATCGCACATAAAAAAATCTGGTCAAATTTTCATTGTTAATA
TGGACTCCTTTGTTATAAGAGCAGCAAAGCCTTATTTGGCCACTATAGGAGCAACTGTTCATGGTCATTA
TGGAAAAATCCTTTACAAAGGAGATAGGTTAGTTACTTTTATATATGAAAAATCGAGATCTAGTGATATA
ACGCAAGGTCTTCCAAAAGTAGAACAAATCTTCGAAGCGCGTTCAATTGATTCACTATCGCCGAATCTCG
AAAGGAGAATTGAGGATTGGAATGAGCGTATACCAAGAATTCTTGGGGTTCCCTGGGGATTCTTGATTGG
AGCTGAGCTAACCATAGCCCAAAGTCGTATCTCTTTGGTTAATAAGATCCAAAAGGTTTATAGATCCCAA
GGGGTACAGATCCATAATAGACATATAGAGATTATTATACGCCAAGTAACATCAAAAGTACGGGTTTCCG
AAGATGGAATGTCTAATGTTTTTTTACCTGGGGAATTAATAGGACTATTGCGAGCGGAACGAGCAGGGCG
GGCTTTGGATGAATCGATCTATTATCGGGCAATCTTATTGGGAATAACAAGGGCTTCCCTGAATACCCAA
AGTTTCATATCTGAAGCAAGTTTTCAAGAAACTGCTCGAGTTTTAGCAAAAGCTGCCCTACGAGGTCGTA
TTGATTGGTTGAAAGGCCTGAAAGAAAACGTAGTTCTGGGGGGGATTATACCTGTTGGTACCGGATTCCA
AAAATTTGTGCATCGTTCCCCACAAGACAAGAACCTTTATTTCGAAATTCAAAAAAAAAATCTATTCGTG
TCGGAAATGAGAGATATTTTGTTTCTCCATACAGAATTAGTTTCTTCTGATTCTGACGTAACAAACAATT
TCTATGAGACATCAGAACCCCCATTTACCCCCATTTATACGATTTAAGGATACATAAAGCAGATTTTTTT
TACTTTAATTTAATTTAAACTAGACTTTTGACTTTAGAATGCTAACAGGTCTTATTTTAGATTTTGTATT
TTAATCTTTTCACTTTTAATAAGTAAAAGAAGTCAGTGTAGAAGGTTCCATCGGAACAATTATTATTTAT
TTCAAGCTATTTCGGCTCTTTCTTAATCTTCAAAAAGAAATCAATTCCGTAATGGTAAGACGAAAACATT
AAAGAAAAAAAAAAAGGAAGTGTGGAAAAAATGACAAGAAGATATTGGAATATCAATTTGAAAGAGATGA
TAGAAGCGGGAGTTCATTTTGGTCATGGTATTAAGAAATGGAATCCTAAAATGGCCCCTTACATCTCGGC
AAAGCGTAAAGGTACTCATATTACAAATCTCGCTAGAACGGCTCGCTTTTTATCAGAAGCTTGTGATTTA
GTTTTTGATGCAGCAAGTCAGGGAAAAAGCTTCTTAATTGTTGGTACCAAAAAAAGAGCAGCGGATTTAG
TAGCATCAGCTGCAATAAGGTCTCGTTGTCATTATGTTAATAAAAAGTGGTTCAGTGGTATGTTAACGAA
TTGGTCGATTACCAAAACTAGACTTTCTCAATTTAGAGACTTAAGAGCAGAAGAAAAGATGGGAAAATTC
CACTATCTCCCAAAAAGAGATGTGGCAATCTTAAAGAGAAAATTATCTACCTTGCAAAGATATCTCGGCG
GGATCAAATATATGACGAGGTTGCCTGACATTGTGATCGTCCTTGATCAGCAAAAAGAGTATATAGCTCT
TCGGGAATGTGCCATTTTGGGGATTCCTACTATTTCTTTAGTCGATACAAATTGTGACCCGGATCTCGCG
AATATATCGATTCCTGCCAACGATGACACTATGACTTCAATTCGATTGATTCTTAACAAATTAGTATTTG
CAATTTGTGAGGGCCGTTCTCTCTATATAAGAAATCGTTGATTAAGATTAAGAAGAATAGTTAATTCTTG
AGCAACTGCGTGGATTTATGGGATCAGTTACTATTCTTTTTTGTTTTGCATAGATAAAAGAAGGGGAATA
TTGATATATATTAGACGGTATTGATATATATTATGATCTGATGTGATTTCTTGGTATCCTAAATATAAGA
TTAATACTTCAAGTTGCTGAGTTGAGAAAGAGATGGTTGAATCAAAAGAATTCCTTTTTTGAAGTTCAAT
TTTTATCAGAGGACAATATGAATATTACACCATGTTCCATTAAAACACTCAAGGGGTTATACGATATATC
GGGTGTAGAAGTAGGCCAACACTTCTATTGGCAAATAGGAGGTTTCCAAATTCATGCCCAAGTACTCATC
ACTTCTTGGGTCGTAATTACTATCTTGCTAGGTTCAGTTATCATAGCTGTTCGAAATCCACAAACCATCC
CGACCGATGGTCAGAATTTCTTCGAATATGTCCTTGAGTTTATTCGAGACTTGAGCAAAACTCAGATTGG
AGAAGAATATGGTCCCTGGGTTCCCTTTATTGGGACTATGTTCCTTTTTATTTTTGTTTCGAATTGGTCG
GGTGCTCTTTTACCTTGGAAAATTATAGAGTTACCCCATGGGGAATTAGCAGCGCCCACGAATGATATAA
ATACTACTGTTGCTTTAGCTTTACTCACATCAGCGGCATATTTTTATGCGGGTCTTAGCAAAAAAGGATT
GAGTTATTTCGAGAAATATATTAAACCAACCCCAATCCTTTTACCAATTAACATCCTAGAAGATTTCACA
AAACCATTATCGCTTAGTTTTCGACTTTTCGGAAATATATTGGCGGATGAATTAGTCGTTGTTGTTCTTG
TTTCTTTAGTCCCCTTAGTAGTCCCTATACCGGTCATGTTTCTTGGATTATTTACAAGCGGTATTCAAGC
TCTTATTTTTGCAACGTTAGCCGCAGCCTATATAGGTGAATCCATGGAAGGTCATCATTGAATTGACTAG
TTTTCGAAATAGTCTTTTTTTTTTAGCTTAGCCCAATTCATGCATGGTTCCAGATAATCCTCCTGGTTGG
AAAACTAAACAATTCGAAATGCCTATGAATATACAACCTAGAGTTGTAGGAGAGAGAATAGACTATATTA
CGGAATTGTTAAAGTATATATGCATTCAGGGGGGCGGAATCAGGTTAGATCTATATCCTTAATGTCTATA
AGACAGTCATCTTTTGTGCGGCTTTCTAAGTAATGATTTTGGAATCGGATTCAATAGAAAATGAGAAAAT
ACGCAAACAAAATAGAAGAAACATATGTATATGGGATTTTATTTATTCCTAAGTTAGATTCATTATCTAA
TCCGATATTTCATTATCTAATCCGATATATGGAATTACCCTCTATATGGAATTGGATTCCATATCCAGTT
CTATGCAACATATTGTTATTAATTGGATATCTTGATTTGATTCCTATTGGATTTGGATTAGTTGGATTTC
AATAGGGGTTCTTCCTGTATTTCGTCTTTTATTATGGATTAGATAAAGGGGAAAAAAAGGGAACTCAAGG
ATATCGAAGAGTAAAAAAAAGGATGGAATGAAAGTGTGGTTGGTTGGAAAGAAAGAGAAATAGAATAATG
AGAGTCTTATGGATTTACACAAACCTCTAATGATTAGAAACTAAAAAAGAGATCCCGAAGTAGTTCGGAC
GATTTAGATTATCATTTCAATTTGTACTTTTTAGTTACTTCTACCCAATAGAGCTTAGAAGTTAGAAGTA
ATAATTTCTTGGTTGATTGTATCCTTAACCATTTCTTTTTTTTTGACACGAGGAACTCACCATGAATCCA
CTAATTGCTGCTGCTTCCGTTATTGCTGCTGGATTGGCCGTAGGGCTTGCTTCTATTGGGCCTGGAGTTG
GTCAAGGTACTGCTGCAGGACAAGCTGTAGAAGGTATTGCAAGACAGCCGGAAGCAGAAGGGAAAATACG
AGGTACTTTATTGCTTAGTCTAGCTTTTATGGAAGCTTTAACAATTTATGGACTGGTTGTGGCACTAGCG
CTTTTATTTGCGAACCCTTTTGTTTAATCCTAAAAAAGAAAAAGAGTCCTTTAGATTAGATACTTTTTTC
TTTTTTTAGTAAATTGGTATTTGCTTCTGTAATTCCAAGTATATCAATAATTTAGTCCTATTTATTATAT
TATTCCGGGAATTTTTTATTTATCGGGACAGACAATACCCCAGGAACCCCTGGAAGGGTGGAAAGTCCTT
TTCCTTTTATTTTAGGAATTTTGGGAACATTTCAACAAAGGAGATCTTTCACAGGTCAAACGAGACCTAA
GACTTAATCCAAAAGAAATTATTAGATTGAATCTATTTGCATTAAAAAAAATTGCATTAAAAAAACCGAT
CAAAAAAGGGCGAGCGAAGTAAGTGATCGAAAAACTTTCTTCTTTGTTCGTCCTATCTATAAGAGGAGAG
CATATGAAAAATGTAACCCATTCTTTCGTTTTTTTAGCTCACTGGCCATTCGCTGGGAGTTTCGGGCTTA
ATACCGATATTTTAGCAACAAATCTAATAAATCTAACTGTAGTGGTTGGTGTATTGATTTTTTTTGGAAA
GGGAGTGTGTGCGAGTTGTCTATTTCAAGAATAGATTGGATCTATCCGGCTGCACTTTAGAATATTTTGG
ATTTTAGGATAAAGATAAATAAGAAAAGGTGCACGATCTCGACGAATTACTTCTGAATAACTTCAGAAAT
CATATGGAAGAACCATAGCATTTCGCGACTCATTGGTAAATTTACTTTGATTCTCTATAGACCAATAATG
TGAGACCATTAACACGGTTAAAGCTAAACTGCTTGAAGTCCAGGCAAAAAGGGGTACTCTTTCTACAACT
ATATTAGTATTAGTATCGAAATGCTTTAAATGGGAAATAGCTAGTGTAGAATTTATCTGATATAGAACAC
TCATATCGATAAAATGGTTTGAACTATTTACTAGAAGGGCGCCCTGCCCTTTTTCCAATGCCGAATCGAC
GACCTATGTATAAAAAAAAAAGGGAAATTTTTTGGATTTGAAGAAAAAATAAAAGGAATTCTATCCATTT
TCATTTTCCATTTATTTAGTTAGTTTTTCTTAATGAAATGGAAATTATTAACTAACAGAGCAAACACAAA
TAAAGAAACAACTTTGCTGACCATGATAGATTTTTATCTAGTCAGAAGAGTCCTCTTAATATTTATCTAG
TCTTATATAAATTTCGGTATATTGAAATACAAACAGAAAAGAGAGGATAGGCTCATTACATAAAAAAAAA
GATATGGAAATAGCCATAATACATAGCAAAAAAGAAAAAAAGGAGCGTGAGAGCCAAATGAATCGAAAGA
TTCATGTTTGGTTCGGGAAGAGATCATAAAAGTTGTAAACTTAATAGAAAGATAATCTACTTTCATTAAA
AGATTTATTAGATAATCGAAAACAGAGGATCTTAAGTACTATTCGAAACTCGGAAGAATTGCGTAGAGGG
ACCCTTGAACAACTCGAAAAAGCTCGGCTTCGATTACAGAAAGTCGAACTAGAAGCAGATGAGTATCGAA
TGAATGGATACTCTGAGATAGAACGAGAAAAAGAAAATTTGATTAATGCTACTTCTATTAGTTTGGAACA
ATTAGAAAAGTCTAAAAATGAAACCCTTTATTTTGAAAAACAAAGGGCGATGAATCAGGTCCGACAACGG
GTTTTCCAACAAGCCGTACAAGGAGCTCTAGGAACTCTGAATAGTTGTTTGAATACCGAGTTACATTTCC
GTACGATTCGTGCTAATATTGGCATTCTCGGGGCCATAGAATGGAAGAGATAATTAAATTTATTAGGCCT
TGAACCTCTACTTTCGTTTAGAATTTAGGCATTATTTTTCCCCTTGCTTCCGAAAAAAAAAGATTCAAGA
AACACTAATGGCAACCCTTCGAGTCGACGAAATTAATAAAATTCTCCGCGAACGTATTGAACAATATAAT
AGGAAAGTAGGGATTGAGAATATCGGTCGCGTAGTTCAAGTGGGGGATGGGATTGCTCGTATTATAGGTC
TTGGTGAAATAATGTCAGGTGAATTAGTCGAATTTGCAGAAGGGACTAGAGGTATTGCTCTGAATTTGGA
ATCCAAAAATGTTGGGATTGTATTAATGGGCGATGGGTTGATGATACAAGAGGGAAGTTTTGTAAAAGCA
ACAGGAAGAATTGCTCAGATACCCGTGAGCGAGGCTTACTTGGGTCGTGTTATAAATGCTCTCGCTAAAC
CTATTGATGGGAGAGGCGAAATTGTCGCTTCGGAATCTCGCTTAATTGAATCTCCTGCTCCGGGTATAAT
TTCCAGGCGTTCTGTATATGAACCCCTTCAAACAGGGCTTATTGCTATCGATTCGATGATCCCGATAGGG
CGCGGTCAGCGAGAGTTAATTATTGGGGACAGACAGACTGGCAAAACAGCAGTAGCCACAGATACAATTC
TCAATCAAAAAGGGCAAAATGTAATATGTGTTTATGTAGCTATCGGTCAAAGAGCATCCTCCGTGGCTCA
AGTAGTAACTACTTTCCACGAAGAGGGGGCCATGGAATACACTATTGTAGTAGCTGAAATGGCGGATTCA
CCCGCTACATTACAATACCTCGCTCCTTATACGGGAGCAGCCCTGGCTGAGTATTTTATGTACCGCGAAC
GGCATACTTTAATAATTTATGATGATCTCTCCAAACAGGCACAAGCTTATCGCCAAATGTCCCTTCTATT
AAGAAGACCACCCGGCCGCGAAGCTTATCCAGGGGATGTTTTTTATTTGCATTCACGCCTTTTAGAAAGA
GCCGCTAAATTAAATTCTCTTTTAGGCGAAGGGAGTATGACCGCTTTACCAATAGTGGAGACTCAATCTG
GAGACGTTTCTGCCTATATTCCTACTAATGTAATCTCCATTACAGATGGACAAATATTCTTATCCGCGGA
TCTATTCAATGCCGGAATTCGACCTGCTATTAATGTGGGTATTTCTGTTTCCAGAGTAGGATCCGCTGCT
CAAATTAAAGCCATGAAACAAGTAGCTGGCAAATCAAAATTGGAACTAGCTCAATTCGCAGAGTTACAAG
CCTTTGCACAATTCGCCTCTGCTCTCGATAAAACAAGTCAGAATCAATTGGCAAGGGGTCGACGATTACG
GGAATTGCTTAAACAATCCCAATCAAACCCTCTCCCAGTGGAAGAGCAGGTAGCTACTATTTATACCGGA
ACGAGAGGATATCTTGATTCGTTAGAAATTGAACAGGTAAAGAAATTTCTAGATGAGTTACGTAAACACC
TAAAAGATACTAAACCTCAATTCCAAGAAATTATATCTTCTAGCAAGACATTCACCGAGCAAGCGGAAAT
CCTTTTGAAGGAAGCTATTCAGGAACAGCTCGAACGGTTTTCCCTTCAGGAACAAACATAAATATAGCAT
ACTCTTATTAGTATAACTCGTGTTAGTAGAAGAGGAATCTTTGAGAAAGATTTTTCATTTGAATCATGCA
AAAAAGTTTTCTTAGTTTTTAGTATAGTTATTTAAAGAATAGATAGAAAAAAGATTGCGTCCAATAGGAT
TTGAACCTATACCAAAGGTTTAGAAGACCTCTGTCCTATCCATTAGACAATGGACGCTTTTCTTTCATAT
TTTCTTCTTTCTTTTATTTTGTTCTCGGAACAAGAGAAAAAATAAAAAACTGTTAGACCTAAACTCTTTT
AGGAAAGAAAAACAAATCCATATACAAATAGATGAGACAAATATAAAAAAGAAGGAATATGGAGTGGGTA
GTAGGTATCGAACCTGTAACCTCAAGGTTATGAGCTTTGTGAGCTACCAAACAGCTCCACCTTCTTAAAC
TAAAGAGCGGGGAACTAGTGGATAAAAGGGGGTTGGATACGCCCCTCTACCATATCTATACAAATAGAAT
AGTCCATTTATACAGAATGGTAAAGAGGGCTCTTCTACGATCATCAATTCCAGAAAACCATACAAATATG
AAAGGGTATTTTATCCTTACCAACTGGATCTTGTTGCACCCGGTAACAAACATGCATAAACCATTTCTCG
AAGTATGTGTCCGGATAGCCCAAAGTCTCGATAGTTAGCTCTAGGTCTTCCGGTTAAAAAACAACGTCGA
TGAAGGCGTGTAGGTGCACTATTACGTGGTAGGGATTGCAATTTTTCTTGCATTTTTGTTTTTTCGCTCA
AACTCAAAAGGGATACTTTGCTTCTTATCTTTTTTTTTGAGGATCGACGAATCAAATGATATTTTTGTTC
TAATTTCTGCCGCTTCTTCTCCCTCTGAATCAAACTTTTTTTTGCCATAATGTGCCGTTCCTATTATTAC
CAAGTATATGGTTCTAATCCTAGATGGAAAAATAAAAAAAAAATCTAAGAAAGCGGATCCTCCCTCTCCA
TCAAGAGTAATGAACTGGGTTCTGATACAGTACAAAAAAACAAAAAAAAACTAACTAAATTAACCAAACT
TGCCTGATGTTGAGGCAATCAAGAAAGCTGCATAAGTGAATATATAACCCACGGAAAAGTGCGCTAATCC
AACCAATCTTGCTTGCACAATGGAAAGAGCCACGGGCTTATCTCTCCAGCGAATTAAATTAGCCAAAGGT
GTGCGCTCATGAGCCCATGCTAAAGTCTCAATTAATTCCTGCCAATATCCACGCCAGGAAATTAAGAACA
TAAATCCAGTAGCCCAAACAAGATGTCCAAATAAGAACATCCAGGCCCATACCGATAAACTATTCATCCC
AAAAGGATTATATCCATTGATAAGTTGTGAAGAGTTTAACCATAGGTAATCTCTTAACCATCCCATCAAA
TAAGTGGAGGATTCATTAAATTGTGAAACGTTGCCCTGCCATAATGTGATGTGTTTCCAATGCCAATAAA
AAGTAACCCATCCAATGGTATTTAACATCCAGAAAACTGCCAAATAAAACGCGTCCCAAGCAGAAATATC
ACAAGTACCGCCGCGCCCTGGGCCGTCGCAAGGAAAACTATACCCGAAATCCTTTTTATCCGGCATTAAT
TTGGAACCGCGTGCATCTAAAGCACCCTTTACTAAAATCAATGTAGTTGTATGCAAACCTAGAGCAATAG
CATGATGAACCAAGAAATCTCCAGGTCCTATGGTTAAGAAAAGCGAATTACTATTCTCATTAACAGCATT
CAACCATCCGGGCAACCATATGCTTCGACCTGCATTGAAAGCGGGGCCATTCGTTGAAGATAAAAGTATA
TCGAACCCATATGTCGTCTTACCATGAGCAGATTGTATCCATTGGGCAAATATAGGTTCGATCAAGATTT
GCTTTTCTGGAGTACCAAAAGCAAGCATGACGTCGTTATGAACATAAAGGCCCAAGGTATGGAATCCTAG
GAAGAGGCTAGCCCAACTTAAATGAGATATGATAGCTTCTTTATGGTCTAACATTCTTGCCAATACATTA
TCTTCATTCTGTTCCGGATTGTAATCCCTAATGAAAAAAATAGCTCCATGAGCAAAAGCCCCTGTCATGA
TGAACCCTGCAATGTATTGGTGATGAGTATATAAAGCAGCTTGAGTAGTAAAGTCTTGTGCTATGAATGC
ATAAGCAGGTAAAGAGTACATATGTTGAGCTACTAAGGAAGTAATAACCCCTAAGGAAGCTAGAGCAAGA
CCTAATTGAAAATGAATCGAATTATTGATTGTATCATAAAGGCCTTTATGCCCACGTCCTAATCGACCCC
CCGGAGGAGTATGTGCTTCTAAAAGATCCTTGATACTGTGCCCAATTCCGAAGTTAGTTCGATACATATG
ACCGGCAATGAGAAAAATAAATGCAATAGCTAAGTGATGATGAGCAATATCGGTCAGCCACAAACTTTGT
GTTTGTGGGTGGAATCCCCCAAGAAGGGTTAGAATGGCAGTTCCCGCTCCTTGAGTGGTACCAAATAAAT
GATTACTCGAATCAGGGTTTTGGGCATAAAGATTCCACTGACCCGTCAGAAGGGGACCCAACCCTTGGGG
ATAGGGTAATACATCTAAAAAATTATTCCATCGAACGTACTCCCCCCTGGATCCGGGAATAGCGACATGA
ACTAAATGTCCTGTCCAAGCCAAAGAACTTACCCCGAAAAGTCCTGACAAATGATGATTGAGACGAGATT
CCGCGTTTTTGAACCACGAAAGGCTTGGCTTCCATTTGGGTTGTAGATGTAACCAACCCCCTATTAAGGA
TAGCGTAGAAAGAAATAATAGAAAAAGAGCTCCAGTATAAAGATCTTCATTGGTGCGCAATCCAATTGTA
TACCACCACTGATAAACCCCAGAATAGGCGATATTCACTGGACCAGCAGCACCCCCTCGAGTAAAGGCTT
CCACGGCGGGTTGACCAAAATGAGGATCCCAAATCGCATGAGCAATAGGCCTTACGTGTAAAGGATCCTG
TATCCATGATTCAAAATTTCCTTGCCAAGCTACATGAAACAGATTTCCGGACGTCCATAGAAAGATTATT
GCTAACTGCCCAAAGTGAGAAGCAAAAATGTTCTGATAAAGACGTTCCTCAGTAATATCATCATGACTTT
CGAAATCATGTGCGGTAGCAATACCAAACCAAATACGACGAGTAGTGGGGTCCTGAGCTAAGCCTTGGCT
AAACCTGGGAAATCTTAATTCCATAATGCCTTTCAAATCCTCCTAGCCACTATCCTACTGCAATAATTCT
CGCTAAGAAGAATGCCCATGTTGTGGCAATTCCACCCAGAAGGTAATGGGTTACTCCTACAGCACGTCCT
TGTATAATGCTCAAGGCTCTAGGCTGAGTAGCAGGAGCAACTTTTAATTTGTTATGAGCCCAAACGATAG
ATTCAATGAGTTCTTGCCAATAACCGCGGCCGCTGAATAAAAACATTAAACTGAAAGCCCAGACAAAATG
AGCGCCTAAGAAAAAAAGACCATATGCAGATAATGAAGAACCATAAGACTGAATTACTTGGGATGCCTGT
GCCCACAAGAAATCCCGGAGCCAACCATTAATCGTAATGGAACTCTGTGCAAAGTTTCCCCCTGTGATAT
GAGTTACTATCCCTTGATCACTTACAGTACCCCAAACATCCGACTGCATTTTCCAACTGAAATGGAAAAT
GACTACCGAAATTGCATTGTACATCCAGAATAGACCTAAGAAAACATGATCCCAGGCGGATACTTGACAT
GTTCCCCCTCGCCCAGGCCCGTCGCAAGGGAAGCGAAAACCAAGATTTGCTTTATCAGGTATCAAACGGG
AACTGCGAGCAAATAAAACACCTTTCAAAAGTATTAATACAGTCACATGGATAGTAAATGCGTGAATGTG
ATGGACTAAAAAATCCGCGGTTCCTAATGGAATAGGTAACAAAGCGACTTTGCCGCCTACAGCTACTAAC
TCGCCACCTCCCCACGTTAAGCTGGTACTTGTTGTTGCACCAGGAGCTGTTACGCCAGGCGCGTCAGCAT
GGATATTTTGTACCCATTGAGCAAAGATGGGTTGTAATTGTATGGCGGTATCCGAAAACATATCTTGGGG
ACGGCCTAAAGCACTCATGGTATCATTATGAATGTACAAGCCAAAACTGTGAAAACCTAGAAATATACAT
ACCCAGTTAAGGTGGGATATGATTGCATCGCGGTGTCTAAGGACGCGATCTAATAGATCGTTGTATCGAG
TAGTTGGATCATAGTCTCTTACCATAAAAATGGCTGCATGTGCAGCAGCACCGACTATTAGAAATCCGCC
AATCCACATGTGGTGTGTGAACAAGGAAAGTTGTGTACCATAGTCAGTAGCTAGGTATGGATAGGGGGGC
ATAGAGTACATATGATGAGCTACAACAATAGTTGTAGAGCCTAGCATAGCTAGGTTAAGAGATAATTGAG
CATGCCATGACGTTGTTAGGATTTCATAGAGACCCTTATGTCCTTGTCCTGTAAATGGGCCTTTATGAGC
CTCCAAAATATCTTTAAGTCCATGACCAATACCCCAGTTGGTCCTATACATATGACCAGCGATCAGGAAA
AGAATAGCAATAGCTAAATGATGGTGCGCAATATCGCTCAACCATAGGCCACCGGTTATTGGATCTAGTC
CTCCGCGAAAACTAAGAAATTCTGCGTATTTGGACCAATTCAAGGTGAAAAAGGGGGTTGCTCCTTCGGC
AAAACTAGGATAAAGTTGAGCCAAAAGGTCGCGATTCAAGATAAATTCATGAGGAAGTGGTATCTCTTTA
GGATCAACCCCAGCGTCAAGAAATTGGTTAATCGGTAAAGATACATGGATTTGGTGTCCCGCCCAAGAAA
GAGACCCAAGTCCTAATAACCCCGCTAAGTGGTGATTCAACATGGATTCTACATCTTGGAACCAGGCCAA
TTTGGGAGCGGCTTTGTGATAATGGAACCAACCAGCAAAAAGCATTAACGATGCAAAAATCAATGCACCG
ATTGCGGTACAATAGAGTTGTAATTCACTAGTTATTCCAGATGCTCGCCAAATCTGAAAAAACCCGGAGG
TTATTTGGATTCCTCGGAAACCCCCGCCTACATCACCATTCAAAATTTCTTGCCCTACTATTGGCCAAAC
TACTTGAGCACTGGGTCCAATGTGAGTAGGATCGCTTAGCCATGCTTCATAATTGGAAAAACGGGCACCG
TGGAAGTACATGCCACTCAACCAAAGAAAGATAATGGAGAGTTGACCGAAATGAGCACTAAAGATTTTTC
GAGAGATCTCCTCCAAATCACCGGTATGACTATCGAAATCGTGAGCATCAGCATGTAGGTTCCAGATCCA
AGTGGTAGTATCAGGGCCCTTAGCTATTGTTCTTGAAAAATGCCCGGGTCTGGCCCATTCCTCAAAAGAT
GTTTTTACAGGATCCCTATCCACAACAATTTTAACTTCTGGTTCCGGCGAACGAATAATCATTAAGTCCT
CCTCTTTCCGGACAAGACATACAAAGAGACTCGCCAACTGTCTTTTTAGTGAATCTTTGAAAGATAGATA
TTATGATTAGTCCTTTTCTTTACTATCTACCGTCCTTCTATTTTTTTTTAGTTATTCACTGGAACAATTA
TATATTGAAGTCAATCCGAGGCAAGTGTTCGGATCTATTATGACATAAGGATTAGGTGCCTAACGGACGT
TGGTTATCCCGGAAAATTATTTCCCGACGTAACAAAAAAATCTTTTTTTTATGTTTTCATTTAAGAAGCT
AGTGTATTTTTTTTGAGGGTATAAGCCCCTATCTACATCTACTTTCCTTGAGTGAGCATAATATAGATTT
TTTTTTATTCGATTCCAAATTCCAAGATAACTCATTAGAATTATTAATAAGACCGTCCTGATATATTAGG
TAGGAATATTTAGATTGCCCCTTTTATTTGCTTTATTACTTCTGTTCTAGAGCCTATCCCTATTGTTTAT
CCTTATGAAATATGATATAAAATCGAAGGTAGAAGAAAGGGATATAATGAAATTCTTGATTCGATCTTCC
TACCTAAATTATTTGATTAATGGATCAACAACCAAACCACCCATTTTATGAAAATGGAGAGTGGTCTTAT
TCAAATTCAAAGCGCTTCGTAATCTTCAACCAGTTCTGTGCTTCAATATAATTTCCCGGAGTAAGCGCTA
TAGCTTGTTTCCAATACTCAGCAGCTTGATCAAACCAAGCTTCCGCAATTTCCGAATCACCCTGTAGAAT
GGCCTGTTCTCCTCGGTCGGAATAGGCAGTTCCTTCCCCTAGAACCGTACTTGAGAGTTTCCTACCTCAT
ACGGCTCAGAAATTGCTATCTTAATTTCCCCTATCTTAACTGAATTTGATTTCTCAAAAATCAATCCAAT
TTCTTCTTGGGTTAAGCAGAAGAAGTTAATTACCTAAGTTTCAAACCCTAATTTTGATCAATAATCAGTT
TGATCTTTTCTCCCACCTTCAGAAGAATGAAGCATAGATAGACCTATATCTTTCGTTCAAATTTTCTGAA
AGGTAACTATCTCGGTTTCGTTTCTTTCATATATGAAATTTCTATAGAATCCTTGAAAAAGACTTTTTCC
CATAAGTAAAGAAAAAAGAACTTACTATCTTTGGGATCTGATACTACACCGCTGCTTAATCCCTTAGTGG
ATCGGCTCTATTACATAAGCGGATTCCTAAATTTTGCCCCATATCATGGTATAATTAAGCAGTTTTTTTT
TAGTTGTATCGACCCAGTCGCTCACTAATTGATCTTTACGGTGCTTTCTCTATCAATTTGAGACTTTATC
CATAGAGTAGTAGTATAGGCTCTACTTTCTTCCTATTTTGATTCTCATGAAGTGTCCTTCCTTCCTACAG
CTGATAGGGCAAAATCGTTGTTTTGACGATCCCTATGTAGAAAGCCCTTTTTCTAGTATTTACTAGAAAA
TTTCATCCTTTCTTTTTTTTTTTCTTCTTTCTATAGTGGAGATAGTCGCACGTAATGACAGATCACGGCC
ATATTATTAAAAGCTTGCGGTAAGAAGGGGTTTCGTTCTAGCGCCCGGAAATAATATTCCAAAGCCTTTG
TATGCTCTCCATTGCTTGTGTGTATAAGGCCTATGTTATATAGTATATAACTTCGATCATAAGGATCAAT
TTCTAGTCGCGTAGCTTCGTAATAATTCTGCAAAGCTTCCGCATAATTTCCTTCGGATTGAGCCAACATC
CGTTACGGTCGTTCATTCTATTCAAAAAATCTCCGTTCCAAAACCGTACATGAGGTTTTCATCTCATACG
GCTCCTCCCTTCTGTACATAGTACTAAGCGAAAAATCTATAGAATGAAAATAGAATTAGTCCCATCTCAT
TATGGACCGAAAGGGGCTGGTATTTTTTCAAGAAATCTCTAGCCAACCTTCCCCCAAGAGGTTTTTCTTA
ACACCAAAGAATTCTATTAATGCTAGAGGAAAACGATAGCTCCAAGACTTTCTTTGTTCTCAACGCCTCC
TATTTAGAGGAATTAGCCACTTCAACGACCTTTGATGGTTATAAGGGTATCCAAAGTACAAACCTGATGG
TTGTTTGTTATCCCAACCATTCTTCCCAACCCTGATACCGATCAGGAAAGGGCTAATTTCTAACAAAGTT
TTTCTCTTGTTGATTCCTATTTCGAGGTGTAGTGCTTTTTTCCCCTATGCTGCCTATTGGTACTAGTAGA
GTAGGATTGGCCTGTAATACAGAACCTATCCTGTAGGTGTAACCTTTCGCTCAATACTCAAATCTACAAT
TGAAGCATCTGAGGCCACATCAATCGAGGATACACGACAGAAGGAATTGTTAGTTCACCTCACCTTCCCC
AAGCGTGGGTTTTCTTTACTTATTTTGTTCTCTCTATGCAAACCCCCTCTCTTTCTCGTAAGACTGAGAT
GTAGGTAGGGCTAAAAAAAACAAAAAAAAAAGAGTCAAATCGCACCATCTCTATAATAAGTAAATGCCCT
TTTTTCCCCTGAGGTTGTCGGAATTATTTGCAATAAAATATTGGCTACAATCGAGGAGGTCTTATCAATG
AAATTTCCATTTATACGGGATCTAGGCATAATTCCCAATCCATTCTATATAGAATTCTTTTCATTCTATC
ACAAAATAACATAAAAACAAAACATTCGATTCTTATAAATCGATCCATATGCTCTAAATGGATAAGAGAG
GTATGGATTTTCTGCTCAGCTCAAATTGTCTCCTTTTCCTTCTGTTTGGACAAGAAGAGATATTAAATAT
TTGACTAAGATCAGCTATTTCGCGTTTTCAAAGTCATTAATTATCCCGTACCCTTTTTTATATTTAGATT
GTACGGCGTAACGTACCTTATGCAAATAGAATTCTAGGGTTCCTTTATTTTCTTATTCCATAAGAAAAAT
TATTCCATTCTCTTTTTCTTTGGGTTTTCCCCAAAGAAAAACTTTTGAGGGAGCGGAATTCCTAGTAAAA
AAAATCCTGGATCCTTCCACTTAGATGAAAAGGAATTTTTCCAATAGAGCCGTGGAATCCCCGAGCGGTT
GTGGCTGTACCTGTACTGCAGGAATACGAAAACTCGCTATTCACTCAGTTTATTTTCCATAATAAGATTA
TGTAGGAGAGATGGCCGAGCGGTTCAAGGCGTAGCATTGGAACTGCTATGTAGACTTTTGTTTACCGAGG
GTTCGAATCCCTCTCTTTCCGTTTCTCTTAATTCATCAACGTTACCGATCACAATGTATCAAATCAAATA
ACAATTTATTTCAGCAATAATATCTTTATTTAATAGAAATTCTCTATAGCAAATTACTGTGGTATGTAAA
ATACACATAGAGGAAATAACAAAAAAGAAAAAAGGATCCTAGGGTTAATCTATTTCTGCTAGGTGAATGG
GAAAATACGAATTAAGAGCCTTAGGTCGATTTAGTTCGGGGAAAGGGGAAGAGGAAAAAAATTCTATGAA
CCTTTCCTTTTTTTCGTTAAGTTCAAGTCTGACGAGAGTAATATTCTACAACTAACAACTCATTTATTTT
AAGACCGACCCACTTCCTATCTAGGATTTTTTGTACTAGTCCTTTATATTGCAATGTGTCAACCGTCAAA
TGCTTTGGCAATTTGCCCGGATCGGATGAAGCAATAGAGTTTTGAACCAGACGTTTTGATCTTTGGTTAT
CCTTCGTAGTAATAATATCTCGGGGTTTGCAACGAAAACTTGGTATATCAACTATACGACCATTAACTAA
AATATGTCTATGGTTAACTAATTGCCGGGCCCCTGGAATGGTTGAAGCCATACCCAATCGAAAAACGATA
TTATCCAAACGCATTTCAAGTAATTGTAGTAAAACCTGACCTGTTGACCTTTTTGCTTTTCCAGCGATAT
GTACATATCTAAGTAATTGTCGTTCTGTCAGACCATAATGAAAACGCAATTTCTGTTTTTCTTGAAGACG
AATACGATATTGCTCTTTTTTCCCAGAATGGAATTTCTTTTTCAGATTACTTCCGGATTTAGGCGTTTTT
CTAGTGAGTCCTGGTAAAGCTCCCAGACGGCGTATTTTTTTTAAACGAGGTCCTCGATAACGGGACATGA
AGACTCCTTTTTTATTTTATTGAAATTTCATTTTACACAATAAATTTCATTGTATTTACATTACAGAATA
CATCGAAATTAAAACAAAACTGAATTAAACTAAAGGATAAACAGAGTAAAATCTACTAAAGTACCACAAA
AAATGGAATTTCATCAACATCTGGATTTTTTGTATATATATTATTTATTTTAATGTTTTGTATCTAGCAA
AATTGTAAGGTAGAACGACATAATAGACCCTGCATTCTCCATTTAATTCGGAGAAAAAGAGAGATATTCT
TGTTCATGGAACATCGATAGAGAAAAAAGCCGACTATCGGATTTGAACCGATGACCCTCGCATTACAAAT
GCGATGCTCTAACCTCTGAGCTAAGTGGGCTTACATAACAGAAATAGTGTAACAAATAGAAATATATATT
AGTGTAACAAATAGAAATATATATAGGAAATCCGTAAAATATCAGATCTTAATTATTAATCTTAGTTATT
AACTAGTTCGAAATTTGAAGTTCTACTTAGAAAAAAAAAAATACTAGAATTTTAGAAAGATAAAGTTAGC
TTGATATGCTTAACTAAATGATATTCTTAAATAGGATTATAGAATTTATTGAACTTTCTTTTTATTTCTC
TAATTCGCAAATCCATTTTTCTAATAGAATCTATTCCAATTTCTATATGAAATTTGATTTCAGATATTTT
CAATTTGATATGGCTCGGACGAATAATCTAATACATAGAAAAGAATAATATATATGAATAATATAATAAG
GAGAAAATGCCAATCTCTTGGCATTTTCATTCGATCATTATATACCATTATATACATTTTTTGAGATATT
TTTTTTTTTTATTATTTGTTAATAATTTAAGGATTAATATTTCACTAAGGAGAAGATAGAATCATAGCAA
ATGAAATTTCTAATTCTGATTAGAAAAAAAAGAATGAATATCAAGCGTTATAGTATGATTTTGAATACTC
TAAAAAAGGAAGGGGGGGAGGTGGGGGAGAGAAAAACTTTTGGATATATTGATTCCGATTGAATTACAAA
TATATCAACGATAGAATCAATTCAATTCTGAATTGCAATAAGCGGGGTCTCTCAAAGAGAGACGAGCTGC
TAGACTACGTCGAATAATGAATTCAATGATTCAAAAAAAAACTAAGAGATGGGTGAAATTACCCAAGGAA
TCCTGGTTTCAAAGAAAAGGAAAATGGGGATATGGCGAAATCGGTAGACGCTACGGACTTGATTGTATTG
AGCCTTGGTATGGAAACCTGCTAAGTGGTAACTTCCAAATTCAGAGAAACCCTGGAATTAAAAATGGGCA
ATCCTGAGCCAAATCCCTTTTTTGAAAAAACAAGTGGTTCTCAAACTAGAACCCAAAGGAAAAGGATAGG
TGCAGAGACTCAATGGAAGCTGTTCTAACGAATCGAGGTAATTACGTTGTGTTGGTAGTGAAACTCCCTC
TAAATTAGAGAAAGAAGGGCTTTATACATCTAATACACACCTATAGATACTGACATAGCAAACGATTAAT
CACAGAACCCATATCATAATATAGGTTCTTTATTTATTGATTTTTTAGAATGAAATTAGGAATGATTATG
AAATAGAAAATTCTGAATTTTTTTAGAATTGTTGTGAATCCATTCCAATCGAATATTGAGTAATCAAATC
CTTCAATTCATTGTTTTTGAGATCTTTTAAAAAGTGGATTAATCGGACGAGGATAAAGAGAGAGTCCCAT
TCTACATGTCAATACTGACAACAATGAAATTTCTAGTAAAAGGAAAATCCGTCGACTTTATAAGTCGTGA
GGGTTCAAGTCCCTCTATCCCCAAACCCTCTTTTATTTCCTAACCCTAGTATTTACCCTTTTTTTCTTTT
ATCAATGGGTTTAAGATTCATTAGCTTTCTCATTCTACTCTTTCACAAAGGAGTGCGAAGAGAACTCAAT
GGATCTTATGCTATTCATTAAAATGGATCTTATGCTATTCATTAAATAGATTTCTTTTTTATTAGAAATG
GATTTCTTTTTTATTAGAGTATCGGCAAGGAATCTCGATTATTAATTAGATTTTTAAGTATTATTAAGTA
AGCCATCCACAATGCATAGGACTACCCTCTCACATTTATAAATTTGGAATAGAATACTTTATTGATTTTT
TAGTCCCTTTAATTGACATAGATGCAAATACTCTACTAGGATGATGCACAAGAAAGGGTCAGGATAGCTC
AGTTGGTAGAGCAGAGGACTGAAAATCCTCGTGTCACCAGTTCAAATCTGGTTCCTGGCACAGAAAAAAA
AGGATCTACCGAATAGATATTGATACAAATACCCCGAGATGGATTGGGATACATATTCGTTAATAATCTG
GATAGTATAGACTAAGTAGATAAATCTCTAAACACTTCTTTTTTTTTTAGAAAAGGGTTAAAATCTCTGG
TTCTTTTTTTTATGGTATAGAAGGAGGTGAGATTAGGTCCCTTTTTCTTCTTTTTTGCATTTCTTATTAA
TTTTGTATTCCGCTATTCCAAAGAATTTTTTTTTATTCTTGCTTATCTTACTTTCCTAGTTGTTCTAAGT
AATGGTAATGCGCGCGGTACAAAGTTCGTGGTAGGAACTTCTTTGAGTCATTGTACTTTTCTGTTCATAC
GAAGGAAATGAATATGTGATTTTCCAAACTGGAAAATCGAAATGAAGCCCTTTTTTGCTCAGTCTATCTG
GACCTTTTTGTATAATAGGAATTAATTAGAATATAATAGGTATTTCGTTTCGTCTAGGAATAGAACGTAA
AAATATTCCTTGACTTGAATAAAATCCGGAGTTGTGTTGTATAAGTGAGCATGAATTTATTCTCATTCAA
TGAGCATCTTGTATTTCATAGAAATTGGGGGTTATATAGTCCTTACGTAAGGGCCAGCCTATCCAACTTT
CAGGCATTAAGATACGTTTAAGGCGTGGATGATTATCATAAGAAATTCCCACCATATCATAAGACTCGCG
TTCTTGAAAATCGGCACTTCTCCAAACCCAGAAGACAGACGGGATTCTAGGATTATCCTTTTGGGCAAAG
ACTTTTATGCATACTTCTTCTGGGTTATCTATACCATACTGTATTCTCGTAAGATGATACACGCTAGCTA
AAGATCCACCGGGTGCTACGTCATAAGCACATTGGGAACGTAAATAATTGTAACCATATACATATAAAAT
GACAGCAATGGAATCCCAATCCCCTGCTTTTATTTGTAAAGTCTCTATTCCTCGGTGATCGAAGCCCAAA
GATCTATGAACCACCTCATGTTTGACTAGCCAATTAGATAACCAACCCTGCTGCATTGTCTTGATCTCTC
CCCCTTTGTATAAATATTTCACATTTCAAATGCAAGTTTTAAAGATTGCACTGCTCTTTCTTTTTCTGCA
CAAAAGAACCCCTCCTAATTCACTAATTTGGAGGAAGATACTGGACTTTTGGATTTGAAAAAAGTTTCAG
AAGATATATCTAAAGTAGATGGTGATTGATAGAGCAATTCTTGCTCGTAAGTTCCAGTATGAGTACTGCG
CCGAACATAAAGCTTGTGACTGGTAGTAAAACATCGATTTTTCTTTTGACTTTGACATAGAGTTCGATCC
TCAACTATTTCTCGCGATATCTTTTTACGAAGTTTTGTTAGGGCATCTATAACAGCCTCTGGTTTAGGTG
GGCAACCCGGCAAGTAGACATCCACAGGAATTAACTTATCAACTCCCCGAACAGTACTATAGGAATCCGT
ACTGAACATTCCCCCTGTAATAGTACAGGCTCCCATAGCAATGACGTATTTTGGTTCAGGCATTTGCTCG
TATAATCGCACTAAAGATGGAGCCATTTTCATTGTTACCGTACCGGCTGTTAAAATTAGGTCCGCTTGCC
TAGGACTTGACCTTGGTACCAATCCATAACGATCAAAGTCGAATCGTGAGCCTATTAATGAAGCAAATTC
AATGAAACAACAACTGGTACCATATAGAAGGGGCCATAAACTGGAGAGTCTTGACCAATTCGAAAGATCA
TTTGGTGTAGTTGAAATAACGGAATTGGAACTTGTTTGGTCAAGTAACGGAAACTCAATCAAACTCATAA
CTGTCTCAATGGAATCTTTTCCTTCTTTTTTTTTTTTGTCTGAATATTCAGTTAAGACCATTCCAAGGCT
CCTTTTCGCCATGCATAAACTAAACCAACAACTAGGATAAGCACGAAAATGAAAGCTTCGATAAAAACGG
ATACACCCAATACGTCGAAACTCATTGCCCAAGGGTAGAGAAAGACCGTTTCCACATCAAAAACAACAAA
AACTAGCGCAAACATGTAATAGCGTATTCGGAATTGTAACCAAGCCCCCCCCATGGGTTCTATACCCGAT
TCATAACTAGAAAGCTTCTCTGGTCCTTCACTAACCGGGGCTAAAAGTCCTGAAATCCAAAATACCAAAA
TAGGAATAAGGCTTGCTATTATTAGAAATGTCCAAAAAATATCATATTCGTGAAGCAGAAACATAAATGT
ACTCCCATTAATGTGGAATAGTTTGATCAAACCAAAGAGCGCTTACTTTAGCCTTTGTTTCTTTTGTGCC
ATGTCTTCGTTAAGGATTCATCCAAACGAATCCCCACTCCCTTTCTTTTGGATTTCCATTCTATTTAGAT
ATGGTATAGACCTAATTTTTATACAAAGAAAACTCTTTCGCTTCACTTTGTCTCGCTTTCCCTAGAATCT
CTAGAAAAAAGAATTGCTCTATCCTTTATTTAAGGATAGTCAAAGACTATTAAATAAAAAAGAAAATACT
TACTACTAATTAGATTAGAACCTAATTAAAATAGGATGACTAATGTATGCAGCCTAATGAGGAGTAATAC
TAAAAAAAAAAAGAACTCTATTTCAGAATTCTGAAACAGAATATCCAGTTTTATTATTTACTCTTTCTTT
TTTTTTTTTATTTTCTTTCGACTTTTTCTATTTTGAATTTAAAGTAGATCCATTTAGATAATGTATATTT
TAGATAATGTATATATAGTAATATACTTCAAACAAAATAGGAATTCGCAAAATGGAGAAAATCGTTGTAG
TCATTATAGGAAAGTCTAGGGACTTAGAGCATATCCTATTTGAAGGAGGATGGAATTCAAATCAGGTAAG
GGGTCCTTCCTTCTATTGATTTGATAGAAATTCTTTTTTCTTTTCCTGTCTCTATGATTTTCGATGAATG
AGCCTATGGTAATGCTTTTATCTCTATTCTATGGCGCAAGCGACCGTCGAGTCTATAAACAAGTACTAAT
AAAGAAAAGAAAACTATACTAAAGGAAACATAGGATATCCATACTAAAATCTAAAAAAAAGGCATATATA
TTAGGGCTATACGGATTCGAACCGTAGACCTTCTCGGTAAAACAGATCAAACGGATTATTATCGAAATGA
TTCGAACTGTTTCAAAGACCCAACATGCATTTTTCTGCATTGGGCTCTTTCATCAACTGATGTAAAGATC
AGTTAATCCACCATAGTTTTTCTTTACGGAAAGATAATAAGATGGCTCCCTGTGCTCTGATTGATTATTT
GTATTATAATCTATCTAGGAGCAATACCAAAGTGTTTCAAAGGAGGATTACCTTGACTTAGGTCTGCCTC
CGGCCTAAATTAAATCAACCTAAGTGAAATGGAGTCTCTATCGTTCCGCTGCAAGAGTTGACTATGAGAC
TTCATACACCTTAAAGTTCATAGAACGAAAAGAAGTTTTTTGGAGGCCCTTATCCTCATTACGCCTAGCA
TTGAGTGGGCTGGATATTTACCTTATCAACTAGCAAATCAACAGGGGTTCTATTTGATTAGGCACCCGAA
TTGGCACCTGAATCGGACTGAACCGACTGTTTGTCAGGCTACTGTTCTCCTATTCTCTCGAATCCATGAA
GTAAGACATTGATTTTGCAATAAGGTCAATTATGTTCATTGCATAATAAGTTCCCTTGAAAAGCATTGGC
GCACGTGTAAGCGAGTTGCTCTACCGAACTGAGCTATAGCCCTTGTCAGAGATATCTTAACATATGGATA
ATTTCTTGTCAAGATGAATATTCTCTAATGCCGGAGGATATCCCTTTCATCTGTTTACTATATAACATAC
CAATAACGGAGCGGTATTGCTTATAAAAAGGATTCGATCTATAATCGATCGAAGTAATGTGGCTTCTTTT
ATGGTGATAAATTGCCTACTTAACTCAGTGGTTAGAGTACTGCTTTCATACGGCGGGAGTCATTGGTTCA
AATCCAATAGTAGGTAGGTAGGTAGAAAAATTACTAGATAGCATTGGACTTACTTCGCTTCGCTATCTAA
TAACTTTTTCTACCCTTCTTTCCTTTTTCTTTGTATCAACGAAACCTTTGGATTGTCTTCAATTGGATGG
GGGAATCCAATTGACAGCCTCGACTCGTATCCTAGCTCGTCTGAGAGCTAGCTTCGCTTCAACCAATTCT
TTCGTACCCTCAGCTCTACTCAAGTTAGCTTCGGCTATTTCAAGTGCCTGTTGAGCTTCTTCTGGATCAA
TGTCACTACCCAGTTCTGCATCATTTCCTAAAATGATGATCTCATTATTAACTATTCTCGCAAAACCACT
CCACAGAACCGCCGTTAACCATTGGTCGTTGAGGAGGCGTATTCTCAAAGGACCCATATCCACAGCTGTG
TTAATGGGGGCGTGGTTTGGTAATACACCAATTTGGCCACTATTAGTAGATAAAATGATTTCTTTCACTT
CACAATCCCAAATAATTCGTTTAGGAGTCAGTACATAAAGATTTAATTTCATTTCTTCAATTTGCTCTCC
TCTTCTAAGTTTATAGCTTTCGTGCTAGCTTCATCGATGTTCCCCACCAAATAAAAAGCCTGTTCGGGTA
GGCCATCTAATTCTCCGGAAAGGATTAGTTGAAATCCCCTAATTGTTTCTGCAAGACCAACATACTTTCC
TGGAGAACCGGTAAAAACTTCTGCCACAAAGAACGGTTGTGATAAGAACCGCTCAATTTTTCGTGCTCTT
GCTACAGTTAAACGATCCTCCTCCGATAATTCATCCAACCCAAGAATTGCGATAATGTCCTGAAGTTCTT
TGTAACGTTGTAAAGTTTCCTTAACTCTTTGCGCAGTTTCATAATGTTCGTTGCCAACGATCCGAGGCTG
TAACATAGTTGAGGTTGAATCTAAAGGATCTACTGCGGGATAAATACCCTTGGAAGCTAATCCTCTGGAA
AGTACGGTAGTAGCGTCCAAATGTGCAAATGTTGTGGCAGGAGCAGGGTCGGTCAAATCGTCCGCAGGTA
CATAAACTGCTTGGATCGAAGTTATAGATCCCTTTTTGGTAGAAGCAATTCTTTCTTGCAAAGAACCCAT
TTCTGTACTAAGGGTAGGTTGATAACCCACTGCGGAGGGCATTCTCCCTAATAAGGCGGATACCTCCGAT
CCCGCTTGAACAAAACGAAAGATATTATCGATGAATAAAAGCACGTCTTGCTTATTAACATCTCGGAAAT
ATTCTGCCATAGTTAGGGCAGTTAAACCAACTCTCATACGAGCTCCCGGCGGTTCATTCATTTGGCCATA
GACTAGAGCTACCTTTGATTCCTCAATATTTTTTTCATTAATTACTCCGGATTCCTTCATTTCCATATAA
AGATCATTTCCTTCACGAGTCCGTTCCCCTACTCCGCCAAATACGGATACGCCTCCATGAGCTTTAGCAA
TGTTATTGATTAATTCCATGATGAGTACAGTTTTACCTACTCCTGCCCCTCCAAATAGTCCGATTTTTCC
TCCACGCCGATAAGGAGCTAAAAGATCGACCACCTTAATACCTGTTTCAAAGATGGATAATTTTGTATCT
AACTCGATAAAGGCAGGCGCGGATCTATGAATAGGGAATGTTGCACTAGTATCTACAGGACCCAAATTGT
CAATAGGCTCCCCAAGAACGTTAAAAATTCGTCCGAGAGTAGCTCCACCGACTGGAACACTGAGAGGAGC
TCCCGTGTCAATCACTTGCATTCCTCTCATCAACCCGTCTGTAGCACTCATAGCTACAGCTCTAACTCGA
TTATTTCCTAATAATTGTTGTACCTCACAAGTCACATTAATTTGCTTATCGGCAGTGTCTCGACTCTTGA
CTATCAAAGCGTTATAAATATAAGGCAACTTGCCCGGGGGAAAAGTGATATCCAGCACGGGTCCAATAAT
TTGATCAATACGCCCTGCGCTTTTTTCTTCAATTGTGGAAACCCCGGGACGCGAAGTAGTAGGATTGGTT
CTCATAATTATCACATAATTATCAAAAAAAAGGAATTTGTCGAAATTTTGCTTTTTTTCTTGTTGAATAA
TGCCAAATCAAATCAAAAAAAATATCCAAAAATCCAAAAGTCAAAAGGAAATGAATTAGTTAATTCAATA
AAAAAGAAAAGGGGACTAGCACTTGATTTCGTTGCCCAAGCGAATCCCATTCAATCGTTTACTCATGAAA
TGAGTCCGTTCGAAAGTTCAATCAATCTTTTTTTCATATACATTTTGCCTTTTGTGAAGGATCTGTGCCT
ACTCTACTTTCCTATCTAGGACTTCGATATACAAAATATATACTACTGTGAAGCATAGATTGCTGTCAAC
AGAGAATTTTCTTATTATTTAGGTATTTAGATTCAAAATAAGAAAGGGGCCTATTAAGAACTTGTAAAAT
TGTAAAATAAGGATTAGGGATTGGTTTGGGTTGCGCTATATCTATCAAAGAGTATACAATAATGATGGAT
TTGGTGAATCAAATCCATGGTTTAATAACGAACCAGGTTAACTTACCATAACAATAACTCAATTCTTATC
GAATTCCTATAGTAGAATTCCTATAGGATAGAACGTACACAGGGTGTACGCTTTATATATGAATGAAACA
TATTCATTAACTTAAGCATACTCCCTTTTTTATTTAATGAGTTGATATTAATTGAATATTCTTTTTTTTT
AAGATTTTTGCAAAGGTTTCATTTACGCCTAATCCATATCGAGTAGACCCTGTCGTTGTGAGAATTCTTA
ATTCATGAGTTGTAGGGAGGGACTTATGTCACCACAAACAGAAACTAAAGCAAGTGTTGGATTTAAAGCC
GGTGTTAAGGATTATAAATTGACTTACTACACCCCGGAGTACGAAACCAAGGATACTGATATCTTGGCAG
CATTCCGAGTAACTCCTCAGCCCGGGGTTCCGCCTGAAGAAGCAGGGGCTGCAGTAGCTGCGGAATCTTC
TACTGGTACATGGACAACTGTTTGGACTGATGGACTTACCAGTCTTGATCGTTACAAAGGACGATGCTAT
CACATCGAGCCCGTTCCTGGGGACGAAGGTCAATATATCTGTTATGTAGCTTATCCATTAGACCTATTTG
AAGAGGGTTCTGTTACTAACATGTTTACTTCCATTGTGGGTAACGTATTTGGTTTCAAAGCCCTACGCGC
TCTACGTTTGGAGGATCTACGAATTCCTCCTACTTATTCAAAAACTTTCCAAGGTCCGCCTCATGGTATC
CAAGTTGAAAGGGATAAGTTGAACAAGTATGGCCGTCCTTTATTGGGATGTACTATTAAACCAAAATTGG
GATTATCCGCAAAAAATTACGGTAGAGCGTGTTATGAGTGTCTACGCGGTGGACTTGATTTTACCAAAGA
TGATGAAAACGTAAACTCACAACCATTTATGCGCTGGAGAGACCGTTTTGTCTTTTGTGCTGAAGCAATT
TATAAATCACAGGCCGAAACCGGTGAAATCAAGGGGCATTACTTGAATGCGACTGCAGGTACATGCGAAG
AAATGATTAAGAGAGCTGTATTTGCGAGGGAATTAGGGGTTCCTATTGTAATGCATGACTACTTAACTGG
AGGATTCACCGCAAATACTACTTTGGCTCATTATTGCCGCGACAACGGCCTACTTCTTCACATTCACCGA
GCAATGCATGCAGTTATTGATAGACAGAAGAATCATGGTATGCATTTCCGTGTATTAGCTAAAGCATTGC
GTATGTCTGGGGGAGATCATGTCCACGCCGGTACAGTAGTAGGTAAGTTAGAAGGGGAACGCGAAATGAC
TTTAGGTTTTGTTGATTTATTGCGCGATGATTTTATTGAAAAAGACCGTGCTCGTGGTGTCTTTTTCACT
CAGGACTGGGTATCCATGCCAGGTGTTATACCGGTGGCTTCAGGGGGTATTCATGTTTGGCATATGCCAG
CTCTGACCGAAATCTTTGGAGACGATTCCGTATTACAATTTGGTGGAGGAACTTTAGGACACCCTTGGGG
GAATGCACCTGGTGCAGCAGCTAATCGGGTGGCTTTAGAAGCCTGTGTACAAGCTCGTAACGAAGGGCGC
GATCTTGCTCGTGAAGGTAATGAAATTATCCAACAAGCTTGCAAATGGAGTCCTGAACTAGCCGCAGCTT
GTGAAGTATGGAAGGCGATCACATTCACTTGGGATCCGGTAGATACCATCGATTAAGTAGATAAAACTAG
ATATAAAGAAGGTCTAAAAAAAAAGAAGCGAAATAGAAAAAAATCCGTTACGAAATGCAGTAATTCTTCT
TTATTCTTCTAATTGATTGCAATTAAATTCGGCTCAATCTTTTTTTTTTTTTCTAAAAAAAAAAGATTGA
GCTGAATTTCAATAGATCTTGATACGATCATGAGACTTGACAAATCGAGATTCTTCTATTCTATATATCT
AGAATATAGAAAGGTATAATACAATAAACAAATACAAATAAAAATATAGTATTATCATACGATAATGGAA
TCAAATACGCAGTATTTACAGAAAAGAGTCTTCGTTTATTGGGAAAGAATCAATATATTTCTAATGTCGA
ATCGGGATTCACTAAGACAGAAATAAAGCATTGGGTCGAACTCTTCTTTGGTGTTAAGGTAGTAGCTGTG
AATAGCCATCGACTACCCGGAAAGGGTAGAAGAATGGGACCTATTCTGGGACATACAATGCATTACAGAC
GTATGATCATTACCCTTCAACCGGTTATTCTATTCCACTTCTACTTTTTAATTAAATTAAAGGGTATTCT
GAAAGAGGTATTTCTTTCATTTTCACAATTGCTTTCTTTTGAATCCAATTTCAAGTTCGATTAGAAGGAT
AGAAAGGCCATGAGAATGGGAAAAGAAAAATCAAATCTTTTTAATTAGTTCCCCTTTTTTGCAACTTTCT
TATTATCCATTCCATTCATTTTTTTTTTTTTCTAGATATAGAATACTTTTATAGAATACTTTAGTATTCT
ATAAAAAATCTTTATTTTATTTTGCAAACTAAAAAATACAATAGTCAATATTCCTTATAATAGATATACT
TAATTATATCATAAGAATCTTAAGATATATTTCGAATAGATAGAAATAGTAAATTTGAATTGAGACACCT
ATTCTATGACAGATTTTAACTTACCCTCTATTTTCGTGCCTTTAGTAGGCTTAGTATTTCCGGCAATTGC
AATGGCTTCTTTATTTCTTTATGTACAGAAAAATAAGATTGTCTAGAACCGACGGGGCCAAATTTTCTCA
ATGTATTTCCAGGATCATAATACAGATATTTTTTAGTGTAAGTAATATAATATGATAGGGTATGTAGCTC
TTTCTACACACAAATGAAAAACGTCTATGGATGCAGATATAGGCTACGAGCATAAATGCATGCATATGCG
TAGACGAGTATAACGAGTTTTTTTAAGTGGATACACGAATTTTTTTTTGAATAGAAAGTCAATGTATCTA
ACCAATTATTTCACAGGAATACTAGCTGCTGAAGGCGATTTCAGAATCAAAAAAAGTAAAGTCAAAATAA
TTTAGCTTATTCTCTCAATTTCAATTAACCGCTGCTGGATTTAGTATATCTAATATGAATTGGCGATCAG
AACACATATGGATAGAACTTCTAAAAGGTTCTCGAAAAAGAGGTAATTTTTTCTGGGCCTGTATTCTTTT
TCTAGGTTCATTAGGATTCTTAGCGGTTGGGGCTTCTAGTTATCTTGGTAAGAATATGATATCCGTACTT
CCATCTCAACAAATTCTTTTTTTTCCACAGGGGGTCGTGATGTCTTTCTACGGAATCGCGGGCCTATTCA
TTAGCTCCTATTTGTGGTGCACTATTTTGTGGAATGTAGGCAGTGGTTATGACCGATTCGATAGAAAAGA
GGGAATAGTGTGCATTTTTCGTTGGGGATTCCCTGGAATAAAACGTCGCATCTTCCTTCGATTCCTTGTG
CGGGATATCCAATCAATTAGAATTCAGGTTAAAGAGGGTCTTTATCCTCGTCGTATCCTTTATATGGAAA
TCCGGGGCCAGGGGGTCATTCCCTTGACTCGTACTGATGAGAAGTTTTTTACTCCACGAGAAATTGAACA
AAAAGCTGCCGAATTGGCCTATTTCTTGCGCGTACCAATTGAAGTATTTTGATTTGAGTACCAATTGCAA
TTTTTTTTTTTTTCAATTGTAAGGGGATTTTCGAGTATTTATCTAAAGGAAGGAACAAACGAGGATAAGA
GAAAATTGCTTCTAATTTGTTTTGTCCAAGTGAGATATATGGCATAATATTCTTCCTTTTTCATATGAAA
GGGCTTTTTTTTTATTCTATTTCTCTCTTCCACTCCATTTAGATCTAAGAAAGAACCCAATACAATGAAA
TTCCACTAGTATACAAAAAGAGAAATAGATACAAACACAAGGTCTCAAACCTTGTTATAGAATTTTTGCT
TCAAAGAAAAGAATATCATATAGAGTCAGCAAATGAAATAGAGTCAGCGAATGAAGCGGATTCATTAACA
ACTCAATTTACAGATCAAAAATGAAAAAAAAGAAAGCATTGCCTTCTTTCCTATATCTTGTATTTATCGT
ACTTTTACCCTGGGGAGTCTCTTTCTCTTTTAACAAATGTCTGGAACTTTGGATTAAGAATTGGTGGAAT
ACCAGACAATCCGAAACTCTCTTAACTGATATTCAAGAGAAAAGGATTCTAGAAGGATTCATAGAATTAG
AAGAACTTTTTCTCTTGGACGAAATGATAAAAGAGAAACCGAAAACACATGTACAAAAACCTCCTATAGG
AATACACAAGGAAATAATACAATTGGCCAAAATAGATAATGAGGATCATCTCCATATCATTTTGCATTTC
TCGACAAATATAATCTGTTTGGCTATTCTAAGTGGTTCTTTTTTTCTGGGTAAAGAAGAACTTGTCATTT
TGAATTCTTGGGTTCAGGAATTCTTCTATAACTTAAATGACTCAATAAAAGCTTTTTTTATTCTTTTAGT
TACTGACTTTTTTGTTGGATTTCACTCCACCCGCGGTTGGGAACTACTAATTCGTTGGGTCTACAACGAT
CTTGGATGGGCTCCTAACGAGCTAATTTTCACTATTTTTGTTTGTAGTTTTCCTGTGATTCTAGACACGT
GTTTGAAATTTTGGGTCTTTTTTTGTTTAAACCGTCTATCTCCTTCGCTTGTAGTCATTTATCATTCAAT
TAGTGAAGCATAAACTCACTCATTTGATTTCCTAATATTAATCAAATTAGCATCTTTCTTCCTTTAGAAA
GAAAGCCCTTTTCCTTTTTAGCAAAATTCTTTCTATTTCTACCTGCTCAAGGTATTCATCATTCCAGTAC
AACTGTTGCAGTAGAATGACAACAGACTCGTGTATAGGGAACTAGATTAGCTTAGCTACCTATCTAATTT
ATTGTAGAAATTCCGGGATCCGCGATTGGACATGGAAAATAGAAATACTTTTTTTTGGTTAAAGGAACAG
ATGATTCGATCGATTTCTGTATCGATCATGATATACGTAATAACTCGGACATCTATTTCAAATGCATATC
CCATTTTTGCGCAGCAGGGTTATGAAAACCCGCGGGAAGCAACTGGACGAATTGTATGTGCCAATTGCCA
TTTAGCTAATAAGCCCGTGGATATTGAAGTTCCCCAAGCTGTGCTTCCTGATACTGTATTTGAAGCAGTT
CTTCGAATCCCTTATGATATGCAGCTGAAACAAGTTCTTGCTAATGGGAAAAAGGGAGGGTTGAATGTGG
GTGCTGTTCTTATTTTGCCCGAGGGATTCGAATTAGCGCCGCCAGACCGTATTTCTCCTGAGTTGAAAGA
AAAGATAGGAAACCTCTCTTTTCAGAGTTATCGTCCCAATAAAAAAAATATTCTTGTGATAGGTCCTGTT
CCCGGTAAGAAATATAGTGAAATTGTCTTTCCCATTCTTTCCCCCGATCCCGCTACGAAAAAAGACGTTA
ATTTCTTAAAATATCCCATATATGTAGGGGGAAACCGAGGAAGGGGACAGATCTATCCTGATGGTAGCAA
GAGTAACAATACGATCTATAATGCTACGTCAACAGGTATAGTAAAAAAAATACTACGTAAAGAAAAAGGG
GGATATGAAATATCCATAGTCGATGCGTCGGATGGACGCCAAGTGATTGATATTATACCTCCCGGGCCAG
AACTTCTTGTTTCAGAGGGGGAATCGATCAAGCTTGATCAACCATTAACAAGCAATCCTAATGTGGGAGG
GTTTGGTCAGGGGGATGCAGAAATAGTGCTTCAGGATCCATTGCGCGTCCAAGGCCTTTTGTTCTTCTTT
GCATCTGTTATTTTGGCACAAGTTTTTTTGGTTCTCAAAAAGAAACAGTTTGAAAAGGTTCAATTGTACG
AAATGAATTTCTAGATCCCGGGATTTCTTACCATCAAGTTGGTAAAAAGCCTCGATTTCCGGAATTCCTT
ATTTCTATCTCATGCAAAAGAAGAGAATCCAAGGCAGAGGCGAGAACAAAAAAAGGAACAAGTCCTTTTA
GGAAGAATTGCGGTTCTTCTTAATCCTCTATTGGGCACAAGAAAAAGGCAAAAAAGCCTTTTTCTTGTGT
CGATTCTTCTTGTATCGAAGTAAGAATCATTTTTCTTCTTATTTGTTTTGTCAAAGATTACTATTTATTC
TTTATTCGGGTCTGTCTCTTGGACTTCCTTTGCTTAGGTTCGGGCGCGGTAGTGGACAAACAGAGGGAAA
GAAAGTATGGTGGGGGACAAATTTATTGTGAGCAAATAGAATTGCTTGACTTTTTCAATTAAGTTCAACT
TCGAACTTACAGAAATTTTGTAAAAAAAACGTATACCCTTCCATTGAAGGGTGGTTTTTATTTTTAGGCT
AGTTGAGTAGTTTTGATTAAGGTTTTATTAGTTTATTACTCTAAACTAAATCAATGATTTGCAGCATACT
TCCTTCGTGGAATAAAATATTGGATCCTCGATTGATCGCCTCTTTCTTGTTGCTTCATAAGAGTGAATCA
ATTTTATGGGCGAAAGGCGGGGGCTTTAAATCAACCGATGGATTGCGTCACTAACATCATTAACAAACAA
AAGAATAAATAGAAGGATTCTAACCATCAGAGCAAAGGTTTTCTCTTTGTTATTTTTGCAAATAGAAATA
GGTAACCAATTTGTAGATTGTGGAATAGATTAAAATCGCGTTATAAGAATAAGAATTCCGCGGGTCCTTT
CCGCTCTAATCAGATAAAGGGGGGTAAGGACCCGCTAAGCTCCTACTTTTTCATGTTTACAATCTGGCTC
CTCCGATTACTATAGAGATGAACCCAATCCAGAATACGAACCGTAAAAGAAAACACCTATTAAACCAATC
ACAGGAATACCAGTTACAGTACCTATCAGCCAAAGAGGAATTCTTCCAGTAGTATCGGCCATTTCCCCTA
CTTTCCTCCATATTTTCTCAAGTGGTCATGCTAGAGACAAAAACAGTCATGGATAGTTATAAGGATGGTA
TCCTTCCAAATGGGATAAGAGAATTCTTACTACTCTCTTTCTTTCTCTCAATTGAAGAAGTAATTGGAAA
ATAAAACAGCAAGTACAAAAATGAGTAATAAACCCCAGTATAGACTGGTACGATTCAATTCAACATTTTG
TTCATTCGGGTTTGATTGTGTCATAGTTCTATAGTTGGAATTTGGTTTATCGTTGGATGAACTGCATTGC
TGATATTGATCCCAAGAAAAAAACCGTGGGTACAGCTAATCCGTGAACAGCCAGCCATCGCACTGTAAAA
ATAGGATAGGTTCGATCTATGGTCATTGGGGCCTCCTAAAAAGATCTACTAAATTCATCTAGTTGTTCTA
AAGAATCAAAACGGTCGGTTATTAATGGAATTCCTTGTCGGCTTTCCGTGAAATACTCGTTTGGCCGAGG
ACTTCCAAACACGTCATAAGCTAAACCCGTACTGACAAATAACCAACCCGCAATGAATAGGGAAGGTATA
GTAATGCTATGAATAACCCAGTATCGAATACTGGTAATAATATCAGCAAAAGAACGTTCTCCCGTGCTTC
CAGACATGCTGAGCTCCCCAAATTTTTGTACATTCAAAAAAGGAATTGATTCCGTAAAAGATGGGATCAA
CCAGTAAATAGAAAATTACTGATATTCATCCTTGTAAGATTGTCAATTTTGTACCAAAGGTGTATTTTGA
GTATACCGAATTAGTATAGCTATCCTTCCTATGGCACAGCAATCCAGTTTCGCTTGGTCCCGAAACAGAA
TTCCTTTTTTCTCTTCTTTGTTCCTTGTCTATAGGGAAACTACATGTTATTCAAGGCATCAATAGAAACC
CCCATTTTTGGGGGTCCTACTTATTTTCATTGTCTTCGGATATATATTTTCATTGTCTTCGGATATAGTA
GAATAATTTAATTTGGAATAGCGGCCAAGATCTTGGGAAAACCTAAGTTAATGATCAATAGGTTTGGATA
AAGAATTTCGGAAGGATATTCTCATATTGACCCAATACAAGGATAAGTATATGCGAAATCTATCCCTTTT
TAGTTAAAAGTTTTATTCGAATCCAACCTTTCCCTTTAAGGAATTAAATTGGTTAGCATAAAATAATAGC
TAATAAATAGAAAATTGAATAGTAGATAATCCGTTATGAAAGAAAGGGAATACATTCTTTGAAGAATCAA
GATTCGTAATCAATCCTTGTCTTGTTTGTTGGATTAGGTCTAACTTTCTTGACCAAACTGCAAGTATGGA
ATTTTACGAGATGAAATAGGGAAAGACAGAAGATAGAACTTAAAAGAAAAGGATAATTGAAGTAACTCGT
CTTCGAATCAACTTTGGTTGGGGTTCGAAAAACGAATAAAAATAAATAAAAATAAAGTAAATTCAAGGAA
GAGATTTCCCTTTTTCAGGGGGCCCTTCGGGGGTCGTGGAATGCTTTTCTTCTCCTCTTATTCCATATGG
AATACAATGAGTTAAAATAAGAAGGAATAGGGGAATATTCGACCGTTTGCTCCAAAAAGAGGATTAAATC
CTATTGAAAAAGAAATAATCCGAAATAGAAAGCACTTTTTTCAAATTCCATTCTTTATTTATCTTTTATT
CCAAAATTCCCCCGAAAATCCAATTTCATTTTTCAATGGGGTTAGATGATCTAGTTCTTAATATTATTAC
TTTACTTAACTGACAGATTCCACAACAAATCTCTTGATTCGGAATTAGGGACTCATGTCCCATCTGATGA
ATCTATTTTCTTTTACACTTCTGTATCTCACTCTATCTTGTTTTTTAGTATTATCTAAAATAACCGATGA
ATTATGAATTTTCCATAACTTAGGTAAGTGCTTTACCAACATATGTAGTGTAGTAAAAAAATAAATGGAA
TTTAACCCCTTCATGCTTACTATAACTAGTTATTTTGGTTTTCTACTGGCTGCTTTAACTATAACCCCAG
CTCTATTTATTGGCTTGAACAAGATACGTCTTATTTGAAATGAATTGAATGAATAAGTCAGAAAAGAAAA
ATCTTTCTTTTGGATTCCTGGTATTCTACGACTCTTTTCCACACTAATTACCAATTATTTTCTTGGTCAT
TGAGATTCGTGGATAATTTAGACTATTATTTAGAGATAGATCGTACCTCTTTTTTTATTCCCTCGAACAA
ATCGAAATGATTGAAGTTTTTCTATTTGGAATCGTCTTAGGCCTAATTCCTATTACTTTAGCGGGATTAT
TCGTGACTGCGTATTTGCAATACAGGCGTGGGGATCAGTTGGATCTTTGATTGAGTAATATTTCTTTTTT
GATTGACCTCCTCCAGACCAGAGAGGAGGTCAAATTGGAGTTGCAATTCGACTTTGTTTTTTTAAGTTAT
TTTACTCTGTTTCGACATAAGATAGATGGAATCACGCTCTGTAGGATTTGAACCTACGACATCGGGTTTT
GGAGACCCGCGTTCTACCAAACTGAACTAAGAGCGCTTTCAAAAAGAAAATCCTTTTCTACTCCTAACGT
GTCTCACGTACGTATAGTATCCACAAATTTAACTTATACCCACTTTAATTGATCTCCCCGCTACTGCCCA
TAAAGAAGAGAGAAGTAATAGGTAGGGATGACAGGATTTGAACCTGTGACATTTTGTACCCAAAACAAAC
GCGCTACCAAGCTGCGCTACATCCCTTTTCCAAATTGTTGTACAATGCCATTGTACACAATTCCTTTCTT
GTTTTCCACATCGTAATTTTCTTCTATTTCTCTATCTATATAGAACTTTCTTGTCATTTCTTGTTTTTGG
TCTCATATAATCAAGGAAGGGTATACATCTAAAATCCAGTCGAATTTCACCTATAAAAGAAAGATTACTA
TTCCTTAGTAATGTATAGGAAGAAGGGGTCATCTTTTTCTTTTTTAGGGATAGGAAAATCTCGTCTATAT
GGTTCATTCTATATATATAGAATATTGATTTTGTTTTTTTAGTTAGGAATTTCGCCTAAACAAAAGAAAT
ACAAACGATCTTGGGCAAGAGTATCTGATCATATATGTATTCCAATAAGGAAGGAGGATTTTCAATGCGG
GATATAAAAACATATCTCTCTGTAGCACCCGTGCTAAGTACTCTATGGTTTGGGGCTTTAGCAGGTTTAT
TGATAGAAATTAATCGTTTATTCCCAGATGCTTTGTCATTCCCTTTTTTTTCATTCTAGTTATTCCTATG
CGAGAGATAGAATTCTTCGTGACATGACGAAAATTTTCCTTCAATCCTTTTTTAGTATACGAAGCAAAAA
GAAAGAAAAGATGGATTGGGTTGAACCTCAGAGTCATGAAAAATTCGGTAAATCTCATTTTGGAAAACAG
AAATTTAATTAAAAGCTGTATCCAAGCTAAGTTAGGCCTCACAAATCAGAGCATAGAAAGAGGCTAGGAC
TTGCTACTTAAATGAAAGGATTTCGAAGCAAAATCCTTGCTAATTCGACAAGGATTGTATTCTTTAATTA
TTTCTCTATTTTTTATTACTTAATTTACGAATTTCAAAAAATTTTTATTCTATTGGATTGGATTCGTTAG
AGAATTCGAAGAATTACAACAAAATCTTTAGAAATCGCATTTTTAGTTAGGAACTTCTATGGATTTTATT
CTTCTTCTTCGGATCCAAAATAGAAGAATAAAAGAATAGGTATAAGAGTTAAGTTAAGTCGATCCAAAAA
AGAAAGGAGGTTCATGGCCAAGGGCAAAGATGTTAGAATCAGAGTTATTTTGGAATGTATCAGTTGTGTT
CGAAAGGGTACCAATAAGGAATCGACGGGGATTTCTAGATATAGTACTCAAAAGAATCGCCACAATACAC
CCGGACAATTAGAATTAAGAAAATTTTGCCGTTATTGTCGCAAGCATACGACTCATAACGAAATAAAGAA
ATAGGAGCATCGTGTGTTCGATTTTTCCAAAGAACAGAAAGAGTAAGAACTTCTTATTTAATATATAGAA
CATAGATAGTTTAATATATAGAACATAGATAGAATACAAAATACAAATCAACTCATCTGATTTTAGGTAG
ATATTATTTCATATGTATAGAGGTTTTTTATTTTTATATTATAGTATATGAATCAAATAATATATGGACC
AAAGAAAGGTTACTTCTTCTGGATCCACAATTATTAAAATAAAAAAATTATTAAAATAAATAAATCCATT
TTTTTTTTTTCAAATTTTTAAATAAGGAATAAATCATGTATACATCTAAACAACCTTTTCGTAAATCTAA
GCAACCCTTTCGTAAATCCAAACAAACTTTTCATAAATCCAAGCAACCTTTTCGTAAATTCAAACAACCT
TTTCGTAAATCCAAACAACCTTTTCGTAGGCGTTCTCGAATTGGCCCCGGGGATCGAATTGATTATAGAA
ACATGAGTTTAATTAATCGATTTATTAGTGAACAAGGAAAAATATTATCTAGACGAATAAATAGATTAAC
CTTGAAACAACAACGATTAATTACTCTTGCTATAAAACAGGCTCGTATTTTATCTTTCTTACCATTTCGT
AACTATGAGAATGAGAAGCAATTTCAAGCCCAGTCAATTTCAATAATTACTGGTCCTAGACACAGAAAAA
ATAGACATATTCCTCAATTAACACAAAAGTTCAATTCCAATCGAAACTTAAGAAACTCCAACGAGAATTT
AAGAAACAACAATCGAAACTTAAGTTCCGATTGTTGATGTTTTATTCGAAAAGGTCAGACTCATATATAA
AGAAAGTAATCCAGTTTTGATTCTTGTGTTTGTTATAAGAAAGAAAAATGGGAAAAAAGAAATAGTTTTT
TTATTTATTGCAACATGCTCGTTGATTCCTACCACTTAATCTTAATTTATTGTATTTTCCCGGAGTTCCC
TCTCCGGGAATTCTGTTTTAATTATTCCTGTATATTACTTTTTTATCCCTTTAATTGATGGTCTTTATTT
TATTGGAAATCGTGTAAAGATTATTTGGATTTGATACAGCTACTTGTGCAAGCATTTTACGATTAAGAAT
CAATTCCTTCTTGTACAGATTGTGTATTAATTTACTATAACTATCGAATACTTTATATATCCGTGTTGCT
GCGTTTATCCGAGTGATCCACAAACGACGAAAATCCCTCTTTTGCCTGCCTCTATCTCGATGAGAAGAAA
CAAAAGCTCTTCTTACTTGTTGAGTAATCATTCGATTAAGTCTTAAATGAGCCCCTCTAAAGTTTGAGGC
AAATGAACGCATTTTTGTTCGTCGTCTCCGAGCTATATATCCTCGCGGAACTCTGGTCATTGAATCAAAT
TAACCTTAATGAATAACTAATGATTTCTCTTCTTTTAACCGTCCTTTTTCCCATTAATAACAAAACGGAT
TATTCCGATATATAAAATATTAATTCCAATGGCTTTTGCTACTATAACCTTCCCAACCACGATTTTTTAT
TCTATTTCCTTCAGTTATTTCGCATAGAAATAACAACGATACTAAAAAAACAGTGGGTTCCTTCGTTTCC
ATGGTTCCCTTTTAAACGGTGAGGCCCTCTCTATACACCGGAGCTCTTTCTTTCATTCATTTCATCAAAA
GGTATTGTGAACTTGTATAGTTCACATTCTTTGGCTCTACCTATCCATTATAGAGTAAATAGCTCTTTTC
ACAATAAGAGTTATTCATACAGTGACGGTATTTAATTATGAAAGTTGGCTAAATAGCTGACCCTTTAGTC
CGTTCTTTTAAAATAAAGGAGCATAAGCCTTTTCTTTTTATTACTATTTCCTCCGCTTAATGGCTAACCA
TTTGCTACCAATGGGGGAATTGCTTCTTCCAATTCCAATCTAGGTGATTGGATTTGCAACAAAGGAAACC
ATAAATTCCATATACCATAGAAATCCAGGATAGAGCTTCTCTATCCTATTCGTTGGTACCGATCATGGAT
ACTTCCAAAACAAAATTGTCTTATTTGTTTGAACTCATGATCTGAACGAGTCGCACATACACCCTAGCAC
ATGTTCCTCGACGCTGAGGACATCCCTTAAGCGCGGGCGTTTTTCTAGCATTTCGTATTGGCTGTCTTGC
ATTTCTAATAAGTTGTTTAACCGTTGGCATGTCGTATGTATATAGAAAAAAATGGATTGGTTTAGATCGA
TCTTAACCTGATGATTCATCATCATGAAGTATTTCTATTTTCTATAAAATCGCATAAAACCCGAATTTAG
GTTTTAAATAAATTTACAAGAAATCCAGCCACTACCAATCCTTAAACATTTCTGGAAACCACACAGGATC
GGTATCGCAGTGCTCGTCAATCATTTCATCCCCTACAATATCGACAAGTCCATAAGCTTTGGCTTCGTCT
GCTGACATAAAAACATCCCTTTCCATGTCTTCGGATACAACCCAAAAAGGCTTGCCTGTTCTTAGTGCAT
AAACCCTTGTGATCATTTCGCGAACTTTGTGTAACTCTTCCACTTCTAGTAAAAATTCAGGTGTCCTTGC
CCGATAATAAGCACTAGCAGGTTGGTGAAGCATAATCCTAGCGTGAGGGAATGCTATACGCTTGGTGGGT
TCTCCTCCAAGCAGAATGAAGGAGGCCATGGATGCGGCTATTCCGAGGCATATTGTATATATATCTGGTG
TCACCGTTTGCATCGTATCAAAAATCGCCATTCCTGAGATTAGCCAACCGCCGGGGGAGTTTATAAACAA
AAAAATATCGCTAATTCCATCTTCTATACTGAGATATACCATTAGACCTGTAATATGATTCGTGATCTCG
GAACGAATCTCTTGACCTAAAAAAAGTGTCCTTTCTCGATACATAACGTTGTATAAGTCAACCCAAGTCG
CTTCTTCATCTCCGGGAATCCGGTAAGGTACTTTTGGAACACCAATGGGCATATTAGATTAATATTATTA
AATTTAAGTAAGAAAACTACACTTTAATATGGAAACGTAAGAATGGAAGAGAAAGAAAGAATCCACAGTT
TATTATCTTCATTTTTTTCTTATTCTATAAGAATACTATAGATTCTATTAATACATAGATTGAAATAATA
CACAGATTGCAAAATTATACATATAAGGAAGGTAAGACAGATTGAATAAAGAAAAAGGAATTTGTGATTC
GAATGATAAACAAAGAGGGATTAGGGATCTATTCTTCGTTTTTCCAAATAGCCCAAGCTACCCATTGCAT
ATTGGCACTTATCGAGTATAGAATAGATCTGCTTCTCTTTCTTCTTACAAACAGAATTGGCTTCTTATTT
TTAATGGAATGAAATAAATATTCACGCTTTCTGACACAGAATCCCCTAGAAGGGTTAGGTACATAGGATA
TGGATAGTCTTTTCCAATGCGATAAAATAAAACGACATCGTGTCTATTTTTCTTTGCTAAAGGGGTATTT
CCATGGGTTTGCCTTGGTATCGTGTTCATACTGTCGTATTGAATGATCCGGGTCGATTGCTTGCGGTGCA
TATAATGCACACAGCTCTTGTTTCTGGGTGGGCTGGCTCGATGGCTTTATACGAATTAGCGGTTTTTGAT
CCCTCTGATCCTGTTCTGGATCCAATGTGGAGACAAGGTATGTTCGTCATCCCCTTCATGACTCGTTTAG
GAATAACCAATTCGTGGGGTGGTTGGAGTATTTCAGGAGGAACTATAACGAATCCGGGTATTTGGAGTTA
TGAAGGTGTGGCAGGTGCGCATATTGTGTTTTCTGGCTTGTGTTTCTTGGCAGCTATCTGGCATTGGGTA
TATTGGGACCTAGAAATATTCTGTGATGAGCGGACGGGAAAACCTTCTTTGGATTTGCCCAAGATCTTTG
GAATTCATTTATTTCTTGCAGGGGTGGCTTGTTTTGGCTTTGGTGCATTTCATGTAACGGGTTTGTATGG
TCCTGGGATATGGGTGTCCGATCCTTATGGACTAACTGGAAAAGTACAAGCTGTAAGTCCTGCGTGGGGT
GCAGAAGGTTTTGATCCTTTCGTTCCGGGAGGAATAGCTTCGCATCATATTGCTGCAGGTACATTGGGCA
TATTAGCGGGCCTATTCCATCTTAGTGTCCGTCCGCCTCAACGTCTATACAAAGGGTTACGTATGGGCAA
TATTGAAACTGTACTTTCCAGTAGTATCGCTGCTGTTTTTTTTGCAGCTTTCGTAGTTGCCGGAACTATG
TGGTATGGATCGGCAACTACCCCAATCGAATTGTTTGGGCCTACTCGTTATCAGTGGGATCAGGGATACT
TTCAGCAAGAAATATATCGAAGAGTTAGCGATGGGTTAGCCGAAAATCTTAGTTTATCAGAAGCTTGGTC
TAAAATTCCCGAAAAATTAGCCTTTTATGATTATATTGGTAATAATCCGGCAAAAGGGGGATTATTCAGA
GCAGGCTCAATGGACAATGGGGATGGAATAGCTGTTGGATGGTTAGGGCATCCCGTCTTTAGAGATAAAG
AAGGACGCGAGCTTTTTGTACGTCGTATGCCTACTTTTTTTGAAACATTTCCGGTAGTTTTGGTAGATGA
AGAGGGAATTGTGAGAGCGGACGTTCCTTTTAGAAGAGCAGAATCCAAATATAGCGTTGAGCAAGTAGGC
GTAACGGTGGAGTTCTATGGTGGCGAACTTAATGGAGTAAGTTATTCTGATCCTGCTACTGTAAAAAAAT
ATGCGAGGCGCGCCCAATTAGGGGAAATTTTTGAATTAGATCGAGCTACTTTGAAATCGGATGGTGTTTT
TCGCAGCAGTCCAAGGGGTTGGTTCACTTTTGGTCATGCTACCTTTGCTTTGCTATTCTTTTTCGGACAC
ATTTGGCATGGCGCTCGAACCTTGTTCCGAGATGTTTTTGCTGGTATTGATCCAGACTTGGATGCTCAAG
TGGAATTTGGAACATTCCAAAAAGTTGGAGATCCAACTACAAGGAGACAGCCAGTCTGATACCTATGGTA
TCTTTCACCTCTCTTTTTTGATTTGACATGGGAAACATCTCCTGTCCTTTCTTTGACTCTTTTTCTTTTT
TTATATGGGAAATGATCCCAAATGACAAGTGAATAGGTGTGGAAGTTATAATTGTAAATAAACCACGATC
GAATCTATGGAAGCATTGGTTTATACGTTCCTTTTAGTTTCGACTTTAGGGATAATTTTTTTCGCTATCT
TCTTCCGAGAACCACCTAAGGTTCCGACAAAAAAATGAAATAATTTAATTGAAGTAAGAAGTCTCCCAGA
TGGGGAGACTTCTTACTTCAATTAGTCCCCATGTTCTTCGAATGGATCTCTTAATTGTTGAGAGGGTTGC
CCAAACGCGGTATATAAGGCATACCCAGTAAAGCTTACAAGTAAACCAGATATGGAGATGGCGACTAAGG
TTGCTGTTTCCATTTTTATAGAATTTCAAGATTACAATGGATCTATGAAAAGATCGTGTATTTACAACTA
CAACGGAATAGTATACAAAGTCAACACCAATGATTAAATAGAATTTATGGCTACACAAACCGTTGAAGAT
AGTTCTAGACCTAGGCCAAAACGAACTGGTGCAGGTAGTTTATTGAAACCCTTGAATTCGGAATATGGGA
AAGTAGCTCCGGGTTGGGGGACTACTCCTTTTATGGGGGTCGCAATGGCTTTATTCGCGATATTCCTATC
TATCATTTTAGAAATTTATAATTCTTCTGTTTTACTGGACGGAATTTTAACGAATTAGGTTTCTACTAAC
TAAAACTATGAAGTCATAGTTTTTCCATCCAAAAAGAGGCCTTTCTACTTTAAGCTCCACATTTCTAGAC
ATTCTGGTAGTTCGACCGTGGATTTTTTTGTTTCGGTATCTCTGGAATATGAGTGTGTGACTTGTTAGAA
TTGATCCTATTGATAATACATAGAAAGGGCCTGTTATCTCTATCAAGATGATTCTAATTCGTCGGATATT
ATTTATTCTAGTATCTGGAACACGAAATACATAGAGTGGATCAAGAAAAAAAAAAACGGAACTATGATTC
ATACTCACTATTTAGACCTCGCAACCAGACTGAAAAAAAAAATTCAAGTAGTTCTTAATAAAAAAAGAAA
TTTTCTTCCTTCCAATTTTGTTTGCCCAAAAGAAAACTTTTTTTTTCTCTCGATTTTGTCGAGTCATTAC
ACCGATTCAATAAATGATCATCAAGCGGTTCTTATTCGAAGAACCCTTGCCTTTTGTTTAGCTTGAGACT
CAATCATCGTGGCTCTAGTATGAATCTAAGGTTTTAATTGAACTGATTCATAGGATCGCAACAAGATAAT
TTCTATCAGAAAACCACTATAAATAAAAAATAGGGACGAGAAAAGTCAAGAGGCCTCTACAACATAAGGG
AAAGAAAGACAGATGAGCCAACTTGAGATTTTTTGGCATTATCATCACAAAGAAGAAATTCTGGATTTTT
CTTATTTCAAATCTTCAAGGCAAATCGATCCAATCCCGTGGCTGATGAAGTTTTGAACCTTTATTTTCTT
TTTCTAATATCCGTTGAAAATTTGTGTGTTTCTGCTTGAGCCGTACGAGATGAAATTTTCATATACGGTT
CTCAGAGGGGGAGTCGGGCTAGTTACCTATCTCAATAAAGTATATGATTGGTTTGAGGAACGTCTTGAGA
TTCAGGCAATTGCGGATGATATAACTAGTAAATATGTTCCTCCTCATGTCAACATATTTTATTGTTTAGG
GGGAATTACACTTACTTGTTTTCTAGTACAAGTCGCTACCGGTTTTGCTATGACTTTTTACTACCGACCA
ACCGTTACAGAGGCTTTTTCCTCTGTTCAATATATAATGACGGAGGCCAACTTTGGTTGGTTAATCCGAT
CAGTTCATCGATGGTCAGCAAGTATGATGGTTCTAATGATGATCCTGCACGTATTTCGTGTGTATCTCAC
AGGTGGATTTAAAAAACCTCGTGAATTAACTTGGGTCACAGGTGTGGTTTTGGCTGTATTGACTGCATCA
TTTGGTGTAACTGGTTATTCTTTGCCTTGGGATCAAATTGGTTATTGGGCAGTCAAAATTGTGACAGGTG
TACCTGAAGCGATTCCGGTAATAGGATCCCCTTTAGTGGAGTTATTACGTGGAAGTGCTAGTGTGGGCCA
ATCCACTTTGACTCGTTTTTATAGTTTACATACCTTTGTATTGCCTCTGCTTACTGCCGTATTTATGTTA
ATGCACTTTCCAATGATACGTAAGCAAGGTATTTCGGGTCCTTTATAGGGAAGGCATATCATAGAGAATT
CTAATTCTCATATATCATATCGGGTAGGTTGTGGTATTTCATTGCTACAAACATGGGTTATTGTAAAATA
AGACATGTCATTTGGATACTTCTCTTCAACTCCGAAGTATTTTGATACAAATAGTTGAAGTGAATTTTAC
GAAAGAAAATAAGGCGGATTATGGGAGTGTGTGACTTGAATTATTGATTTGGCCATGCAGATAGAGAATT
GGATCTGCCACATTCGAATTCACGACAAAAGGTGTCTCCGCATCCAATCAACACGTAAGTCCCTTATCTA
GGAAGGATAGGCTGGTTCACTCGAGGAGAATATTTTCTATGATCATACCCCAACCATGTCATCCATGAAC
AGGCTCCGTAAGATCCCGTAGAGTATAAATGGAATAAGTCATGTGATATGATCCAATTCTATATTTATTA
CACTTACTTTTTATTATAGTATGGAAATGCATTCATTTTCTTTGCATCGATTTCGATCCGCAATACTATC
GGAGTAAAAGAAGGGATCTAAGGAAGAAGGTAGGCTAAACTTTTTGATTTTTTATTAGTAACAAGTAAAT
ACTTTGTTTGGACGTAAGAAACTCGCGATAGTGAGGGGATAAACACCAACTAATCAAGAGACAATCCACA
AAGCAATTGATCATGATCAAATTTGTAAGCCCACTTGGATATTGAGCATTTACGCATAAGAATAGGATTC
TTTTCAATGAGTAGTTATAGGCGCAACCTCGGAAAAGATAATCTGATAAAGCTTTTCTTACCTTGAGTCA
TTGAGTCATTATATAACCTATTCTATTGTGGATCCTCCACGGTCTTATTTCTTTCATTCTTGCTCGAGCC
GGATGATGAAAAATTCTCATGTCCGGTTCCTTTGGGGGATGGATCCTAAAGAATTCACCTATCCCAATAA
CAAAGAAACCTGACTTAAATGATCCTGTATTAAGAGCAAAATTAGCTAAAGGGATGGGACATAATTATTA
CGGGGAACCCGCGTGGCCCAACGATCTTTTATACATTTTTCCAGTAGTAATTCTAGGTACTATTGCATGT
AATGTAGGTTTAGCGGTTCTCGAGCCGTCAATGATTGGTGAACCGGCGGATCCGTTTGCAACTCCTCTGG
AAATATTGCCCGAGTGGTACTTCTTTCCCGTATTTCAAATACTCCGTACAGTACCCAATAAGTTATTGGG
CGTTCTCTTAATGGTTTCTGTGCCAACGGGCTTATTGACAGTACCCTTTCTAGAGAATGTCAATAAATTC
CAAAATCCATTTCGTCGCCCAGTAGCTACGACCGTTTTTTTAATCGGTACTGCAGTAGCTCTTTGGTTAG
GTATTGGAGCAACATTACCCATTGATAAATCCTTAACTTTAGGTCTTTTTTAGGGATTTTTCGGGTTGAT
TCATTCAACCGTGAAGTCCCCCGCATGGGTATCTAGGAAATAGTTACCTCCAAGTGAATCTTCCCTAGAT
ACCTAAAATCTATTTTATTATGATCCATTTCGCGAAAATATAGATTGTGCCTAAGATGCAAAATTGTTTT
CTTTTTTCTTTTTATTCTAACTCGAAAAAGAAGAAGAGGAAAAAATTGCAATGGATTTAAAGCGAGAACT
TGTTCTTAGGTAAATCAATTGGAAGATGCTTCTCTAGAGTGTCCCATAGAAGTTTTCCATCTTCCATACG
AAAACTGTCAATTCTCATAAGATCTTCTTCAGTCTTACTCAAAAGGTCCAATAGTGTATGTATATTGGCC
CTTTTGAGACAATTATACGTTCTAGAAGGCAATTCTAATTGATCAATAAAAATACAATTCAATGGAATTC
CTTTTTTGTTTTTCTTTAGATTAGTGAATCTTTTTTGAAAGGTTAAAAGGGGTGGAGTAAACCTGTTCTT
ATTTTCTTCGAAACTAGTGCCCTCTTCCTCTGCGTGTAGAAAAGGAAGAAATAAATCAATCAAATTACGA
GAAGCTTCATAAAGCGCTTCTTTAGGGGTTAAACTTCCATTCGTCCATATTTCTAGAAAAAGTATCTCGT
GTTTTTCATTTCCATTCCCACAAGAAAAAATACTATAATTCACATTTCGAACAGGCATGGATATAGCATC
TATAGGATAACTTCCATCTTGAGAGTTCTTTCTGAGTTCCGTATGATATCCGCGATCTCTCTTGATCTGT
AACTCAATACAGAAATCAATGGGCTCTCTCAAGTTAGCTATAGGTTGTGTCGTATCAACGATTTCTACGG
AAGGCGGTAAGATTATATCTTGAGCGGTTATATATCTAGGACCTTTGACACAAATTGATGCGTCTCTAAC
TCCATAGAGATTACTTCTCAATACAATTTCTTTCAAATTTAGTAAAATTTCTTGTATGGATTCTTCAATA
CCTACTATTGTAGAATATTCGTGTGGCACGTTCCAAAATTTTGCGCGTGTGATACATGTTCCTTCTATTT
CTCCAAGTAAAGCTCTTCGCAAGGCAATACCGACAGTATCCGCTTGACCTTTTCTAAGCGGGGACAGAAT
GAAACGACCATAATAAAGACGCTTACTATCTACTCTTGATTCAACACACTTCCACTGTAGTGTTTGGGTG
GATCCTGTTACCTCCTCTCGAACCATAATAGACTAGTATTATTATTTGATCATTGAATCGTTTATTTCTC
TTGAAAGCGGTTTAATTCTTTTACAGACGTCTTTTTTTAGGAGGTCGACATCCATTATGCGGCATAGGTG
TTACATCGCGTATACAACTTAACCGTACACCACTTTTAGCAATGGCTCGTAATGCGGCATCTCTTCCGCT
ACCAGCACCTTTTACCATAACTTCTGCTCGTTGCAAACCCACTGTACGAATAGCATCTACTGCTGTTCTT
TGACCAGCATAGGGTGATGCTTTTCTTGAGCTTTTGAATCCACAAGTACCTGCGGAGGACCAGAAAACCA
CCCGACCTTGCGGGTCTGTAACAGTTATAATGGTATTGTTGAAACTGGCTTGAACATGAATAACCCCTTT
TGTTATTCTACGTGCACTCTTCCGTAAACTAAAACGGGCATTCCTACGCAAACCAATACGCACTCTCTTA
CGTGAACCTATTTTTGGTGTAGCTTTTGTCATATTTTATTATCTCATAAATATGAGTTAGAAATAACAAA
AAGAAAAAAAGATACAAAGATATCCGTTTCATAGTAAAATATATCCTTTACTTTAATTTTGTTATTTGGA
ATTTGGACATTTCCGCGGGTACTTTTTTTTCCTTTTTAGAAAGGAAAGCCCCTTTTTCGAAAGATTACCC
CTGTCTTTGTTTATGCTTCGGATTGGAACAAATGACTCTAATTCGCCCACGCCTACGAATCAGTCGACAT
TTTGTACAAATTTTACGAACGGAAGCTCTTATTTTCATATTTAGGTATTCCTTTCTTAAACTATGAATCT
ACTCTTTTCTTTGGGAAAAAATAAGTCTCTTCACTTAAATTTTGAAACTTGGAATTTATTACCCTAGAAA
AACCTAATCCTTTGAATCTTTGGTATCCTTCAAATCTTCAGTATCCTTCGAGTCTTCGGTACGCTTCGAA
TCCTTATGGGGAAGTCTATAAATTATACGTCCCTTGCTTGAATCATAACGACTTACTTCAATTTTGACCC
TATCCCCCATCAGTATTCGTATAGAACTGGATCGGATCTTTCCTGAAATATAGCCCAGGATGATGGTGTC
ATTCTCTAGGCGAACGCGGAACATTCCGTTGGGTAGGGCTTCCGTAACTAAACCTTCGAAAGTGACTTTT
GCTTCTCTCGGGTTTTTTTTTTCTCTCCTATTTTTTTTTTCTGTCATATTTTTTTCTCCTATTTTTCCAT
TTGAATTTCTAAAATAGGAAGTTCGAGATAGAATTCGTGTACTATAGGCGAGGCCATTACCATATATAAC
ATAAGACTTCTCCCCCAATTCTGTTTAGTCGAGCTTCTCGATCTGTCATTATACCTTGAGAAGTAGAAAG
AATAGCAATTCCCATTCCGCCCAAAACCTTAGGAATTCCTTGATAGTTGGCATAAATTCGTAAGCTAGGT
CGGCTGATACGCTTTAAAAAGGTTCTAGTTCTATATATTCCCTTTCTAGTCTTTCTCTTTTGATGTCGCA
AAGTTGAAACCAAGAAATATCTGTTACTTTCCTGATGTTTCCGAACACTTTCAATAAAACCCTCTCGTAG
AAGTATTTTAACAATGTTTTCGGTAATATTTGTAGATACTACTCGAACAGTTCCTTTTTTATTTATGTCT
GCGTTTCTTATAGAGGTTAGTAAATCAGCAATAGTGTCCTTGCCCATAAGACTCTAATTCTAGGTTCCTC
CTAATTTTTCTATAATCAACATGTTTTCCTTTTTCTTTTAATTTTGGATTTTAAAGCATATACGTGAGAC
ACAATCTACTAATTTTTTCTTTGATCTATATCTCGTCTGCTAGTATTTATAATACTTCAGGAGCTAATGA
AACTATTTTAGTAAAATTCAATTCTCTCAATTCCTCGGCAATCGCGCCAAAAACTCGAGTTCCTTTTGGA
TTTCCTTTTTGATCAATGATAACTGCTGCATTGTCATCATAGCGTATTATTATACCGTCTTCGCATTTGA
ATTCTTTACATGTACGTACAATTACAGCTCGAATTACTTCGGATCTTTCTAGAGGCATTTGGGGCACTGC
GTCTTTGATTACAGCAACAATAACATCACCAATACGAGCATATCGCTGATTACCAGCAGCTCCTATGACT
CGAATACACATCAATTTTCGAGCTCCACTGTTATCTGCTACATTTAAAAGGGTCTGAGGTTGAATCATAT
TATTTTGATTTCAATTTGTTATTTCAATGCAAAAGAATGAAAGAAATATTGTCTTTCCAGAAAGAAAAAC
CTGGGGTTTTTTTTTATCTTCAATACTCCTTTTTGGGTTCTATATCTCTAATCGAAGAAATTGACTTCGT
ATGGGCATTTTACTGGCAGCTATGGAGATAGCTGCTCTAGCTACAGTTTCGGATACTCCGCTCATTTCAT
AAAGTATTCGACCTGGTTTAACAACGGCTACCCAATATTCGGGGGATCCCTTTCCCGAGCCCATACGTGT
TTCTGTGGGTCTTATTGTAACCGGTTTGTCGGGAAATATACGTACCCATAGTTTTCCACCACGACGTGCA
TATCGTGTCATTGCTCTTCGTCCTGCTTCTATCTGTCTCGCTGTGATCCAAGCGGGTTCAAGTACTTGAA
GAGCATATCTACCAAAACAAATACGATTGCCTCGGCAGGATTTTCCCTTCATTCTTCCTCTATGTTGTTT
ACGAAATCTAGTTCTTTTGGGGTTATAGTCGATGGTTCTTTCTTAGTTCCATCTCTACTGCAAAACTGGA
CATGAGAGTTTCTTCTCATCCAGCTCCTCGCGAATGAAATGAGAAAGCGTGCAAATTTCTCTAATTCCAT
AATATTCAAAGATATTACGGATAGATACACATCAATATATAATAGAAAAAGTTAGGTTTTTTTTTTATTT
TGAATTTCTTAAAATAGAAAAATATATAGTCAAGAAAGAAGATCTAGAATATATTCAAATTCTATATTTA
TTTCAAATTCTATAGAAATTTAGAATGTAATCTTTCTCTTTTCTAAGGAATCTCTTTATTTTTACTCTTA
TTGAATCGTGGTAAAGTATTCTAATCCAATAAAGATTTCGCGGGCGAATATTTACTCTTTCCTGTCTTAT
TTGTTAATTTATAACCTTACCAAATAAAGCAATTTTTTTGGTTTGTTCCGCCATCCCACCCAATGAAGTA
TTAGGATTCTTTTCAATAAAATCCTATGCAGTCATAGGTTTTGTCGTTCCCACAGCTTCTCCTTTAATGG
TTAGGTTTGAATTCTGCAATGGAGCTTCCAAAAAATTTCTTTCCGAGTCAATTTTCTCAGTTTTATTAAC
CCCGGTTGCTCCTTATTATTGCTTAAATTTTTTTTTGTTTTTTTGTTTCAAGTTACGATTTCGAATTCTC
TTTTATTTTTATTATTTTATTATATTGATGCTTTATCACATTGCCTTTTATGATGTAATTCATAGACCAT
ACACATTGGAATCCTATATCTTTCTTATTCTTCTTCCTTCTATCTATCATCCCTCCTTTTATCCACATCC
CTTTAGTTTTGCTTCACAACCTAGAATCCGGTTTCTTTTTTAGAGAAAAAAAATGCAGTTGCTACAACTA
TATGATAGATCTACTCATTTATGATAGATGTATTTATTCACATAGTGACTGTTTCTTAGTTAGGATCTCG
ACAATACGAAGCAATAGGTTGGTTATTAGTTAATTTTCTATAATTACTAAGTTTTTTCTATTTTTAGTAG
GGTTCGGTCAATTTTTTTTGGAATCCCCTTTTTTGAGCCTAAAGAAAAAATTAACGAGTCACACACTAAG
CATAGCAATTTTATTAAAAGATTTATCAATTTTCATTAAATCTTATAGAAAGAGGTATAATTTCTTCTTT
TTTTCAGGGATTTCGGGGAAAATGAGGCTCTTGTCTTTTTTATTCTATGACTGGGCAGAATGGGAAGACA
AGGTTAGTTATTATTCTTCTACGAATATCCAAATTTTTACACCTAATACTCCATAGATAGTTCGAATTGG
ATAGCAGCAATAATCAATTTTAGCGCGAATTGTTTGGAGGGGAAGTCTACCCTTTTTGATGCATTCGGCA
CGTGCAATTTCTTTCCCTGCTAGACGGCCTGCTATTTTGATTTTTACTCCCTTTATATCTGCTTTTTTAG
TTAATTCAATGGCTTTTTTCATTGCCTTTCGGAATGAAACTCTATTTTTTAATTGGAAAGCTATATATTC
TGCAAGAATGTTAGGTTGTCTATAAGGTTCTTTAACTTTTTCGATAGCAATATTAATTCTCTGGTTTACA
GAATTAACTTCCTTTTGGAGATCTTTCTCTAATTCTTCGATTGCTCCTTTTTTCTTTAATAAATTAGGGA
ATCCAATATGGATTATGACGTGGATTGTATCGATTTCTTTTTGAATTTCTATATGTGTAATTACTTCGGA
ACTTGAGTCTAATTCTATTTTTCTATTCGAGCCTTTTTTCCTATTCTTTTGTATATAGTTCTTGATACAA
TTCCGTATTTTTTTATCTTCCTGTAGACCTTCAGAATAATTTTTTGGTTGTGCGAACCAAAAGGAATGGT
GATTTTGGGTTGTACCAAGTCTGAAACCGAGTGGATTTATTTTTTGTCCCATATTTTTCTATTCTATTTT
TTTTTTTTTTTACTGGGAATCGAAATCTTAGATTGATCTAAAGATTATTTAGATTTCTTTACTATATTTA
GTACAATTGTTATATGACACATGGTTTTTTTTATAGGATAACCACGTCCTCGAGCCCGAGGTCTGAATTT
TTTCATAATAGTACTCCTACTGACTTCGGCTTTAGTGATGAATAAACTCGCTTTGTCGAAATCCCTATAA
TGAGTAGCATTTGCTGCTGCTGAATAAACCAACTTTAAGATGGGATAAGATGCTCGATAAGGCATGAGGT
TCAGTATCATAACGGTTTCCTCGTAGTAACGCCAGCGAATCTCATCAAGAACTCTTTGTGCTTTGAAAAC
AGACATATGTATGCGTTTTTGTGCTTTGAAAACCCGTTCGAACTTAAGTAGACGATCGGTTGGAACTTTT
CTTGCGAGTTTCCTTAGCCCGTTCTTCTTCTTCTTTATCCTAGGGGTATACTTTACCAATTTGAAACTTG
TCATAAATAAGGTTATTACCCGCCTACCTTTACTTTATTTTAATCCTATAAATTTTGTTTATTCTGAATC
TTTCTATTCTGAATTCAGTTAACGACGAGATTTAGTATCCTTTCTTGCACTTTCATAACTCGTGAAATGC
CGAGTAGGCACGAATTCCCCCAATTTGCGACCTACCATAGGATTTGTTATGTAAATAGGTATATGTTCCT
TTCCATTATGAATCGCGATTGTATGGCCAACCATTGCGGGTAGAATGCTAGATGCCCGGGACCACGTTAC
TATTGTTTCTTTCTCCTCCTTCATATTGACCTTTTCTATTTTTGCCAATAAATGACGAGCTACAAAAGGA
TTCGTTTTTTTTCGTGTCACAGCTGATTACTCCTTTTTTTCATTTTAAAGAGTGGCATCCTATGTCCACT
ATCTCGATCGAGGTATGGAGGTCAGAATAAATAGAATAATGATGAATGGAAAAAAGAGAAAATCCTTTAG
CTGGATAAGGGGCGGATGTAGCCAAGTGGATCAAGGCAGTGGATTGTGAATCCACCATGCGCGGGTTCAA
TTCCCGTCGTTCGCCCATCGCATTATTGCAAATTCCAAAAATGCAATTTTCCATATTCCTAGTTACATAT
TTACTTACGGCGACGAAGAATAAAACTATCACTATATTTTTTCCTTTTCCTAGTTCTTCTTCCAAGCGCA
GGATAACCCCAAGGGGTTGTGGGTTTTTTTCTACCAATGGGGGCTTTCCCTTCACCGCCCCCATGGGGGT
GGTCCACAGGGTTCATAACTACCCCTCTTACTACGGGGCGTTTACCTAGCCAACACTTAGATCCGGCTCT
ACCCAAACTTTTTTGGTTCACCCCAACATTACCCACTTGTCCGACTGTTGCTAAGCAGTTTTGGGATACC
AAACGGACCTCCCCAGATGGTAATCTTAAAGTGGCCGATTTACCCTCTTTTGCAATCAGTTTCGCTACAG
CACCTGCTGCTCTAGCTAATTGCCCACCCCTTCCACGTGTGATTTCTATGTTATGTATGGCCGTGCCTAA
GGGCATATCGGTTGAAGTAGATTCTTCTTTTTTCTCAAAAAACCCCTTCCCAAACTGTACAAGCTTCTTC
CAAAGCATACGGCTTTCTAGATGTATATGACGATCTCTAGACAGATGGATCTTATATGAATCGTATGATG
AAGTACCACATGAGTGGATATATAGAAAAGGAATCCAAATCTGCCGAATCGCTCATGTTATGATCTTCTA
CATCCTAGGTCTCCGCGTTCCGTCATCTGGCTTATGTTCTTCATGTAGCATTCAGATCGAATGACTCTAT
GAAATTACGTCGATACTTCCACATATTATGGGTAACGTAGGAGACATCCCTATTTTCACCCGGGGGTCTT
AATTACCACTGCTTAGCTTTCAATTCGCCTCTGACCATCAAATTAAATGTGAATAACCCGTCCTCCTCTC
TTTGAAACAAGGGGCGCTTCCGGTTCTGTGCGTGCTTCAAACAATTTTGTCTTCTCCATATTACCGTATC
TCTAGAGTCAATAATTTTCTATGAGGAACTACTGAACTCAATCACTTGCTGCCGTTACTCAACAGTTTTC
TGTTGAGGTCTATCCCGTAGAGGTAGTCAAATTGGATCAGTGATCGATTTCTAGGTTTCGTCGTAAACCT
AATTGGTTACTTCCAATTACGTAAATCAATAGTTCAAACCGCACTCAAAGGTAGGGCATTTCCCATTGAT
ATAGGAACTTTTGTACCAGAAACAATAGTATCTCCAATTATAGCCCCTCTGGGATGTAAAATATATCTCT
TCTCACCATCCCCATAGTGTATGAGACAAATGTATGCATTTCGATTAGGGTCATATTCTATGGTTACGAT
TCTACCATATATGTCTTTTTGATTCCGTCGAAAATCGATTTTACGGTATAGGCGCTTATGACCTCCCCCT
CTATGCCTTGCGGTAATGATTCCTCTGGCATTACGACCTTTACCACAACGGTGCCGTCCATGGATCAATT
TATTTCGTGGATTGGATTTCACTTGCCTGTCTACGGTTCCCTTGCGTGTGCTCGGGATAGGTGTTTTGTA
TAAATGTTTCGCCGTATTATTAAGTATTCTCCTTTAGTTCTTTTCTCTATCTAGAAGTGGAATAGAATAA
CCCGGTTGAAGGGTAATGATCATACGTCTGTAATGCATTGTATGTCCCAGAATAGGTCCCATTCTTCTAC
CCTTTCCGGGTAGTCGATGGCTATTCACAGCTACTACCTTAACACCAAAGAAGAGTTCGACCCAATGCTT
TATTTCTGTCTTAGTGAATCCCGATTCGACATTAGAAGTATATTGATTCTTTCCCAATAAACGAAGACTC
TTTTCTGTAAATACTGCGTATTTGATTCCATCCATAAATCGACTTTCCCTCCTATGCTCTGAGTTCCAGT
ATCGATAAGAATTCGAGTTCTTATTGTTCTTATGTTATGGTATGAATATACCATACCAATTCGTTATGTA
TGGATGATGGATGAGATTCCATGGATAGAGAGCCAGTTCCAATAGACTTATGGAACGTTCCCGTTCGCGT
GCATCCAGCAGGAATTGAACCCGCAAATTTACCAATTATGAGTTGGGCGCTTTAACCATTCAGCCATGGA
TGCTTAACAGGGATCATCGTACATCGTAAATAACCAATTTTCATATAGAAAGACATATCATATAAAAATG
AAATCGAAAATATTCGGAGATGGCAAATATTCGGAGATGACTATGAAAACACCTCTCTGGATCCTCGAAT
TGAAAGAGAGATTGAGAGGGATCAAGAATCCTAATTCTCGCTATTTGGAATGGATCCAATTCTATTGAGT
CTGACTCATAGTGATCATTTCTCTTTAGCAAAGAATGACCTTGGTTATCAAAGGATTGAACAACCGGGAT
CCATTTACTTATGATACCTAGTTGACATTGCTAACAAGGATCTAATGAATTATGAGTTTAATAGATCCTC
TTTAGCAGAAAGACGTATATTCCTTGCTCATTATCAGACAATCACTTATTCCCAAACCTGGGGCTAATCG
TTTTCATTTACCATCTCATGGAAAACCCTTTTCGTTCCGCTTAGCCCTATCGGGTATTTTAGTGATAGGT
TCTATAGGAACTGGACGATCCTATTTGGTCAAATACCTAACGAAAAATTCCTATTTTCCTTTCATTAAGG
TACGAGGGCTTCTTATTCCACAAGAACGAAAGCACCTTTTCATTCTTTCATATACTAGGGGTTTTTACTT
GGAAAAGACAATGTTCCATACTAAAGGATTCGGGTCCATAACCACGAGTTCCAGTGCACTAGATCTTGTA
GCACTTAGCAACGAGGCCCTATCCATTAGTATTCCACATAAGAAATCCATTATAGAAACTAATACAATTA
GATTAGCTCTTCATAGACAAACTTGGGGTTTGCGAGCCAAGATAAGACCGGCTCGGGATCATGGGACCCT
TTTCTATCAGATAGGAGGGGATCTTGTACAAAATAGACTTCTAAGTAATAACCCCATAGATCCTATACCT
ATCTATATAAAGAGGCAATCGTGTCAGGAAGCGGGTTTTTCTTTGGCCAAACGGTACTTCGAACTTGGAA
CGAGCATGAAGAGATTAACGAGACTTCTTTCTCTTTTGAGTTTTTCTGGCGGACCAGTCGCGCAAGATCT
TTGGTCTTCCCCCGGAACCGATGAAAAAGTGGGTCGCTTCTTATGGACTCGCTCAGAATGATTCTTCTCT
ATCTATAGTTCATGGCCTATTAGAAGTAGAAGGTGCTCTGGTGCAATCCTTACCGACAGAAAAAGATTGC
AGTCGGGTTGATAATAATCGAGTGCCATTACTTCGTCGGTCCGAACCAAGGAATCCGTTAGAAATGTTTT
GAAATGGATATTGTTCTCTCTTTGATCAGGGATTGCTATATAAAATGGGTAAGTCACCAATCGAATCCCT
TTGACAAATCGGGTGTCATATTAGATATCATATTCTATATATATAGAAATATCATAGAATAGACATATAG
AATTTTTGGTTGGGAAATTCGAATGAATCGTTGAGTGAAAAAGGAGCAAAGAATGACAAAAGACGAGACT
CTACTAGTCTTCACTCTTGTGGTTTCCTCGGTTTCTGTTTTCTTATTCGGGATCTTGCTTTTCATGGTTC
TCATCTCTGCAACTCGCGATTTTCGCGAGAGAACCAAATCCAAGTTGGTGAAGATCATGATTTGGGCTGG
CATAGTAGTTATTACCTTTGCAATTGCGGTTCGAATCTATCCGATCTTTATCTTTTTGCTCAAAGAACGA
ATAAAACCCCTTGTCGAAGCCCTTTATGATAAGCTTCCCTGGATCTGGGAAGTTTCTCTTTCACGGTATT
GGGATCGTTTGATCGATTTCCTTGATCGCTACTTATGGGCGTGCGCTCAAAGGATACAAACAGGGATTCG
CAAACAAAAAGGGGAATTCGTAGTCACTTTTTCCTGTCGCGTAAAAAAAAGGCTTTACGCGAGAGCAATA
GAGGTTGGGATACATCTATCTCTTCTGAGCAACCTCTTTTGGATTCTTAAGACCACCCTTGCAGTAGGAT
ACCGTCTGCTTTAGGTTCTTTATTATCTCCTTCGAGGGGTTTTTAGGATCGTTCAGGCTATATTTATTTA
GTCTATTTTGGCTTTTACTGTCTACTTTTCTCAGGGAGATGGTTAAGTACCTCAGAAGATAGAGGAGAGC
GCCAGGCGCGGATTTCCGGAATACTTCTACGGGGAATGCTCATTCAATGAGCATTCTCCATATTATGCCT
TGAAGAGGACTCGAACCTCCACGCTCTTTAGCACGAGATTTTGAGTCTCGCGTGTCTACCATTTCACCAC
CAAGGCATCTTGAAAGTGAATCGTATTCCATGAATATGATATCTATCGAATGTGATATATGGAATATATG
ACAAAGGTGGAGTCTTGGAGTATTTCGATCGATCGGTCATATAGGCCTGAGTCAGACATCAAATAGCTTC
GATTTGCATTATCCGTAGGACACCTTATATGTATCAAAATCGATATCAAAATCAAAAAGATGTACAATCC
AATTTCTCGATTCAATAGAAGCCCAAAGAGGTGCATATGGTACCCAAATAAGGATAGGATAGATATGTCA
AAAGCAGGTCTGATTACACCTATTCCTAATCCTAAATAGAATGTAAGGACGTAGGGATTTCTATGTAAAC
AGAGTATCCTATTTCCATAGGCTCGAATGACCCCTTCTCATAATAAGAATGTGCACGGTCTGGTCCGGTA
TGGAATGAACTTATAATCTGATGATCGAGTCGATTCCATGATTATAAGTTCATAACCCTAGCACCCATTC
CCATTTTTGGCGGAACAGATCTACTAATTCTTTTATTCCAGTTAGTAAGAGGGATCTTGAACTAAGAAAT
AGACCTAGCAGCTAAAAGAGGGTATCCTGAGCAATTGCAAGAATGGGGTTCATTGATATTCCTGGTATAG
TAGATGCTATCACACATACAGTCATACTCAATTCGATGGAATTGTTTGATCTTAAAGGGGATCTTCTATA
ATTTCGAACATAAGGGGTTATTTCTTGGTTTCGTCCAGTCATTAATAACTTGATTATTTTTAGATAATAG
TAGATAGAAAGAACGCTCGTAAGGAGTCCTATTGAAACCAAGAAATATAGGCCTGCTTGCCATCCACACC
AGAATAGATAGAGTTTTCCGAAGAAACCTGCTAGTGGAGGAAGGCCTCCTAGGGATAAGAGACATAGGGC
TAAAGAGAGAGCCAAAAAAGGATCTTTCGTGTATAATCCTGCATAATCTCGAATGTTATCAGTTCCGGTA
CGTAGACCAAATAATACAATGCAAGCAAAAGTTCCTAGATTCATGGAGATATAGAACAGCATATAAGTTA
TCATGCTTGCATATCCATCATTTGAGTCTCCAACAATTATTCCAATAATTACATATCCGATTTGCCCTAT
GGACGAATATGCAAGCATACGTTTCATGCTTGTTTGAGTAATAGCAAGGAGATTCCCCAATATCATGCTA
AGAATAGCTAGGATTTCCAGAAGAAGATGCCATTCGTTTGATGAGAAATAAAAAGGAATATCGAGAATTC
GCGTGGCTGAAGCTGAAGCAGCTACTTTCGAAGTAACAGAAAGAAAAGCAACGACTGGAGTGGGGGAGTC
AGAGTCGAAAAGAGGATTCCTCGCTTCTTTCTCTCATGCAAAACCGTGCATGAGACTTTCATCTCGCACG
GCTCCTAAGTGATAAAAGAAAGAAGAACTCGTCTTCTTTCTTTTTTGATTACCTTCCTCGCGTATGTATA
AGACCGAATCCATTCTTTTTCGAAATCCATTTCGAAAAAGAACTACTAATCCTTAACTTTTCGAGGAATC
CTTCATCAGTGGTTGTGAATGACTGACTTTTTCAATCCTTTCGACCTTGGTTCCGTAGGAGCAAGTCAGA
AAGGTTGAGAAATAGAACCATCTGATTTGATTCGTTCCCAATAGCCATGAGATGATCATCTTAGGGTGAT
CCTTTTGTCAACGGATGCTCCTATTACACTCGTAGTCTCTGAAGGATGAGAACCCACTATGTAGCATCTA
CATCGATAATTCAAGCATTGTATACGTCATTAGTCCGATTCTTTGTAGGAACTACCCGTAATAACGAGCT
TGCAAAATGGATCTGTTTATCATAAAGAGATTCGTTGTTCCTGACCCTGCTTCACCTTAATTGTTATTTG
AACAAAAAGATCACAATAAACTTTTGGTAAAAGTTCTGTCTTGGTCGGAGTGGGGATAGCATTTCTCTTC
TGCATGTCTATGGAGTTTTGCAAAACCCAAACACCTCAGAGATAGATATAGAGGTAGGAATTTGTCGAAC
GAACCACACTCCTTCGTAGACGTCAGGAGTCCATTGATGAAAAGGGGCTGGGGAAAGCTTGAACCCAAGT
CCTACAGTGATGAATATAAGCGCAATTGAAATTCCTGGGGAGTTATACATTTGTGTATTGATAAGACCAT
TCACAATTTCTTGAAGCTCGATCTCCCCCCCAGATGAACCATATAGCCAAGAGAAACCATGAACCAGAAT
AGAAGAGCTTGCCCCACCCATGAGTAAATATTTCATAGTAGCCTCATTAGACCGTAGATCTCTCTTGGTA
TATCCAGACAATAGGTAGGAACATAAACTGAAACATTCTGGAGCTACAAAGATAGTTATTAAATCGTTAG
CACCACATAAAAACATTCCCCCTAGAGTAGCTGTTAATACGAATAACAGAAACTCTGTTATAGCCATTTC
TGTACATTCAATGTACTCTACGGATAGAGGAATACATAAAGTTGAACATAATAAAATAAGAAATTGAAAG
ATTTCGTTGAAATTGTTCGTTTGGAAATTTCCCGAAAAGCTAATTATAGGTTCTTCTCTCCATCGGAACA
ATAGGGCCGTTATGCTTATTACTAAACTTGTTGAAGAGATGAAATAGAACCAAGGTCTATCTTTTTGATC
AGAGGTTGAATCGATCATCAGAAGAAGAATTAGGCCAAAAATTAGGATACATTCTGGGAAAATGAAACTT
CCATGGAAGAGAAGCAAATGAAACGCTTTCATAAAAATTCTCGTAGAATCGAGAATGAAGTTTTCATTCT
GTACATGCCAGATCATGAATTAGTAACTGCATCCAATCTCCGAAAAGTCCCGATTGTTTCGATTTTTGGA
ATGGGATATTTACGGAATCGCCATGAATAGGATCAAACCTTATTCCATGCTATTTCCATAAGATTCCTCT
TTCTTATTCTTAAGCAAGCCCCCGAGAGGGCTTAGTTGATCATGATTTCTGTTTTCTCTTTCTTTTCCTT
TTTGTTTGTTTCGAAAAAGATATCGTCCGATTCTCCTTCTATTGATTCTTTTCCAATCGAGATGTATGGA
TCCATGTGTCTACATACCTAGATTCTGTTCATGGATTAACGAAAATGTGCAAGAGCTCTATTTGCCTCTG
CCATTCTATGAGTCGCTTCCTTTTTGCGTATGGCACCCCCACTCCCTTTGGCAGCGTCTACTAATTCGGA
ACTTAATTTGAAAGCCATATTTCGACCCGGACGCTTTTGGGATGCTTCTAATAACCAACGAATGGCAAGT
GCTCTTCCTTGTTTAGATCCTATTTCAATCGGAACTTTCCGCGTCGATCCTTTTTTATTACGTCTTGTTT
TTACTCCTATATTGGGAGTTACTCTACGTATTGCTTGACGTAAAACCAATAGTGGATTTGTTTCTGTCTT
TTGTTGAATCTTTTTCACGGCTCGATAGAGAATTTGATAAGCCAATGATTTTTTTCCGTCTTTCATAATA
CGGTTAACCACCATGTTAACTAATCGATTACGAAAAATTGGATCGGATTTTGCAGTTCTTTTTTCTGCAG
TACCTCGACGTGACATGAGCGTGAAAGAGGTTCAAGAATCCGTTTTCTTTTTATAAGGGCTAAAAACGAA
TCACTTATTTTTTTGGCTTTTTGACCCCATATTGTAGGGTGGATCTCGAAAGATAGGAAAGATCTCCCTC
CAAGCCGTACATACGACTTTCATCGAATACGGCTTTCCACAGAATTCTATAGGGATCTATGAGATCGAGT
ATGGAATTCTGTTTACTCACTTTAAATTGAGTATCCGTTTCCCTCCTTTTCCCGCTAGGATCGGAAATCC
TGTATTTTCCATATCCATACGATCGAGTCCTTAGGTTTCCGAAATAGTGTAATGGAAAAAGAAGTGCTTC
GAATCATTGCTATTTGACTCGGACCTGTTCTGAAAAAGTCGAGGTATTTCGAATTGTTTGTTGACACGGA
CAAAGTAAGGGAAAACCTCTGAAAGAATTTCCATATTGACCTTGGACATATAAGAGTTCCGAATCGAATC
TCTTTAGAAAGAAGATCTTTTGTCTCATGGTAGCCTGCTCCAGTCCCCTTACGAAACTTTCGTTATTGGG
TTAGCCATACACTTCACATGTTTCTAGCGATTCACATGGCATCATCAAATGATACAAGTCTTGGATAAGA
ATCTACAACGCACTAGAACGCCCTTGTTGACGATTCTTTACTGCGACAGCATCTAGGGTTCCTCGAATAA
TGCGATATCTCACACCGGGTAAATCCTTAACCCTTCCTCCTCTTACTAATACTACAGAATGTTCTTGTAA
ATTATGGCCAATACCAGGTATATAAGCAGTGATTTCAAATCCAGAGGTTAATCGTACTCTGGCAACTTTA
CGTAAGGCAGAGTTGGGTTTTTTGGGGTTGATAGTGGAAAAGTCGACAGATAAGTCACCCTTACTGTCCC
TCTACAGAACCGTACATGAGAGTTTCACCTCATACGGCTCCTCGTTCAATTCTTGCGAAGGGATCCTTTT
CCTCGTTCGAGAGTCTCCGCCCTTCTTCCACTCCGTCCCGAAGACTAACTAAGACCAATTGAGTCACGTT
TTCATGTTCTAATTGAACACTTTCCATTTATGATTAAAGGAGAAGATTGTTCTTTTACCAAACATATGCG
GATCAAATCACGTCTTATAATAAGAAGAAATCTTTCTCGGTATCAATCCCCTTGCCCCTCATTCTTTGAG
AATCAGAAGGATCCTTTTCGAGTTTCCATTTCTTCATTTGGAATCTGGGCTCTTCTATCTTCGACTTATT
TTTTTGGCTTTATTCTTTATTTATTTCATTTCGATTTTTCCCTCTTCCTCTATCCCTATCCTCTAGGTAC
AGCGTTTGCATCAATAGAGAACTTTTTCCTCTGTATGAATCGATATTATTCCAATTTCTTCCCGAAACTT
CCCAAGAAAAATCCCGAATTGGATCCAAAATTGACGGGTTAATGTGAGCTTATCCATGCGGTTAGGCACT
CTTCAAATAGGAATCCATTTTCTAACTGGCTTTCGTGCTTTGGTGAGTCGTCCGAGATCCTTTCGATGAC
CTATGTTGTGTTGAAGGGATATCTATATGATCCGATCGATTGCATAAGACCCGCGGTAGCAATAGAACGG
GGAAAGTATACAGAAAAGACAGTTCTTTTCAATTTCGATTATCTATATATTAGTTCGTTTCTATTTCTAG
ATATCTATTTCTATATATTAGTATTAGTTAGTAGTACTATTCTATTAGTTAGCGATCCCGGCTCTGTGAG
TTCTTTCTTCCGTGATGAACTGTCGGCACCAGTCCTACATTTTTTCTCTGTGGACCGAGGAGAAAGGGGG
CTCAGCAGGAAGAGGATTCTACCATGAGAGAAGCACAGAGGTCAACCCGCTTCAAATATGGAACATGGAT
TCTGGCAATGCAACGGAGTTGGGTCCTCATATCGATCCGAATGAATCAGTTTTTCTACAGAGGTCAATCT
TTGCCTATTAGGCAAGAGGATAGCAAGTTCGAAATTCTGTCTCGGTAGGACATGGATTTCTATTACTATG
AAATTCATAAATGAAAATGAAGTAGTTAATGGGAGGGCTACCATTATCCTTTTTCTTGTATGTGTTCCTA
AGAGAAGGAATTTGTCCATTTCATGTTTCGAGGTCTCAAAAAAAGGGCGTGGAAACAGATAGAAACTCTT
GAATGGAAATTGAAAAGAAATGTAGCCCCAGTTCCTTCGGAAATGGTAAGATCTTTGGCGCAAGAAGAAG
GGGCGACCCATATCATCTTGACTTGGTTCTGCTTCCCCTCTTTTTTTAAGAATACTGAGTCGGGTTCTTC
TCCTACCAGTATCGAATAGAACATGCTGAACAAGATCTTCTTCATGGAAACCTGCTCGATTTAGATCGGG
AAAATCGTACAGATTTTATGAAACCATGTGCTATGGCTCGAATCCATAGTCAATCCTATTTTCGATAGGA
CCGGTTGACAATTGAATCCAATTTTTCCCATTATTTGACTATCCATAATAGTGCGGAAAGAAAGCCCGGA
GGAAGAGTGGCCTGGCCTTGAGTTTCTCGCCCCTTTGCCTTAGGATTCGTTAATTCTCTTTCTAGATGGG
ACGGGGAAGGGATATAACTCAGCGGTAGAGTGTCACCTTGACGTGGTGGAAGTCATCAGTTCGAGCCTGA
TTATCCCTAAACCCAATGTGAGTTTTTTCTATTTTGACTTACTCCCCCACCACGATCGAACGGGAATGGA
TAAGAGGCTTGTGGGATTGACGTGATAGGGTAGGGTTGGCTATACTGCTGGTGGCGAACTCCAGGCTAAT
AATCTGAAGCGCATGGATACAAGTTATCCTTGGAAGGAAATACAATTCCGAATCCGCTTTGTCTACGAAT
AAGGAAGCTATAAGTAATGCAACTATGAATCTCATGGAGAGTTCGATCCTGGCTCAGGATGAACGCTGGC
GGCATGCTTAACACATGCAAGTCGAACGGGAAGTGGTGTTTCCAGTGGCGAACGGGTGAGTAACGCGTAA
GAACCCGCCCTTGGGAGGGGAACAACAACTGGAAACGGTTGCTAATACCCCGTAGGCTGAGGAGCAAAAG
GAGAAATCCGCCCAAGGAGGGGCTCGCGTCTGATTAGCTAGTTGGTGAGGCAATAGCTTACCAAGGCGAT
GATCAGTAGCTGGTCCGAGAGGATGATCAGCCACACTGGGACTGAGACACGGCCCAGACTCCTACGGGAG
GCAGCAGTGGGGAATTTTCCGCAATGGGCGAAAGCCTGACGGAGCAATGCCGCGTGGAGGTGGAAGGCCT
ACGGGTCGTCAACTTCTTTTCTCGGAGAAGAAACAATGACGGTATCTGAGGAATAAGCATCGGCTAACTC
TGTGCCAGCAGCCGCGGTAAGACAGAGGATGCAAGCGTTATCCGGAATGATTGGGCGTAAAGCGTCTGTA
GGTGGCTTTTCAAGTCCGCCGTCAAATCCCAGGGCTCAACCCTGGACAGGCGGTGGAAACTACCAAGCTG
GAGTACGGTAGGGGCAGAGGGAATTTCCGGTGGAGCGGTGAAATGCATTGAGATCGGAAAGAACACCAAC
GGCGAAAGCACTCTGCTGGGCCGACACTGACACTGAGAGACGAAAGCTAGGGGAGCAAATGGGATTAGAG
ACCCCAGTAGTCCTAGCCGTAAACGATGGATACTAGGTGCTGTGCGACTCGACCCGTGCAGTGCTGTAGC
TAACGCGTTAAGTATCCCGCCTGGGGAGTACGTTCGCAAGAATGAAACTCAAAGGAATTGACGGGGGCCC
GCACAAGCGGTGGAGCATGTGGTTTAATTCGATGCAAAGCGAAGAACCTTACCAGGGCTTGACATGCCGC
GAATCCTCTTGAAAGAGAGGGGTGCCCTCGGGAACGCGGACACAGGTGGTGCATGGCTGTCGTCAGCTCG
TGCCGTAAGGTGTTGGGTTAAGTCTCGCAACGAGCGCAACCCTCGTGTTTAGTTGCCACTATGAGTTTGG
AACCCTGAACAGACCGCCGGTGTTAAGCCGGAGGAAGGAGAGGATGAGGCCAAGTCATCATGCCCCTTAT
GCCCTGGGCGACACACGTGCTACAATGGGCGGGACAAAGGGTCGCGATCTCGCGAGGGTGAGCTAACTCC
AAAAACCCGTCCTCAGTTCGGATTGCAGGCTGCAACTCGCCTGCATGAAGCAGGAATCGCTAGTAATCGC
CGGTCAGCCATACGGCGGTGAATCCGTTCCCGGGCCTTGTACACACCGCCCGTCACACTATAGGAGCTGG
CCAGGTTTGAAGTCATTACCCTTAACCGTAAGGAGGGGGATGCCTAAGGCTAGGCTTGCGACTGGAGTGA
AGTCGTAACAAGGTAGCCGTACTGGAAGGTGCGGCTGGATCACCTCCTTTTCAGGGAGAGCTAATGCTTA
TGCTTATTGGGTATTTTGGTTTGACACTGCTTCACGCCCAAAAAGAAGGCAGCTACGTCTGAGCTAAACT
TGGATATGGAAGTCTTCTTAGGGTGAAGTAAGACCAAGCTCATGAGCTTATTATCCTAGGTCGGAACAAA
TTAGTTGATAGTGATAGGATCCCCTTTTTGACGTCCCCATGTCCCCCCGTGTGGTGTGGCGGCATGGGGA
TGTCAAAAGGAAAGGGATGGAGTTTTTCTCGCTTTTGGCGTAGCAGGCCTCCCAAAGGGAGGCCCGCGCG
ACGGGCTATTAGCTCAGTGGTAGAGCGCGCCCCTGATAATTGCGTCGTTGTGCCTGGGCTGTGAGGGCTC
TCAGCCACATGGATAGTTCAATGTGCTCATCAGCGCCTGACCCGAAGATGTGGATCATCCAAGGCACATT
AGCATGGCGTACTCCTCCTGTTTGAATCGGAGTTTGAAACCAAACAAACTTCTCCTCAGGAGGATAGATG
GGGCGATTCAGGTGAGATCCCATGTAGATCTAACTTTCTATTCACTCGTGGGATCCGGGCGGTCCGGGGG
GGGGCCACCGCGGCTCCTCTCTTCTCGAGAATCCATACATCCCTTATCAGTGTATGGAGAGCTATCTCTC
GAGCACAGGTTGAGGTTCGTCCTCAATGGGAAAATGGAGCACCTAACAACGCATCTTCACAGACCAAGAA
CTACGAGATCACCCCTTTCATTCTGGGGTGACGGAGGGATCGTACCATTCGAGCCTTTTTTCATGCTTTT
CCCGGCGGTCTGGAGAAAGCAGTAATCAATAGGACTTCCCTAATCCTCCCTTCCTGAAAGGAAGAACGTG
AAATTCTTTTTCCTTTCTGCAGGGACCAGGAGATTGGATCTAGCCATAAGAGGAATGCTTGGTATAAATA
AGCCACTTCTTGGTCTTCGACCCCCTAAGTCACTACGAGCGCCCCCGATCAGTGCAATGGGATGTGGCTA
TTTATCTATCTCTTGACTCGAAATGGGAGATGGGAGCAGAGCAGGTTTGAAAAAGGATCTTAGAGTGTCT
AGGGTTGGGCCAGGAGGGTCTCTTAACCCCTTCCTTTTTCTGCCCATCGGAGTTATTTCCCAAGGACTTG
CCAGGGTAAGGGGGAGAAGGGGGAAGAAGCACACTTGAAGAGCGCAGTACAACGGGGAGTTGTATGCTGC
GTTCGGGAAGGATGAATCGCTCCCGAAAAGGAGTCTATTGATTCTCTCCCAATTGGTTGGATCGTAGGGG
CGATGATTTACTTCACGGGCGAGGTCTCTGGTTCAAGTCCAGGATGGCCCAGCTGCGCCAGGGAAAAGAA
TAGAAGAAGCATCTGACTCTTTCATGCATACTCCACTTGGCTCGGGGGGGATATAGCTCAGTTGGTAGAG
CTCCGCTCTTGCAATTGGGTCGTTGCGATTACGGGTTGGCTGTCTAATTGTCCAGGCGGTAATGATAGTA
TCTTGTACCTGAACCGGTGGCTCACTTTTTCTAAGTAATGGGGAAGAGGACTGAAACATGCCACTGAAAG
ACTCTACTGAGACAAAAAGATGGGCTGTCAAAAAGGTAGAGGAGGTAGGATGGGCAGTTGGTCAGATCTA
GTATGGATCGTACATGGACGATAGTTGGAGTCGGCGGCTCTCCTAGGCTTCCCTCATCTGGGATCCCTGG
GGAAGAGGATCAAGTTGGCCCTTGCGAATAGCTTGATGCACTATCTCCCTTCAACCCTTTGAGCGAAATG
TGGCAAAAGGAAGGAAAATCCATGGACCGACCCCATTGTCTCCACCCCGTAGGAACTACGAGATCACCCC
AAGGACGCCTTCGGCGTCCAGGGGTCACGGACCGACCATAGACCCTGTTCAATAAGTGGAACACATTAGC
CGTCCGCTCTCCGGTTGGGCAGTAAGGGTCGGAGAAGGGCAATCACTCGTTCTTAAAACCAGCATTCTTA
AGTTAAGATCAAAGAGTCGGGCGGAAAAAGGGGAGAGCTCCCCGTTCCTGGTTCTCCTGTAGCTGGATTC
CCCGGAACCACAAGAATCCTTAGAATGGGATTCCAACTCAGCACCTTTTGTTTTGAGATTTTGAGAAGAG
TTGCTCTTTGGAGAGCACAGTACGATGAAAGTTGTAAGCTGTGTTCGGGGGGGAGTTATTGCCTATCGTT
GGCCTCTATGGTAGAACCCGTCGGGGAGGCCTGAGAGGCGGTGGTTTACCCTGTGGCGGATGTCAGCGGT
TCGAGTCCGCTTATCTCCAGCCCGTGAACTTAGCGGATACTATGATAGCACCGAATTTTGCCAATTCGGC
AGTTCGATCTATGATTTCGCATTCATGGACGTTGATAAGATCCTTCCATTTAGTAGCACCTTAGGATGGC
ATAGCCTTAACGTTAATGGCGAGGTTCAAAAGAGGAAAGGCTTGCGGTGGATACCTAGGCACCCAGAGAC
GAGGAAGGGCGTAGCAAGCGACGAAATGCTTCGGGGAGTTGAAAATAAGCATAGATCCGGAGATTCCCAA
ATAGGTCAACCTTTTGAACTGCCTGCTGAATCCATGAGCAGGCAAGAGACAACCTGGCGAACTGAAACAT
CTTAGTAGCCAGAGGAAAAGAAAGCAAAAGCGATTCCCGTAGTAGCGGCGAGCGAAATGGGAGCAGCCTA
AACCGTGAAAACGGGGTTGTGGGAGAGCAATACAAGCGTTGTGCTGCTAGGCGAAGCGGTTGAGTGCCGC
ACCCTAGATGGCTAAAGTCCAGTAGCCGAAAGCATCACTAGCTTACGCTCTGACCCGAGTAGCATGGGGC
ACGTGGAATCCCGTGTGAATCAGCAAGGACCACCTTGCAAGGCTAAATACTCCTGGGTGACCGATAGCGA
AGTAGTACCGTGAGGGAAAGGTGAAAAGAACCCCCAGTGGGTAGTGAAATAGAACGTGAAACCGTGCTGA
GCTCCCAAGCAGTGGGAGGGGAAAGTGATCTCTGACCGCGTGCCTGTTGAAGAATGAGCCGGCGACTCAT
AGGCAGTGGCTTGGTTAAGGGAATGGAACCCACCGGAGCCGTAGCGAAAGCGAGTCTTCATAGGGCGATT
GTCACTGCTTATGGACCCGAACCTGGGTGATCTATCCATGACCAGGATGAAGCTTGGATGAAACTAAGCA
GAGGTCCGAACCGACTGATGTTGAAGAATCAGCGGATGAGTTGTGGTTAGGGGTGAAATGCCACTCGAAC
CCAGAGCTAGCTGGTTCTCCCCGAAATGCGTTGAGGCGCAGCAGTTGACTGGACATCTAGGGGTAAAGCA
CTGTTTCGGTGCGGGCTGCGCGAGCGGTACCAAATCGAGGCAAACTCTGAATACTAGATATGACCCAAAA
ATAACAGGGGTCAAGGTCGGCCAGTGAGACGATGGGGGATAAGCTTCATCGTCGAGAGGGAAACAGCCCG
GATCACCAGCTAAGGCCCCTAAATGACCGCTCAGTGATAAAGGAGGTGGGGGTGCAAAGACAGCCAGGAG
GTTTGCCTAGAAGCAGCCACCCTTTAAAGAGTGCGTAATAGCTCACTGATCGAGCGCCCTTGCGCTGAAG
ATGAACGGGGCTAAGCGATCTGCCGAAGCTGTGGGATGTCAAAATGCATCGGTAGGGGAGCGTTCCGCCT
TAGAGGGAAGCAACCGCGAAAGCGGGGGTCGACGAAGCGGAAGCGAGAATGTCGGCTTGAGTAACGAAAA
CATTGGTGAGAATCCAATGCCCCGAAAACCCAAGGTTTCCTCCGCAAGGTTCGTCCACGGAGGGTGAGTC
AGGGCCTAAGATCAGGCCGAAAGGCGTAGTCGATGGACAACAGGTCAATATTCCTGTACTACCCCTTGTT
GGTACGGAGGGACGGAGGAGGCTAGGTTAGCCGAAAGATGGTTATAGGTTTAAGGACACAAGGTGACCCT
GCTTTTTCAGGGTAAGAAGGGGTAGAGAAAATGCCTCGAGCCGAGGTCCGAGTACCAAGCGCTGCAGCGC
TGAAGTATGAGCCCCGTGGACTAGCCATTGCTTCTCCACGAGGCTCATACCAGGCGCTACGGCGCTGAAG
TATGTAACCCATGCCATACTCCCAGGAAAAGCTCGAACGACCTTCAACAAAAGGGTACCTGTACCCGAAA
CCGACACAGGTGGGTAGGTAGAGAATACCTAGGGGCGCGAGACAACTCTCTCTAAGGAACTCGGCAAAAT
AGCCCCGTAACTTCGGGAGAAGGGGTGCCCCCTCGCAAAAGGGGGTCGCAGTGACCAGGCCCGGGCGACT
GTTTACCAAAAACACAGGTCTCCGCAAAGTCGTAAGACCATGTATGGGGGCTGACGCCTGCCCAGTGCCG
GAAGGTCAAGGAAGTTGGTGAACTGATGACAGGGAAGCCGGCGACCGAAGCCCCGGTGAACGGCGGCCGT
AACTATAACGGTCCTAAGGTAGCGAAATTCCTTGTCGGGTAAGTTCCGACCCGCACGAAAGGCGTAACGA
TCTGGGCACTGTCTCGGAGAGAGGCTCGGTGAAATAGACATGTCTGTGAAGATGCGGACTACCTGCACCT
GGACAGAAAGACCCTATGAAGCTTTACTGTTCCCTGGGATTGGCTTTGGGCCTTTCCTGCGCAGCTTAGG
TGGAAGGCGAAGAAGGCCCCCTTCCGGGGGGGCCCGAGCCATCAGTGAGATACCACTCTGGAAGAGCTCG
GATTCTAACCTTGTGTCAGACCCGCGGGCCAAGGGACAGTCTCAGGTAGACAGTTTCTATGGGGCGTAGG
CCTCCCAAAAGGTAACGGAGGCGTGCAAAGGTTTCCTCGGGCCAGACGGACATTGGTCCTCGAGTGCAAA
GGCAGAAGGGAGCTTGACTGCAAGACTCACCCGTCGAGCAGAGACGAAAGTCGGCCTTAGTGATCCGACG
GTGCCGAGTGGAAGGGCCGTCGCTCAACGGATAAAAGTTACTCTAGGGATAACAGGCTGATCTTCCCCAA
GAGTCCACATCGACGGGAAGGTTTGGCACCTCGATGTCGGCTCTTCGCCACCTGGAGCTGTAGGTGGTTC
CAAGGGTTGGGCTGTTCGCCCATTAATGCGGTACGTGAGCTGGGTTCAGAACGTCGTGAGACAGTTCGGT
CCATATCCGGTGTGGGCGTTAGAGCATTGAGAGGACCTTTCCCTAGTACGAGAGGACCGGGAAGGACGCA
CCTCTGGTGTACCAGTTATCGTGCCTACGGTAAACGCTGGGTAGCCAAGTGCGGAGAGGATAACTGCTGA
AAGCATATAAGTAGTAAGCCCACCCCAAGATGAGTGCTCTCTCCTCCGACTTCCCTAGAGCCTCCGGTAG
CACAGCCGAGACAGCGACGGGTTCTCCACCCATACGGGGATGGAGCGACAGAAGTATGGAAATAGGATAA
GGTAGCGGCGAGACGAGCCGTTTAAATAGGTGTCAAGTGGAAGTGCAGTGATGTATGCAGCTGAGGCATC
CTAACGAACGAACGATTTGAACCTTGTTCCTACACGACCTGATCAAATCGATCAGGCACTTGCCATCTAT
CTTCATTGTTCAACTCTTTGATGAAAAGATGAAAAAACCAAAAAAAAGCTCTGCCCTTCCATCTCTTGGA
TAAATAGAGAGGGAGGGCAGAGTCCTTTGGTGTCCCTTCCAGTTAAGAATTGGGGCTTCACAATTACTAG
CCAATATTTCTCTCATGCCTTTTCTCGTTCATGGTTCGATATTCTGGTGTCCTAGGCGTAGAGGAACCAC
ACCAATCCATCCCGAATTTGGTGGTTAAACTCTACTGCGGTGACGATACTGTAGGGGAGGTCCTGCGGCA
AAATAGCTCGATGCCAGAATGATAAAAAGCTTAACACCTCTTATTTGACTTTTTCACTATTTTGAAATAC
GAAAAAGATCCAAATCCAAAACGCAAAGGTCGTCTTATTCAAAACCTCAATCATCACATCCCCTCTCTCC
CACTTCACACCTCAGAACGCACTGTTCTTATAGAGAGAAAGGCGCTTTCCCATCTTCTTAACCCGAAATG
AAATGGCTGAGGAGAAGAAGGTTCCTTTTGGGGGGTACCCCCGGGAAGAGATCCAGTGGAGACGGGGTGG
GCCTGTAGCTCAGAGGATTAGAGCACGTGGCTACGAACCACGGTGTCGGGGGTTCGAATCCCTCCTCGCC
CACAGCCTTCCAAAGGGGGAAGGGCCTTTACTTTCTCCCTGAGGGTAGGAAAATCATGATCGGAATAACG
GACGTAAAGCTATTGAACTTGGGTATGCTCTTTCCTTTTGTCGAAGTGGAATCGTAGAACAGAATGTGAT
ACGATGAGATAGAATGCAATAGAAACAAGGATAGCGAACGGGTTACCTACTCCTAAGGGTCAAAGCAAGC
CTTTTAATTCAATTCTTTATTCTTACATTAAAGAATGAATCAAATCTCCCCAAGTAGGATTCGAACCTAC
GACCAGTCAGTTAACAGCCGACCGCTCTACCACTGAGCTACTGAGGAATAAGGGGAGATTCGACCTCCTA
GAGTTCAACTCCCGCTCTCAACCCATGAACAATATGAGTCCGAAGCTTCTTTCGTAACTCCCGGAATTTC
TTCGTAGTGGCTCCGTTCCATGCCTCATTTCATAGGGAAGCCCAAAGTGGCTCTATTTCATTCTATTTCA
CTTCCTAGCACTTCCTATCATTTAATATCCATCCCTTTGGTCTTATTGACATAAGAGATGTCATTTATAG
TCTATCTCTTTCTATATATGGAAAGTCAAGAAATTCTCATCGAAACATCGAGAAATTGTGCATATAGAAA
ACTCTAAAGAAAGAAAAAAAGGAGACCCATGCCATGATTTTCAAATCTTTTCTACTTAGTAGTCTAAGTT
TCTCGATGAGGATAATTAATTCGGTCGTTGTGGTCGGACTCTATTATGGATTTCTGACCACATTCTCCAT
AGGTCCCTCTTAGATCTTCTTTCTCCAATCTTGGGTTAGGGAAGAAGGAGATATTCGCGACTACTGGCGG
TTTCATTATGGGGCAGCTCATGATCTTCATATCGATCTATTATCCACCTCTGCATCTATTCTTTCTTAGC
TAAACGGGTGGAAGATCCATCCAATTTGGTTATATCATGGACTCGAAAAACGGATCTGAATGTGACTGAA
ATGCACGATCTTCACAGGTATCACTTTTCACGATACCTAAACCTAAAAGGTGGAATAGCGATTTTCGAAC
CATTTCCTATAAGAGAATGGTTTCCATTACTTTGAGAAATGGATTCTATATCAAACTATAGCTATTGCAT
TAAAGAAGAAAAGAAACTAATAGAAGTCGAAGACGCGGAATGGTAGTGAATAGAGAAAAAGATTCTTCTG
ATTTTCTTGTTCCTGAAAATATTCTATCTATCTCCTAGACGCCGTAGAGAATTGAGAATTTTCATGTCTT
TCAATTCTCGTACTCGTAATTGGAAAGTTACGGAAGGAGATCCATCATTTTGCAATGAAAACAACATAAA
AAACTCTGGACAATTTCGAAATCAGACCAAGCGTCTTAATACATATGCAAAAAAATTCATTATTGGCCCA
CCATTGATTACAAGATTTAGCTTTTATGAATCGCTATTGGTTTGATACGAATAATGGCAATCGTTTCAGT
ATGTTAAGGATACAGATGTATCCACAATTCATTTAGAGTTACTTAATAGCCTATTTCTTATACTATATCT
CTATCCCGTGAAATTCTCGAGCCGAAAGATGGATGCATATGCTGTGTTTCATTTTGCTAAATGATATCAA
TTTAATGGTGTATCAATTCTATAAATTGGATATAGCAATAAATAAATCAGCAAAATTCTTTTATTTTAGA
TAGAAGAAATGTTTCTTCTATCTAAAATAAAAGAATGTACCCTTCTATCCAAATCCAATTTGCATCGATA
AAATAAATCCAAATTCCAGATTCCAGCAGTAGATGAATAATAGCAAATTTTTGTGTGTACGAGATTCGAA
TAACTTCAAAATAACTGACATAATTTTTGATTTTTCCTGATCAGAAAAATACATGAAAAAGAAAGGAGGT
AGAAAAATTTTTTGATTTATGGTTAAAGAAGAAAAACAAGAAAACAGGGGTTCTGTTGAATTTCAAGTAT
TCAGTTTCACCAATAAGATACGGAGACTTGCTTCACATTTGGAATTACACAAAAAAGATTTTTCATCGGA
AAGAGGTCTACGAAGACTTTTGGGAAAACGTCAACGTTTGCTGGCTTATTTGGCAAAGAAAAATAGAGTA
CGTTATAAGAAATTAATCAGTCAGTTGGATATTCGGGAGAAGTAATTTAATCGTTCGAATTTTTTTCTTA
TTTTATTAGTAGTCTTATAGTAGTCTTAGATTTTGCATTTTGATGAGCCTCGTTTTGAGGAATTCATGGA
ATAATCCATTTTCATGGAATAATGAATTAAGGAAGAAAAAAGAATAAGAACAAGGATACATAACATAAAA
AAAAGAATAGATAAGATGATATTCGACCTCCCCCCACATATTTAATTTCTTCTCCTATACAAAAACCAGC
AAGACCCACTCCATTGGTAATTCCATCAATGACACCTTTATCGAAAAAATGCGTTAGTTCGGCTAATCTT
CTTATACCCAGGATAAAGACCTTAGTATAGAAAACATCTATATAACCACGATTATATGACCAGTTGTATA
TCGTTTTTTTTATTTGATCCAAAAAGTTCTTTTTTTGATTCCCTTTTAGAAGGGAATTTAAAAAATTCAA
ATTCTGAAAAAAAGAATAAGCGGATCCATAGAAGATATATGCTATGAATAGACCCAAAATAGCTAAACTT
ACAGAAGAAATTGCATTAGTGAGAAATTCATATGAATTTATAGAAGAATTAGAACTTTCCTGGAAAAAGT
TTATTGAGGGAGTTAGCCACTTTGCTAATATGGTTAACTCCGATATTCCATTATCCATTGCTCCATTATC
AAAATGGATTCCTATGGATCCAATGAACAAAGTAAAAAGCAGTAATATAAGAAGAGGAAATAGCATAGTA
TTTCCCGTTTCATGAGGATAGACAAAAGTGTTTTTAGCCCCAAAGGGAGTACTAAAGGATCCTATCCTAT
TTCTTGTATTACCAGGAATTTGCGGTATATTTTGTGAAAAAAAAGAAACTCCACTCTTCATTGTTGATAA
AACAAAATCCCTATTGACTCCTTTGGGTATGCTTTTTCCCCATAAGGATATTGAATACAACGAACCTTCT
TTAGTACTACTGTAATTTTGAAAATGAACACGCAAATACCCATCAAAAGTAAGTAAATATATCCGAAACA
TATAAAATGCAGTTAATCCTGCAGTAAAAGAGGCTATTATTCCAAAAAAGGGTGAATACAACCAACTATT
ACTAAGGATTTCATCTTTGGACCAGAAGCAAGCAAGAGGTGGAATACCACAAAGAGAAAGTGTACCCCAT
AAAAAAGTAGTTCTTGTAATTGGAACGTATTTTCTTAAACCACCCATAAGAACCATATTCTGACTTTTAT
CTGGTGAATATCCAACAAGAGGTTCCATTGAATGAATAACGGATCCGGATCCCAAGAACAATAAAGCTTT
CGAATAAGCATGAGTGATCAAATGGAATAAAGCAGCTTGATAAGAACCTATACCTAGAGCTAACATCATA
TAACCCAATTGAGACATTGTAGAATAGGCTAAGCTTCTTTTAATATCTCTCTGAGCAAGAGCTAAAGTAG
CTCCTAAGAAGAGTGTTATTGTACCTACTAAAGAAATGAAACTCATTATCAAAGGTAGGGATATGAAAAG
AGGAAGAAGTCGAGCTAGAAGAAAAATCCCCGCAGCAACCATAGTTGCTGCGTGTATAAGAGCCGAAATG
GGAGTGGGTCCTTCCATAGCATCGGGTAACCATACGTGAAGAGGGAATTGTGCAGATTTTGCAACTGCAC
CAAGAAATAATAAAAAAGCACACAAAGTAGTAAGTAAGGAATTAATCCCATTATTAGGAATCCAGTTATT
AGCTATTTTGAACAAATCCCGAAACTCTAAACTACCTGTTATCCAAAAAAAACCTAAAATTCCTAATAAC
AGACCAAAATCCCCTACACGATTAGTTACAAAAGCTTTTTGACAAGCACTTGCTGCAATCGGCCGTGTAA
ACCAAAAGCCTATCAATAAATAGGAACACATTCCCACAAGTTCCCAAAAAAAATAAATTTGTATCAAATT
GGAACTAGTAACCAATCCCAACATAGAAGTATTAAAAAAACTTATATAAACAAAAAATCTCAAATATCCT
TCATCGTGAGACATATAATCGTCACTATAAATAAGAACCAAGATTCCTACAGTAGTAATTAGTATTAACA
TAATAGAAGTAAGGGGGTCGATCAAGTATCCAAATTCTAAGGAAAAATCATTATTGATGGTCCAAGACCA
TAGATATTGATAGATAGAACTTCCATTTATTTGTTGAATAGACAGGTGAACTGAGAATACCATAGCTATA
CTTAAGAGTAAAACACTAGGAAAAGCCCATATGCGACGAAGATTTTTGGTTGCTGTCGGAATAAGAAAAA
GTCCAAACCCCATTGACATAATAACTGGAAGTGGGAGAAGAGGGATTACCCAGGCATATTGATATGTATG
TTCCATAAGAAAAGAAATAGCAATTTTTAGTTGAAATTTTTAGTTCAATTTTTCTATAAAATCAAATAGT
TTCCGATTCACCAAACCTATTCTTATCTCTTTCTGAAGAAATTAAAAAAACAAAATAAGAATAAGAAAAA
ATACTGGAATTCTGAATTTTTCAAAATTTGTCTCATTGAAATATTCAAAAATTCAGAATGGGTTTAGTTG
CTTAAATTCAAAAAATTAATCAAAGAATTTCATTATCTAGTTATTAGCTAAAAAAGATATTTATTAAAAT
AAAAAAAAAGATTGAATCATTTTACTTTCTATTCATTTTTGTATTTCTTTCTGTTAAAATGAAATAGCTC
TCTTGTTTCGTAACTGATTGATTGAATTCCAAAGAAAACCTATATTTATAGGAAATTCTCGAATATTCCT
TACTTCATATAAAAAGGAAATCCTAATGACTAGAATTATCTAAGTTTTAGAATGTCTTGTTTAAGAGACT
AAGTATTTTTTTATTTTGATTGGAATTCAATTATGGAATACCGTTCTGAACTTAATTAACTATTTGAATT
TTATCTTCTTTTTATCTCCCCGTCTTATATGAGGTTGAATTTTATCTTCTTTTTATCTCCCCATCTTATA
TGAGGGCTTATCCCCCATACCATATGGATTATATTTGATATATAAATAGATTTAAATAGAAAACCCTTGT
TTTGTATAGAATATATCTTTGTATATATTCTATATTATTAAAAAAATTATTAAAAAAAAGTCTAAAATAT
ATATGAAAAATACGCTAAAAAACTCTTGTCTTATCCACATTAGACAAAATGAAGTAAAAAAAAAATTAGA
ATTTCAGTATCTTTCAGTATCTAAATATAAATACTAAGAAAAAACAGAAAGAAGGATTGATTTGCGGCAA
TAGATGTCTTTCACATACAACTAGAAAAAAGTAATCCCCTTTTTGAATGGCAGTTCCAAAAAAACGTACT
TCGATGTCAAAAAAGCGTATTCGTAAAAATATTTGGAAGAAAAAGACTTATTTTTCCATAGTACAATCTT
ATTCTTTAGCAAAATCAAGATCATTTTCTAGCGGCAACGAGCATCCAAAACCAAAAGGTTTTTCTGGGCA
ACAAACAAACAAATAATCAGATTTTTGAATAATCTGAATTGACCTATCCCAAAGAAATTCCAATTATTTA
ATATGAATGAATAATTCGGATTAATTAATGAGTGTACTTTTTTGTGTCGAATTCCTCGGTACAATATTCT
TAAAACGAATTCTTCTGTTATTGTTATATAGAACTAAAGTTTTTGGTATATTGTGTCCTCAGTATTCTTT
TCCTATCAAAGAACTTTTGATAATAGAATCCTCATAAAAAAAATATGAGGATTCTATTATCAAAAGTAGA
GTATTCTTGCAATAGGACTTACAACCTCTACCTATCTTATCCAAAATTCACAAATAAATTGGTTTAGGAC
TGGTAAATCATATTAATAAGAGCGTAAAGGCTTTCATTCTAGAAATTTTTCTAAAATACAAAATTCTTTG
TATTTATTGATAAAATTCTAATGTTCCTAAATTCGATGGACTCTCCCAATCTCGACGATTCGTGAGAAAA
TAACTATTATTCTTTTAAGTTAACTATTATTTCAAGTTAGCCGCCATGGTGAAATTGGTAGACACGCTGC
TCTTAGGAAGCAGTGCTCAAGCATCTCGGTTCGAGTCCGAGTGGCGGCATTCTCGAAAAAGAATACAATA
GATTAGAAAATGGATTCAATTCGAAATTTCCAATTTTGTAATGGGACCTTCTCCTTATGCTATTCGCAAC
TTTAGAACATATACTAACTCATATCTCTTTCTCAACCATTTCAATTGTGATTACGATTCATTTGATAACC
CTATTAGTTCGTGAACTTAGGGGATTACGTGATTCGTCAGAAAAAGGAATGATAGCTACTTTTTTCTCTA
TAACAGGATTGTTAGTTTCTCGTTGGATTTCTTCGGGACATTTTCCATTAAGTAATTTATATGAGTCATT
GATATTCCTTTCATGGGCTCTGTATATTCTTCATACTATTCCTAAGATACAGAACTCTAAAAATGATTTA
AGCACAATAACTACGCCAAGTACTATTTTAACGCAAGGCTTTGCCACGTCGGGTCTTTTAACTGAAATGC
ATCAATCTACAATATTAGTACCTGCTCTACAATCTCAGTGGTTAATGATGCATGTCAGTATGATGTTACT
AAGCTATGCAACTCTTTTGTGCGGATCCTTATTATCCGCCGCCCTTCTAATCATTAGATTTCGAAAGAAT
TTCGATTTCTTTTCTAATTCGAAAAAGAAAAAAAATGTTTTACTTAAAACATTTTTCTTTAGTGAGATTG
AATATTTCTATGCAAAAAGAAGTGCTTTAAAAAACACCTCTTTTCCTGCATTTCCAAATTATTACAAATA
TCAATTAACTGAGCGTTTGGATTCTTGGAGTTATCGTGTCATTAGTCTAGGGTTTACCCTTTTAACCATA
GGTATTCTTTGTGGAGCAGTATGGGCTAATGAGGCGTGGGGATCCTATTGGAATTGGGATCCTAAGGAAA
CTTGGGCATTTATTACCTGGACCATATTTGCAATTTATTTACATAGTAGAACAAATCCAAATTGGAAGGG
TACGAATTCAGCACTTGTAGCTTCGATAGGATTTCTTATAATTTGGATCTGCTATTTTGGTATCAATCTG
TTAGGAATAGGTTTACATAGTTATGGTTCATTTACATTATCATCTAAATGATTACATAACATAAAACCTT
CATTTAATAAAATGAAGGTTTTTTTCCATTTTTGTTTGATTTGAGAACCCCTTGAACGTCTTTTCAAAGG
GTTCTCAAAAATTCGAGATAGATCTAATTAGACTTTTTTACTTTTTTCTAAATTTTTTGGTTTTTCAACT
ATGGAATATGGAGCGGATTAGTTAAAAAAAGAAAATCCTATTTAGGATAATAATTGGATAAGAGAGCCTC
TACCCTGTCAACGGATAGCGAGAGAACAAAATCTGGATAAATACCAATTCCTATTACTGGTAAAAAGATA
CAGATTAAAAGAAAGAGTTCTCGTGGTCCAGAATCCACAAAATTTGCGTTTGGAACATGAAATAGCTTGT
ATCCATAGAACATCTGGCGTAACATAGATAATAAATAAATAGGAGTTAATATCATTCCAATTGCCATTAC
AAAAGTAATTAGCATTTTAGGCATTAACAAAAATCTAGGACTAGTAATTAGTCCAAAAAATACTACTAAT
TCTGCAACAAAACCGCTCATTCCTGGCAAGGCAAGAGAAGCCATTGAAAAGCTACTAAACATGGTAAAAA
TTTTCGGCATTGGGATAGATATCCCCCCCAGTTCTTCGAGATAAACAAGACGCATTCTATCACAAGCCGT
TCCCGCCAAGAAAAAAAGTGTAGCACCGATAAATCCATGGGATAATATTTGTAAAATAGCTCCATTTAGT
CCAATGTTAGTTATGGAACCAATTCCTATAATTATGAAACCCATGTGAGATACGGAGGAGTAGGCTATTC
TTTTTTTGAAATTTCGTTGACCAAGAGAAGTTGAAGCTGCATAGATTATTTGCACCGCTCCTATTATTAC
CAACCAGGGGGAAAATAGATAATGAGCATGAGGTAACAATTCCATATTGATCCGAATCAATCCGTATGCT
CCCATCTTTAATAGGATTCCCGCTAAAAGCATACATGTACTGTAATGTGCTTCCCCATGGGTATCTGGTA
ACCACGTATGTAGAGGTATAATCGGCAATTTGACAGCATAAGCAATAAGGAAGCCAAAATAAAGTAGTAT
TTCCAATGTTGCAGGGTATGATTGATTAATCAATCTTTCCAAATCTAATCTTGGTTCGTTAGAACCATAT
AAGCCCATACCCAGAACTCCGATTAAGAAAAAAATGGAACCGCCTGCAGTATACAAAATAAACTTGGTAG
CTGAATACAGACGCCTCTTTCCCCCCCACATGGATAAAAGTAAGTAAACAGGAATTAATTCTAACTCCCA
CATGATAAAAAAAAGTAAAAGGTCTCGTGAAGAAAATAATCCTATTTGACCGCTATACATTGCTAGCATC
AGGAAATAGAATAATCGCGAATTCCGGGTAACTGGCCAAGCCGCTAAAGTAGCTAAAGTAGTAATAAATC
CTGTCAAAAAAATAGATCCTAATGAAAGTCCATCGATTCCTAATCTCCAGTGGAAATCGAAAACATCTAT
CCATTTAGAATCCTCCTTTAATTGGATTAAGGGATCCTCCAATTGGAAATGATAACAGAATGCATAAGTC
ATTAGAAGGAATTCTAATAAACAAATAGATATAGTATACCACCTAACGATTTTGTTTCCTTTATGAGGTA
AAAAGAAAATTAATGAACCTGCAAATATCGGCAAAACAACAAGTATTGTTAACCAAGGAAAATAACTCAT
GATAAAGTAATAAAGACAAGATACGTTTTGACCAGAAAAGCCTATGCTCGATTATTTCGAGCACAGGCTT
CTTCGGTAAAGAGGAATCAGACGATTCAAGTGGAGTTTTTTGTAACGTATCAATAAGATAGAGCCATGCT
GCGGGTTGTTTCAGGTCCTAAATAAACGCGGACACTTAAAAAATCTGTTGGGCAGGCGGATTCGCATCTC
TTACAACCCACACAATCTTCGGTTCTCGGCGCAGAAGCAATTTGCTTGGCTTTACATCCATCCCAAGGTA
TCATTTCTAATACATCTGTTGGACAAGCTCGTACACATTGAGTGCATCCTATACATGTATCATAAATTTT
TACAGAATGTGACATTGGATCTATAAATTTTACTTTTCAACATAAAAATTTTCGATCTGGTAAAAATAAA
ATTAGTACTATATAAGTTAGATGTATTGTAGACACCAGACGAAGCAATGGTTTATCCAAACTTTAACAAA
TAATTCTTAATCTGTTTGTGAGAAAGCGTGAAAAGAGCCAAGAGACTTGAATTTAAAGCTTCAACAGTCA
TAATTATACGAATTCTACATACTAATTCGAATTAGCCAATAAATTAAATTGGCTATCATCTTTTCAATAT
AAATTTTTGCAATATTCAAATTGCAATATCAATGAATTGCAAAAATGCAATATTCAATAAGTAAAAAAGA
ATGCTCTGAAATAACCTACTCCAAAAATGGATATTCTCAAATAATATTAAGAAAATAAGATTTGATTTCT
ATTCATCTTAATGTTCCATATTATTATATATGCGCCTTTGTTTAGAGGATTCTATGTCTAATTATTCAAA
AAATTAGATTGATTGATACGAGTTGATTTCCTGTTACGATGGATGGAAGAAAGAATGGATAGTCCAATAG
CCGCTTCAGCAGCCGCAAGGGCTATAACAAAAATTGCGAAAATGTCTCCTTTTAATTGGCGACTATCAAA
TAGATCAGAAAATGTTACGAGATTTAGATTAATTGAATTCAGTATAAGTTCAAGACATATTAGAGCTCTA
ACCATGTTTCGGCTTGTGATCAATCCATAGATACCAATCGAAAATAAATAGACACTCAAAAAAAGTACAT
GCTCAAACATCATTAACTAACTCCTTATCAATCTCGATTCATTTCAATATGAGGACAAGAATTGAACCGA
TTCAATTAATTAGAATAGAACAATTACGCAACAAAAGAGAAAAGAAGGTATTTGTTGTGTTGGCAGTAGA
TGGGTTTTACTAAATCAAAATTGTGATTCTTTAGTTATTTATTTTAGATTTGAAATTCTAAGAATTTTGA
CTCATTCTAAGTATTTCTTATTGTCGAGCCATAGTAATTGCACCTATTAAAGAAACTAGAAGAATTAGGG
AAATGAGTTCAAACGGAAGATAAAAATCGGTTGCTAAATGAATCCCAATTTGTTGAACGTTATTTATGAG
ACCCTGTTCTACTATTTGGTTTGATCTTGTAGTCCAAAGAATTCCATACCATGACGTATCTGGGATAGTA
GTCATTAGTGAAAAAGGAATAGTTATACAAACGAGTGAAGTAAACCCATCTCCAATAGTCCAATAATTCT
TATCTTTAGACCACTCTGAGCCGTTTACAAACATTACAGCAAATATGATCAAGACATTTATGGCTCCCAC
ATAAATAAGAAGTTGTGCGACAGCTACAAAGTAGGAATTCAATAAAAAATAGAATAAGGATATACAAACA
AGAACTAATCCCAGCGAAAAGGCAGAATAAATTGGGTTGGTAAGTAATACTACTCCTAGACCCCCTAGTA
GAAGAACAAATCCCCCAAATAGCACAAGAATCTCATGTATTGGTCCAGGTAAATCCATTATGCATAAGAA
GAAATTAATAGTATAAAATTTTTCATGAACTGACTAAAACTAAAAGATTCAAAGAAGGAAAAAGGGATTA
GGATATTTTTTTGTATATTTGTATATAAGTTGTATAGTTAGAAATTACATCACGAAAATCTACTCTCATT
TTAAATCAGGAATAATTTGCAATAAGCAGTAGTTATTGGTTTTTCTTTCTAGTTAGTAAAAAACTATTGG
ATTTTTCTAACAAAAAAAATCCTAGTAATCAGTAATCGTTCTTGAATTCCAAAATTTTTCTTCGTCTATT
TTACTTTGAGGCGAATTCCTAATTGTTTGAATTGTGTAATCTCCCATTATGGAGATTGGTAACCGACTCA
AAGCAATTTGATTGTAATTCAATTCATGACGATCATAAGTAGAAAGTTCATATTCTTCAGTCATTGATAA
ACAGCTTGTCGGACAGTATTCAACACAGTTACCACAAAATATACAAACCCCGAAATCAATACTATAATTA
AGCAATTGTTTCCTTTTAATATCCTTTTCAAATCTCCAATCCACAAGGGGTAGATCTATCGGGCATACGC
GAACACATACTTCACAAGCAATACATTTATCAAATTCAAAGTGTATTCGCCCCCGGAAACGCTCCGATGT
AATTGATTTTTCATAAGGGTAGTGAATCGTTATAGGTAAACGGTTTGTGTGGGATAGGGTAATTATGAAA
CTTTGACCAATGTATCTTGCGGCGCGTATTGTTTGTTGACCATAACTAATGAACCCAGTTATCATAGGGA
ACATATTCTAAATATCTATGAAAAAGGTATGTTTCTTTCTCTTGTTTGAGAGAACTTTTGTGTTGAAGAT
ATTCTTACTGTTATTGTATTATCTTATTTATAGTGAAACTAGTTGGGAAGAAGTTGTTAATAAGAGATTG
CCCAGAGAAATGGGTAAAAGAAATTTCCATCCAAGATTTAATAACTGATCCATTCTCATCCTGGGTAAAG
TCCATCTTATTGTGATAGAAATGAAGAGAAATAAATAAGCTTTAGTTAATGTAATAAGGATACCCATTAT
CATTTCCAAAATTCCAACCATTTTATTCATTTGGAAAAATCCAAAAAAGGATATATAGGGAATAGAAAAA
TTCCACCCGCCTAAGTAGAGAACAGTTACAAATAAAGAGGAAACTAATAAATTTAGGTAAGAAGCAAGAT
AAAATAAACCATATTTAATACCGGAATATTCAGTTTGATAACCTGCTACTAATTCTTCCTCTGCTTCTGG
TAAATCAAAGGGTAATCTTTCACATTCTGCCAAAGAAGAAATTAGAAAAACTAGAAAACCTATAGGCTGA
CGCCAAAGATTCCATCCAAAAAAACCATATTTTGACTGTGCTTCAACTATATCAACTGTACTTGAACTGT
TAGATAATCATAGTCGATGATAACATCACAGTTCCCACCGCTATTCCAAAACCGTACATGAAACCTTAGC
TTCATACGGCTCCTCTATGATCAGAAAAAAGGAAAGGATTGTTTCGTTTCGGTATTATCCCCTGGACGTA
GATAAAATTAGGTAAGATAAAATTGATTGGAAAGTCCTAAATTAGACCAAAGCAATTCCGTCTGCTAGAA
TAATAAAAAAGCGCTTCCGAATTGATCTCATCCTTTATATAATAAAATGAGAATTTTTCTTTGTTCAGTA
ATAACTTAGATATTGGAATAAAACACTCGTTATAGCAATTAATAAATGGAAAGAATTGGGCATTAGTTCA
TGAGGAATTCTGTATGAATATAGATAAAGGAAGGAAAGAATAAATAAGGATCCTTTTTTGTATTGCATTC
CATATCTTTTGTCCTATTCTTCTTTCCCCAGGAAGGGGTACTTAAAAAGAAAAAAGGAATAAAGGGTTAA
TTCGTTCTTGATAGCTATTTCCTTAACAAGTGAATGGGAACATACTCTGGATCGGAATCCGAAGAAAGTA
CTACTTGATCATTTCCACCAATTTCAAGTCCTTATTATGATTCCTTTTATGAGGAAAAATGCCTAATGAT
TTAGATTCTCTCATTACTAATCCTTTATGTACTTTAGTGTTCCTAATCCCTCACTAACTTTGATGGATTC
CCTTATGGTTATAAGTTATAGTAATAACTAAAAATATTCTAGTAATGGAATTCCATATCGCGAATCTTTT
ATTCTTGCCCGCTTCAAGATATGATGACTAATCAAACAATCTCAACCTTGGGGTAAAGAGTTTACACTGC
TTATGTTTACTTCAACTTTTTTCTTGTACTTAGGAAATGAGATTTTTTCTTTTTACTACAAATTAATAAG
CGGTTTTGTTTCACTCATATAGCTATCTAGTTTAACTTACCAACCTGAATACTTAATAAGAAAAGGAAGA
TAAGTATTCAATGTATTTTAGAGGAAAAAGCTCCTATTTTAACGAATCACACGTAGAGATATTGCTAGTA
CACAAAAAGTTAATGGTATTTCATAACTAATAGATTGAGCAGCCGCTCGTAGACCGCCTGAAAAAGAATA
TTTATTATTTGAGCTATATCCTGCCATAAGAAGACCAATAGGAGCAACACTTGAAATGGCAATCCATAAA
AAAACACCAATACTAAGATCAGCTAAAACAAAACGATATCCCAAAGGGATAACTAAAAAACTTAATAAAA
TGGATATGACTGCTATAGAGGGTCCAATGCTAAATAAAGGAATCTCTCCTCGGGATGGGAGGATATCCTC
TTTAAAAAGTAGCTTAGTTCCATCTGCTATAGCTTGAAGCAGTCCCAGGGGGCCAGCATATTCAGGACCA
ATACGTTGTTGTATCGATGCGGATATTTCTCTTTCTAACCACACAATTACGAGTACTTGTATTGTGATTC
CCAATAGGAGGGTCAAAATGGGTAGAATCCATATCAGTCCATAGACTTCTTTTAATAATTCCGATTTCGA
AAAAGAATTGATAGTTTCTACCTCTACCCTATCTATTATCATTTCAACGATCAACTTCCCCCATAATGAT
ATCTATACTACCTAATATCGTCATGATATCAGCCAATTTCATTTTTTTAACTAGCTGAGGAAGAATTTGC
AAATTAATAAAACCGGGTGGACGAATTTTCCATCTCCAGGGGAAAAGACTATCATCTCCTACCAGATAAA
TTCCTAATTCACCTTTTGGAGCTTCTACTCTTACATAAAGCTCTTGCTTTGATAATTCAAAATTGGGCGA
AGGTTTTTTACCAAGAAATCGATATTCAAAATCATTCCATTCGGAATTCTTTGCTTTCTTAAAGCGTCGG
GCTTCTAAATTCTCATAAGGCCCTCCAGGAATTTTCTCTATAGCCTGTTGAATAATTTTGATGGATTCTC
TCATTTCACCGATTCGTACTAAATAGCGAGCTAATGAATCTCCTTCTTTTTGCCATTGGACTTTCCAATC
GAATTGATTGTAAGACTCATAAGGATCAATTTTACGAAGATCCCATTGTATTCCAGAAGCTCGTAACATT
GGTCCCGATAAGCCCCAATTAACAGCTTCTTCTCCGCTAATAAAACCGACTCCTTCAACTCGTTCTAAAA
AAACAGGATTCTGTGTAATAAGTTGTTCATATTCAACAACTCCTCGTAAAAAATAATCACAGAAATCTAA
ACATTTATCCATCCACCCATAAGGTAGATCGGCAGCTACTCCTCCGATGCGAAAGTAATTATGCATCATT
CGCATACCTGTAGCAGCTTCAAATAGATCATATATCAATTCTCTCTCTCTAAAAATGTAGAAAAAAGGGG
TCTGTGCCCCGAGATCTGCCATAAAAGGTCCAAGCCATAACAAGTGAGAAGCTATACGGCTCAATTCTAA
CATAATTACCCTAATATAGCTGGCTCTTTGGGGTATTTGAATATTCTCCAAGAATTCAGGTGCATTTACC
GTTATTGCTTCTGTAAACATAGTAGCTAAATAATCCCACCGTGTTACATAAGGCAAGTATTGTATAATAG
TTCTGTTTTCTGCGATTTTTTCCATTCCTCTGTGTAAATAGCCTAATATGGGTTCACAATCAATAACATC
TTCACCATCGAGAGTAACGATCAGTCGAAGAACACCATGCATTGATGGGTGGTGAGGGCCCATATTGACT
ATCATGAGATCCTTTCTTGTAAGCGGTAGACTCATATCCTTTCTTCCTTAATTCATTATTCCATGAAAAT
GGATTATTCCATGAATTCCTCAAAACGAGGCTCATCAAAATGCAAAATCTAAGACTACTATAAGACTACT
AATAAAATAAGAAAAAAATTCGAACGATTAAATTACTTCTCCCGAATATCCAACTGACTGATTAATTTCT
TATAACGTACTCTATTTTTCTTTGCCAAATAAGCCAGCAAACGTTGACGTTTTCCCAAAAGTCTTCGTAG
ACCTCTTTCCGATGAAAAATCTTTTTTGTGTAATTCCAAATGTGAAGCAAGTCTCCGTATCTTATTGGTG
AAACTGAATACTTGAAATTCAACAGAACCCCTGTTTTCTTGTTTTTCTTCTTTAACCATAAATCAAAAAA
TTTTTCTACCTCCTTTCTTTTTCATGTATTTTTCTGATCAGGAAAAATCAAAAATTATGTCAGTTATTTT
GAAGTTATTCGAATCTCGTACACACAAAAATTTGCTATTATTCATCTACTGCTGGAATCTGGAATTTGGA
TTTATTTTATCGATGCAAATTGGATTTGGATAGAAGGGTACATTCTTTTATTTTAGATAGAAGAAACATT
TCTTCTATCTAAAATAAAAGAATTTTGCTGATTTATTTATTGCTATATCCAATTTATAGAATTGATACAC
CATTAAATTGATATCATTTAGCAAAATGAAACACAGCATATGCATCCATCTTTCGGCTCGAGAATTTCAC
GGGATAGAGATATAGTATAAGAAATAGGCTATTAAGTAACTCTAAATGAATTGTGGATACATCTGTATCC
TTAACATACTGAAACGATTGCCATTATTCGTATCAAACCAATAGCGATTCATAAAAGCTAAATCTTGTAA
TCAATGGTGGGCCAATAATGAATTTTTTTGCATATGTATTAAGACGCTTGGTCTGATTTCGAAATTGTCC
AGAGTTTTTTATGTTGTTTTCATTGCAAAATGATGGATCTCCTTCCGTAACTTTCCAATTACGAGTACGA
GAATTGAAAGACATGAAAATTCTCAATTCTCTACGGCGTCTAGGAGATAGATAGAATATTTTCAGGAACA
AGAAAATCAGAAGAATCTTTTTCTCTATTCACTACCATTCCGCGTCTTCGACTTCTATTAGTTTCTTTTC
TTCTTTAATGCAATAGCTATAGTTTGATATAGAATCCATTTCTCAAAGTAATGGAAACCATTCTCTTATA
GGAAATGGTTCGAAAATCGCTATTCCACCTTTTAGGTTTAGGTATCGTGAAAAGTGATACCTGTGAAGAT
CGTGCATTTCAGTCACATTCAGATCCGTTTTTCGAGTCCATGATATAACCAAATTGGATGGATCTTCCAC
CCGTTTAGCTAAGAAAGAATAGATGCAGAGGTGGATAATAGATCGATATGAAGATCATGAGCTGCCCCAT
AATGAAACCGCCAGTAGTCGCGAATATCTCCTTCTTCCCTAACCCAAGATTGGAGAAAGAAGATCTAAGA
GGGACCTATGGAGAATGTGGTCAGAAATCCATAATAGAGTCCGACCACAACGACCGAATTAATTATCCTC
ATCGAGAAACTTAGACTACTAAGTAGAAAAGATTTGAAAATCATGGCATGGGTCTCCTTTTTTTCTTTCT
TTAGAGTTTTCTATATGCACAATTTCTCGATGTTTCGATGAGAATTTCTTGACTTTCCATATATAGAAAG
AGATAGACTATAAATGACATCTCTTATGTCAATAAGACCAAAGGGATGGATATTAAATGATAGGAAGTGC
TAGGAAGTGAAATAGAATGAAATAGAGCCACTTTGGGCTTCCCTATGAAATGAGGCATGGAACGGAGCCA
CTACGAAGAAATTCCGGGAGTTACGAAAGAAGCTTCGGACTCATATTGTTCATGGGTTGAGAGCGGGAGT
TGAACTCTAGGAGGTCGAATCTCCCCTTATTCCTCAGTAGCTCAGTGGTAGAGCGGTCGGCTGTTAACTG
ACTGGTCGTAGGTTCGAATCCTACTTGGGGAGATTTGATTCATTCTTTAATGTAAGAATAAAGAATTGAA
TTAAAAGGCTTGCTTTGACCCTTAGGAGTAGGTAACCCGTTCGCTATCCTTGTTTCTATTGCATTCTATC
TCATCGTATCACATTCTGTTCTACGATTCCACTTCGACAAAAGGAAAGAGCATACCCAAGTTCAATAGCT
TTACGTCCGTTATTCCGATCATGATTTTCCTACCCTCAGGGAGAAAGTAAAGGCCCTTCCCCCTTTGGAA
GGCTGTGGGCGAGGAGGGATTCGAACCCCCGACACCGTGGTTCGTAGCCACGTGCTCTAATCCTCTGAGC
TACAGGCCCACCCCGTCTCCACTGGATCTCTTCCCGGGGGTACCCCCCAAAAGGAACCTTCTTCTCCTCA
GCCATTTCATTTCGGGTTAAGAAGATGGGAAAGCGCCTTTCTCTCTATAAGAACAGTGCGTTCTGAGGTG
TGAAGTGGGAGAGAGGGGATGTGATGATTGAGGTTTTGAATAAGACGACCTTTGCGTTTTGGATTTGGAT
CTTTTTCGTATTTCAAAATAGTGAAAAAGTCAAATAAGAGGTGTTAAGCTTTTTATCATTCTGGCATCGA
GCTATTTTGCCGCAGGACCTCCCCTACAGTATCGTCACCGCAGTAGAGTTTAACCACCAAATTCGGGATG
GATTGGTGTGGTTCCTCTACGCCTAGGACACCAGAATATCGAACCATGAACGAGAAAAGGCATGAGAGAA
ATATTGGCTAGTAATTGTGAAGCCCCAATTCTTAACTGGAAGGGACACCAAAGGACTCTGCCCTCCCTCT
CTATTTATCCAAGAGATGGAAGGGCAGAGCTTTTTTTTGGTTTTTTCATCTTTTCATCAAAGAGTTGAAC
AATGAAGATAGATGGCAAGTGCCTGATCGATTTGATCAGGTCGTGTAGGAACAAGGTTCAAATCGTTCGT
TCGTTAGGATGCCTCAGCTGCATACATCACTGCACTTCCACTTGACACCTATTTAAACGGCTCGTCTCGC
CGCTACCTTATCCTATTTCCATACTTCTGTCGCTCCATCCCCGTATGGGTGGAGAACCCGTCGCTGTCTC
GGCTGTGCTACCGGAGGCTCTAGGGAAGTCGGAGGAGAGAGCACTCATCTTGGGGTGGGCTTACTACTTA
TATGCTTTCAGCAGTTATCCTCTCCGCACTTGGCTACCCAGCGTTTACCGTAGGCACGATAACTGGTACA
CCAGAGGTGCGTCCTTCCCGGTCCTCTCGTACTAGGGAAAGGTCCTCTCAATGCTCTAACGCCCACACCG
GATATGGACCGAACTGTCTCACGACGTTCTGAACCCAGCTCACGTACCGCATTAATGGGCGAACAGCCCA
ACCCTTGGAACCACCTACAGCTCCAGGTGGCGAAGAGCCGACATCGAGGTGCCAAACCTTCCCGTCGATG
TGGACTCTTGGGGAAGATCAGCCTGTTATCCCTAGAGTAACTTTTATCCGTTGAGCGACGGCCCTTCCAC
TCGGCACCGTCGGATCACTAAGGCCGACTTTCGTCTCTGCTCGACGGGTGAGTCTTGCAGTCAAGCTCCC
TTCTGCCTTTGCACTCGAGGACCAATGTCCGTCTGGCCCGAGGAAACCTTTGCACGCCTCCGTTACCTTT
TGGGAGGCCTACGCCCCATAGAAACTGTCTACCTGAGACTGTCCCTTGGCCCGCGGGTCTGACACAAGGT
TAGAATCCGAGCTCTTCCAGAGTGGTATCTCACTGATGGCTCGGGCCCCCCCGGAAGGGGGCCTTCTTCG
CCTTCCACCTAAGCTGCGCAGGAAAGGCCCAAAGCCAATCCCAGGGAACAGTAAAGCTTCATAGGGTCTT
TCTGTCCAGGTGCAGGTAGTCCGCATCTTCACAGACATGTCTATTTCACCGAGCCTCTCTCCGAGACAGT
GCCCAGATCGTTACGCCTTTCGTGCGGGTCGGAACTTACCCGACAAGGAATTTCGCTACCTTAGGACCGT
TATAGTTACGGCCGCCGTTCACCGGGGCTTCGGTCGCCGGCTTCCCTGTCATCAGTTCACCAACTTCCTT
GACCTTCCGGCACTGGGCAGGCGTCAGCCCCCATACATGGTCTTACGACTTTGCGGAGACCTGTGTTTTT
GGTAAACAGTCGCCCGGGCCTGGTCACTGCGACCCCCTTTTGCGAGGGGGCACCCCTTCTCCCGAAGTTA
CGGGGCTATTTTGCCGAGTTCCTTAGAGAGAGTTGTCTCGCGCCCCTAGGTATTCTCTACCTACCCACCT
GTGTCGGTTTCGGGTACAGGTACCCTTTTGTTGAAGGTCGTTCGAGCTTTTCCTGGGAGTATGGCATGGG
TTACATACTTCAGCGCCGTAGCGCCTGGTATGAGCCTCGTGGAGAAGCAATGGCTAGTCCACGGGGCTCA
TACTTCAGCGCTGCAGCGCTTGGTACTCGGACCTCGGCTCGAGGCATTTTCTCTACCCCTTCTTACCCTG
AAAAAGCAGGGTCACCTTGTGTCCTTAAACCTATAACCATCTTTCGGCTAACCTAGCCTCCTCCGTCCCT
CCGTACCAACAAGGGGTAGTACAGGAATATTGACCTGTTGTCCATCGACTACGCCTTTCGGCCTGATCTT
AGGCCCTGACTCACCCTCCGTGGACGAACCTTGCGGAGGAAACCTTGGGTTTTCGGGGCATTGGATTCTC
ACCAATGTTTTCGTTACTCAAGCCGACATTCTCGCTTCCGCTTCGTCGACCCCCGCTTTCGCGGTTGCTT
CCCTCTAAGGCGGAACGCTCCCCTACCGATGCATTTTGACATCCCACAGCTTCGGCAGATCGCTTAGCCC
CGTTCATCTTCAGCGCAAGGGCGCTCGATCAGTGAGCTATTACGCACTCTTTAAAGGGTGGCTGCTTCTA
GGCAAACCTCCTGGCTGTCTTTGCACCCCCACCTCCTTTATCACTGAGCGGTCATTTAGGGGCCTTAGCT
GGTGATCCGGGCTGTTTCCCTCTCGACGATGAAGCTTATCCCCCATCGTCTCACTGGCCGACCTTGACCC
CTGTTATTTTTGGGTCATATCTAGTATTCAGAGTTTGCCTCGATTTGGTACCGCTCGCGCAGCCCGCACC
GAAACAGTGCTTTACCCCTAGATGTCCAGTCAACTGCTGCGCCTCAACGCATTTCGGGGAGAACCAGCTA
GCTCTGGGTTCGAGTGGCATTTCACCCCTAACCACAACTCATCCGCTGATTCTTCAACATCAGTCGGTTC
GGACCTCTGCTTAGTTTCATCCAAGCTTCATCCTGGTCATGGATAGATCACCCAGGTTCGGGTCCATAAG
CAGTGACAATCGCCCTATGAAGACTCGCTTTCGCTACGGCTCCGGTGGGTTCCATTCCCTTAACCAAGCC
ACTGCCTATGAGTCGCCGGCTCATTCTTCAACAGGCACGCGGTCAGAGATCACTTTCCCCTCCCACTGCT
TGGGAGCTCAGCACGGTTTCACGTTCTATTTCACTACCCACTGGGGGTTCTTTTCACCTTTCCCTCACGG
TACTACTTCGCTATCGGTCACCCAGGAGTATTTAGCCTTGCAAGGTGGTCCTTGCTGATTCACACGGGAT
TCCACGTGCCCCATGCTACTCGGGTCAGAGCGTAAGCTAGTGATGCTTTCGGCTACTGGACTTTAGCCAT
CTAGGGTGCGGCACTCAACCGCTTCGCCTAGCAGCACAACGCTTGTATTGCTCTCCCACAACCCCGTTTT
CACGGTTTAGGCTGCTCCCATTTCGCTCGCCGCTACTACGGGAATCGCTTTTGCTTTCTTTTCCTCTGGC
TACTAAGATGTTTCAGTTCGCCAGGTTGTCTCTTGCCTGCTCATGGATTCAGCAGGCAGTTCAAAAGGTT
GACCTATTTGGGAATCTCCGGATCTATGCTTATTTTCAACTCCCCGAAGCATTTCGTCGCTTGCTACGCC
CTTCCTCGTCTCTGGGTGCCTAGGTATCCACCGCAAGCCTTTCCTCTTTTGAACCTCGCCATTAACGTTA
AGGCTATGCCATCCTAAGGTGCTACTAAATGGAAGGATCTTATCAACGTCCATGAATGCGAAATCATAGA
TCGAACTGCCGAATTGGCAAAATTCGGTGCTATCATAGTATCCGCTAAGTTCACGGGCTGGAGATAAGCG
GACTCGAACCGCTGACATCCGCCACAGGGTAAACCACCGCCTCTCAGGCCTCCCCGACGGGTTCTACCAT
AGAGGCCAACGATAGGCAATAACTCCCCCCCGAACACAGCTTACAACTTTCATCGTACTGTGCTCTCCAA
AGAGCAACTCTTCTCAAAATCTCAAAACAAAAGGTGCTGAGTTGGAATCCCATTCTAAGGATTCTTGTGG
TTCCGGGGAATCCAGCTACAGGAGAACCAGGAACGGGGAGCTCTCCCCTTTTTCCGCCCGACTCTTTGAT
CTTAACTTAAGAATGCTGGTTTTAAGAACGAGTGATTGCCCTTCTCCGACCCTTACTGCCCAACCGGAGA
GCGGACGGCTAATGTGTTCCACTTATTGAACAGGGTCTATGGTCGGTCCGTGACCCCTGGACGCCGAAGG
CGTCCTTGGGGTGATCTCGTAGTTCCTACGGGGTGGAGACAATGGGGTCGGTCCATGGATTTTCCTTCCT
TTTGCCACATTTCGCTCAAAGGGTTGAAGGGAGATAGTGCATCAAGCTATTCGCAAGGGCCAACTTGATC
CTCTTCCCCAGGGATCCCAGATGAGGGAAGCCTAGGAGAGCCGCCGACTCCAACTATCGTCCATGTACGA
TCCATACTAGATCTGACCAACTGCCCATCCTACCTCCTCTACCTTTTTGACAGCCCATCTTTTTGTCTCA
GTAGAGTCTTTCAGTGGCATGTTTCAGTCCTCTTCCCCATTACTTAGAAAAAGTGAGCCACCGGTTCAGG
TACAAGATACTATCATTACCGCCTGGACAATTAGACAGCCAACCCGTAATCGCAACGACCCAATTGCAAG
AGCGGAGCTCTACCAACTGAGCTATATCCCCCCCGAGCCAAGTGGAGTATGCATGAAAGAGTCAGATGCT
TCTTCTATTCTTTTCCCTGGCGCAGCTGGGCCATCCTGGACTTGAACCAGAGACCTCGCCCGTGAAGTAA
ATCATCGCCCCTACGATCCAACCAATTGGGAGAGAATCAATAGACTCCTTTTCGGGAGCGATTCATCCTT
CCCGAACGCAGCATACAACTCCCCGTTGTACTGCGCTCTTCAAGTGTGCTTCTTCCCCCTTCTCCCCCTT
ACCCTGGCAAGTCCTTGGGAAATAACTCCGATGGGCAGAAAAAGGAAGGGGTTAAGAGACCCTCCTGGCC
CAACCCTAGACACTCTAAGATCCTTTTTCAAACCTGCTCTGCTCCCATCTCCCATTTCGAGTCAAGAGAT
AGATAAATAGCCACATCCCATTGCACTGATCGGGGGCGCTCGTAGTGACTTAGGGGGTCGAAGACCAAGA
AGTGGCTTATTTATACCAAGCATTCCTCTTATGGCTAGATCCAATCTCCTGGTCCCTGCAGAAAGGAAAA
AGAATTTCACGTTCTTCCTTTCAGGAAGGGAGGATTAGGGAAGTCCTATTGATTACTGCTTTCTCCAGAC
CGCCGGGAAAAGCATGAAAAAAGGCTCGAATGGTACGATCCCTCCGTCACCCCAGAATGAAAGGGGTGAT
CTCGTAGTTCTTGGTCTGTGAAGATGCGTTGTTAGGTGCTCCATTTTCCCATTGAGGACGAACCTCAACC
TGTGCTCGAGAGATAGCTCTCCATACACTGATAAGGGATGTATGGATTCTCGAGAAGAGAGGAGCCGCGG
TGGCCCCCCCCCGGACCGCCCGGATCCCACGAGTGAATAGAAAGTTAGATCTACATGGGATCTCACCTGA
ATCGCCCCATCTATCCTCCTGAGGAGAAGTTTGTTTGGTTTCAAACTCCGATTCAAACAGGAGGAGTACG
CCATGCTAATGTGCCTTGGATGATCCACATCTTCGGGTCAGGCGCTGATGAGCACATTGAACTATCCATG
TGGCTGAGAGCCCTCACAGCCCAGGCACAACGACGCAATTATCAGGGGCGCGCTCTACCACTGAGCTAAT
AGCCCGTCGCGCGGGCCTCCCTTTGGGAGGCCTGCTACGCCAAAAGCGAGAAAAACTCCATCCCTTTCCT
TTTGACATCCCCATGCCGCCACACCACACGGGGGGACATGGGGACGTCAAAAAGGGGATCCTATCACTAT
CAACTAATTTGTTCCGACCTAGGATAATAAGCTCATGAGCTTGGTCTTACTTCACCCTAAGAAGACTTCC
ATATCCAAGTTTAGCTCAGACGTAGCTGCCTTCTTTTTGGGCGTGAAGCAGTGTCAAACCAAAATACCCA
ATAAGCATAAGCATTAGCTCTCCCTGAAAAGGAGGTGATCCAGCCGCACCTTCCAGTACGGCTACCTTGT
TACGACTTCACTCCAGTCGCAAGCCTAGCCTTAGGCATCCCCCTCCTTACGGTTAAGGGTAATGACTTCA
AACCTGGCCAGCTCCTATAGTGTGACGGGCGGTGTGTACAAGGCCCGGGAACGGATTCACCGCCGTATGG
CTGACCGGCGATTACTAGCGATTCCTGCTTCATGCAGGCGAGTTGCAGCCTGCAATCCGAACTGAGGACG
GGTTTTTGGAGTTAGCTCACCCTCGCGAGATCGCGACCCTTTGTCCCGCCCATTGTAGCACGTGTGTCGC
CCAGGGCATAAGGGGCATGATGACTTGGCCTCATCCTCTCCTTCCTCCGGCTTAACACCGGCGGTCTGTT
CAGGGTTCCAAACTCATAGTGGCAACTAAACACGAGGGTTGCGCTCGTTGCGAGACTTAACCCAACACCT
TACGGCACGAGCTGACGACAGCCATGCACCACCTGTGTCCGCGTTCCCGAGGGCACCCCTCTCTTTCAAG
AGGATTCGCGGCATGTCAAGCCCTGGTAAGGTTCTTCGCTTTGCATCGAATTAAACCACATGCTCCACCG
CTTGTGCGGGCCCCCGTCAATTCCTTTGAGTTTCATTCTTGCGAACGTACTCCCCAGGCGGGATACTTAA
CGCGTTAGCTACAGCACTGCACGGGTCGAGTCGCACAGCACCTAGTATCCATCGTTTACGGCTAGGACTA
CTGGGGTCTCTAATCCCATTTGCTCCCCTAGCTTTCGTCTCTCAGTGTCAGTGTCGGCCCAGCAGAGTGC
TTTCGCCGTTGGTGTTCTTTCCGATCTCAATGCATTTCACCGCTCCACCGGAAATTCCCTCTGCCCCTAC
CGTACTCCAGCTTGGTAGTTTCCACCGCCTGTCCAGGGTTGAGCCCTGGGATTTGACGGCGGACTTGAAA
AGCCACCTACAGACGCTTTACGCCCAATCATTCCGGATAACGCTTGCATCCTCTGTCTTACCGCGGCTGC
TGGCACAGAGTTAGCCGATGCTTATTCCTCAGATACCGTCATTGTTTCTTCTCCGAGAAAAGAAGTTGAC
GACCCGTAGGCCTTCCACCTCCACGCGGCATTGCTCCGTCAGGCTTTCGCCCATTGCGGAAAATTCCCCA
CTGCTGCCTCCCGTAGGAGTCTGGGCCGTGTCTCAGTCCCAGTGTGGCTGATCATCCTCTCGGACCAGCT
ACTGATCATCGCCTTGGTAAGCTATTGCCTCACCAACTAGCTAATCAGACGCGAGCCCCTCCTTGGGCGG
ATTTCTCCTTTTGCTCCTCAGCCTACGGGGTATTAGCAACCGTTTCCAGTTGTTGTTCCCCTCCCAAGGG
CGGGTTCTTACGCGTTACTCACCCGTTCGCCACTGGAAACACCACTTCCCGTTCGACTTGCATGTGTTAA
GCATGCCGCCAGCGTTCATCCTGAGCCAGGATCGAACTCTCCATGAGATTCATAGTTGCATTACTTATAG
CTTCCTTATTCGTAGACAAAGCGGATTCGGAATTGTATTTCCTTCCAAGGATAACTTGTATCCATGCGCT
TCAGATTATTAGCCTGGAGTTCGCCACCAGCAGTATAGCCAACCCTACCCTATCACGTCAATCCCACAAG
CCTCTTATCCATTCCCGTTCGATCGTGGTGGGGGAGTAAGTCAAAATAGAAAAAACTCACATTGGGTTTA
GGGATAATCAGGCTCGAACTGATGACTTCCACCACGTCAAGGTGACACTCTACCGCTGAGTTATATCCCT
TCCCCGTCCCATCTAGAAAGAGAATTAACGAATCCTAAGGCAAAGGGGCGAGAAACTCAAGGCCAGGCCA
CTCTTCCTCCGGGCTTTCTTTCCGCACTATTATGGATAGTCAAATAATGGGAAAAATTGGATTCAATTGT
CAACCGGTCCTATCGAAAATAGGATTGACTATGGATTCGAGCCATAGCACATGGTTTCATAAAATCTGTA
CGATTTTCCCGATCTAAATCGAGCAGGTTTCCATGAAGAAGATCTTGTTCAGCATGTTCTATTCGATACT
GGTAGGAGAAGAACCCGACTCAGTATTCTTAAAAAAAGAGGGGAAGCAGAACCAAGTCAAGATGATATGG
GTCGCCCCTTCTTCTTGCGCCAAAGATCTTACCATTTCCGAAGGAACTGGGGCTACATTTCTTTTCAATT
TCCATTCAAGAGTTTCTATCTGTTTCCACGCCCTTTTTTTGAGACCTCGAAACATGAAATGGACAAATTC
CTTCTCTTAGGAACACATACAAGAAAAAGGATAATGGTAGCCCTCCCATTAACTACTTCATTTTCATTTA
TGAATTTCATAGTAATAGAAATCCATGTCCTACCGAGACAGAATTTCGAACTTGCTATCCTCTTGCCTAA
TAGGCAAAGATTGACCTCTGTAGAAAAACTGATTCATTCGGATCGATATGAGGACCCAACTCCGTTGCAT
TGCCAGAATCCATGTTCCATATTTGAAGCGGGTTGACCTCTGTGCTTCTCTCATGGTAGAATCCTCTTCC
TGCTGAGCCCCCTTTCTCCTCGGTCCACAGAGAAAAAATGTAGGACTGGTGCCGACAGTTCATCACGGAA
GAAAGAACTCACAGAGCCGGGATCGCTAACTAATAGAATAGTACTACTAACTAATACTAATATATAGAAA
TAGATATCTAGAAATAGAAACGAACTAATATATAGATAATCGAAATTGAAAAGAACTGTCTTTTCTGTAT
ACTTTCCCCGTTCTATTGCTACCGCGGGTCTTATGCAATCGATCGGATCATATAGATATCCCTTCAACAC
AACATAGGTCATCGAAAGGATCTCGGACGACTCACCAAAGCACGAAAGCCAGTTAGAAAATGGATTCCTA
TTTGAAGAGTGCCTAACCGCATGGATAAGCTCACATTAACCCGTCAATTTTGGATCCAATTCGGGATTTT
TCTTGGGAAGTTTCGGGAAGAAATTGGAATAATATCGATTCATACAGAGGAAAAAGTTCTCTATTGATGC
AAACGCTGTACCTAGAGGATAGGGATAGAGGAAGAGGGAAAAATCGAAATGAAATAAATAAAGAATAAAG
CCAAAAAAATAAGTCGAAGATAGAAGAGCCCAGATTCCAAATGAAGAAATGGAAACTCGAAAAGGATCCT
TCTGATTCTCAAAGAATGAGGGGCAAGGGGATTGATACCGAGAAAGATTTCTTCTTATTATAAGACGTGA
TTTGATCCGCATATGTTTGGTAAAAGAACAATCTTCTCCTTTAATCATAAATGGAAAGTGTTCAATTAGA
ACATGAAAACGTGACTCAATTGGTCTTAGTTAGTCTTCGGGACGGAGTGGAAGAAGGGCGGAGACTCTCG
AACGAGGAAAAGGATCCCTTCGCAAGAATTGAACGAGGAGCCGTATGAGGTGAAACTCTCATGTACGGTT
CTGTAGAGGGACAGTAAGGGTGACTTATCTGTCGACTTTTCCACTATCAACCCCAAAAAACCCAACTCTG
CCTTACGTAAAGTTGCCAGAGTACGATTAACCTCTGGATTTGAAATCACTGCTTATATACCTGGTATTGG
CCATAATTTACAAGAACATTCTGTAGTATTAGTAAGAGGAGGAAGGGTTAAGGATTTACCCGGTGTGAGA
TATCGCATTATTCGAGGAACCCTAGATGCTGTCGCAGTAAAGAATCGTCAACAAGGGCGTTCTAGTGCGT
TGTAGATTCTTATCCAAGACTTGTATCATTTGATGATGCCATGTGAATCGCTAGAAACATGTGAAGTGTA
TGGCTAACCCAATAACGAAAGTTTCGTAAGGGGACTGGAGCAGGCTACCATGAGACAAAAGATCTTCTTT
CTAAAGAGATTCGATTCGGAACTCTTATATGTCCAAGGTCAATATGGAAATTCTTTCAGAGGTTTTCCCT
TACTTTGTCCGTGTCAACAAACAATTCGAAATACCTCGACTTTTTCAGAACAGGTCCGAGTCAAATAGCA
ATGATTCGAAGCACTTCTTTTTCCATTACACTATTTCGGAAACCTAAGGACTCGATCGTATGGATATGGA
AAATACAGGATTTCCGATCCTAGCGGGAAAAGGAGGGAAACGGATACTCAATTTAAAGTGAGTAAACAGA
ATTCCATACTCGATCTCATAGATCCCTATAGAATTCTGTGGAAAGCCGTATTCGATGAAAGTCGTATGTA
CGGCTTGGAGGGAGATCTTTCCTATCTTTCGAGATCCACCCTACAATATGGGGTCAAAAAGCCAAAAAAA
TAAGTGATTCGTTTTTAGCCCTTATAAAAAGAAAACGGATTCTTGAACCTCTTTCACGCTCATGTCACGT
CGAGGTACTGCAGAAAAAAGAACTGCAAAATCCGATCCAATTTTTCGTAATCGATTAGTTAACATGGTGG
TTAACCGTATTATGAAAGACGGAAAAAAATCATTGGCTTATCAAATTCTCTATCGAGCCGTGAAAAAGAT
TCAACAAAAGACAGAAACAAATCCACTATTGGTTTTACGTCAAGCAATACGTAGAGTAACTCCCAATATA
GGAGTAAAAACAAGACGTAATAAAAAAGGATCGACGCGGAAAGTTCCGATTGAAATAGGATCTAAACAAG
GAAGAGCACTTGCCATTCGTTGGTTATTAGAAGCATCCCAAAAGCGTCCGGGTCGAAATATGGCTTTCAA
ATTAAGTTCCGAATTAGTAGACGCTGCCAAAGGGAGTGGGGGTGCCATACGCAAAAAGGAAGCGACTCAT
AGAATGGCAGAGGCAAATAGAGCTCTTGCACATTTTCGTTAATCCATGAACAGAATCTAGGTATGTAGAC
ACATGGATCCATACATCTCGATTGGAAAAGAATCAATAGAAGGAGAATCGGACGATATCTTTTTCGAAAC
AAACAAAAAGGAAAAGAAAGAGAAAACAGAAATCATGATCAACTAAGCCCTCTCGGGGGCTTGCTTAAGA
ATAAGAAAGAGGAATCTTATGGAAATAGCATGGAATAAGGTTTGATCCTATTCATGGCGATTCCGTAAAT
ATCCCATTCCAAAAATCGAAACAATCGGGACTTTTCGGAGATTGGATGCAGTTACTAATTCATGATCTGG
CATGTACAGAATGAAAACTTCATTCTCGATTCTACGAGAATTTTTATGAAAGCGTTTCATTTGCTTCTCT
TCCATGGAAGTTTCATTTTCCCAGAATGTATCCTAATTTTTGGCCTAATTCTTCTTCTGATGATCGATTC
AACCTCTGATCAAAAAGATAGACCTTGGTTCTATTTCATCTCTTCAACAAGTTTAGTAATAAGCATAACG
GCCCTATTGTTCCGATGGAGAGAAGAACCTATAATTAGCTTTTCGGGAAATTTCCAAACGAACAATTTCA
ACGAAATCTTTCAATTTCTTATTTTATTATGTTCAACTTTATGTATTCCTCTATCCGTAGAGTACATTGA
ATGTACAGAAATGGCTATAACAGAGTTTCTGTTATTCGTATTAACAGCTACTCTAGGGGGAATGTTTTTA
TGTGGTGCTAACGATTTAATAACTATCTTTGTAGCTCCAGAATGTTTCAGTTTATGTTCCTACCTATTGT
CTGGATATACCAAGAGAGATCTACGGTCTAATGAGGCTACTATGAAATATTTACTCATGGGTGGGGCAAG
CTCTTCTATTCTGGTTCATGGTTTCTCTTGGCTATATGGTTCATCTGGGGGGGAGATCGAGCTTCAAGAA
ATTGTGAATGGTCTTATCAATACACAAATGTATAACTCCCCAGGAATTTCAATTGCGCTTATATTCATCA
CTGTAGGACTTGGGTTCAAGCTTTCCCCAGCCCCTTTTCATCAATGGACTCCTGACGTCTACGAAGGAGT
GTGGTTCGTTCGACAAATTCCTACCTCTATATCTATCTCTGAGGTGTTTGGGTTTTGCAAAACTCCATAG
ACATGCAGAAGAGAAATGCTATCCCCACTCCGACCAAGACAGAACTTTTACCAAAAGTTTATTGTGATCT
TTTTGTTCAAATAACAATTAAGGTGAAGCAGGGTCAGGAACAACGAATCTCTTTATGATAAACAGATCCA
TTTTGCAAGCTCGTTATTACGGGTAGTTCCTACAAAGAATCGGACTAATGACGTATACAATGCTTGAATT
ATCGATGTAGATGCTACATAGTGGGTTCTCATCCTTCAGAGACTACGAGTGTAATAGGAGCATCCGTTGA
CAAAAGGATCACCCTAAGATGATCATCTCATGGCTATTGGGAACGAATCAAATCAGATGGTTCTATTTCT
CAACCTTTCTGACTTGCTCCTACGGAACCAAGGTCGAAAGGATTGAAAAAGTCAGTCATTCACAACCACT
GATGAAGGATTCCTCGAAAAGTTAAGGATTAGTAGTTCTTTTTCGAAATGGATTTCGAAAAAGAATGGAT
TCGGTCTTATACATACGCGAGGAAGGTAATCAAAAAAGAAAGAAGACGAGTTCTTCTTTCTTTTATCACT
TAGGAGCCGTGCGAGATGAAAGTCTCATGCACGGTTTTGCATGAGAGAAAGAAGCGAGGAATCCTCTTTT
CGACTCTGACTCCCCCACTCCAGTCGTTGCTTTTCTTTCTGTTACTTCGAAAGTAGCTGCTTCAGCTTCA
GCCACGCGAATTCTCGATATTCCTTTTTATTTCTCATCAAACGAATGGCATCTTCTTCTGGAAATCCTAG
CTATTCTTAGCATGATATTGGGGAATCTCCTTGCTATTACTCAAACAAGCATGAAACGTATGCTTGCATA
TTCGTCCATAGGGCAAATCGGATATGTAATTATTGGAATAATTGTTGGAGACTCAAATGATGGATATGCA
AGCATGATAACTTATATGCTGTTCTATATCTCCATGAATCTAGGAACTTTTGCTTGCATTGTATTATTTG
GTCTACGTACCGGAACTGATAACATTCGAGATTATGCAGGATTATACACGAAAGATCCTTTTTTGGCTCT
CTCTTTAGCCCTATGTCTCTTATCCCTAGGAGGCCTTCCTCCACTAGCAGGTTTCTTCGGAAAACTCTAT
CTATTCTGGTGTGGATGGCAAGCAGGCCTATATTTCTTGGTTTCAATAGGACTCCTTACGAGCGTTCTTT
CTATCTACTATTATCTAAAAATAATCAAGTTATTAATGACTGGACGAAACCAAGAAATAACCCCTTATGT
TCGAAATTATAGAAGATCCCCTTTAAGATCAAACAATTCCATCGAATTGAGTATGACTGTATGTGTGATA
GCATCTACTATACCAGGAATATCAATGAACCCCATTCTTGCAATTGCTCAGGATACCCTCTTTTAGCTGC
TAGGTCTATTTCTTAGTTCAAGATCCCTCTTACTAACTGGAATAAAAGAATTAGTAGATCTGTTCCGCCA
AAAATGGGAATGGGTGCTAGGGTTATGAACTTATAATCATGGAATCGACTCGATCATCAGATTATAAGTT
CATTCCATACCGGACCAGACCGTGCACATTCTTATTATGAGAAGGGGTCATTCGAGCCTATGGAAATAGG
ATACTCTGTTTACATAGAAATCCCTACGTCCTTACATTCTATTTAGGATTAGGAATAGGTGTAATCAGAC
CTGCTTTTGACATATCTATCCTATCCTTATTTGGGTACCATATGCACCTCTTTGGGCTTCTATTGAATCG
AGAAATTGGATTGTACATCTTTTTGATTTTGATATCGATTTTGATACATATAAGGTGTCCTACGGATAAT
GCAAATCGAAGCTATTTGATGTCTGACTCAGGCCTATATGACCGATCGATCGAAATACTCCAAGACTCCA
CCTTTGTCATATATTCCATATATCACATTCGATAGATATCATATTCATGGAATACGATTCACTTTCAAGA
TGCCTTGGTGGTGAAATGGTAGACACGCGAGACTCAAAATCTCGTGCTAAAGAGCGTGGAGGTTCGAGTC
CTCTTCAAGGCATAATATGGAGAATGCTCATTGAATGAGCATTCCCCGTAGAAGTATTCCGGAAATCCGC
GCCTGGCGCTCTCCTCTATCTTCTGAGGTACTTAACCATCTCCCTGAGAAAAGTAGACAGTAAAAGCCAA
AATAGACTAAATAAATATAGCCTGAACGATCCTAAAAACCCCTCGAAGGAGATAATAAAGAACCTAAAGC
AGACGGTATCCTACTGCAAGGGTGGTCTTAAGAATCCAAAAGAGGTTGCTCAGAAGAGATAGATGTATCC
CAACCTCTATTGCTCTCGCGTAAAGCCTTTTTTTTACGCGACAGGAAAAAGTGACTACGAATTCCCCTTT
TTGTTTGCGAATCCCTGTTTGTATCCTTTGAGCGCACGCCCATAAGTAGCGATCAAGGAAATCGATCAAA
CGATCCCAATACCGTGAAAGAGAAACTTCCCAGATCCAGGGAAGCTTATCATAAAGGGCTTCGACAAGGG
GTTTTATTCGTTCTTTGAGCAAAAAGATAAAGATCGGATAGATTCGAACCGCAATTGCAAAGGTAATAAC
TACTATGCCAGCCCAAATCATGATCTTCACCAACTTGGATTTGGTTCTCTCGCGAAAATCGCGAGTTGCA
GAGATGAGAACCATGAAAAGCAAGATCCCGAATAAGAAAACAGAAACCGAGGAAACCACAAGAGTGAAGA
CTAGTAGAGTCTCGTCTTTTGTCATTCTTTGCTCCTTTTTCACTCAACGATTCATTCGAATTTCCCAACC
AAAAATTCTATATGTCTATTCTATGATATTTCTATATATATAGAATATGATATCTAATATGACACCCGAT
TTGTCAAAGGGATTCGATTGGTGACTTACCCATTTTATATAGCAATCCCTGATCAAAGAGAGAACAATAT
CCATTTCAAAACATTTCTAACGGATTCCTTGGTTCGGACCGACGAAGTAATGGCACTCGATTATTATCAA
CCCGACTGCAATCTTTTTCTGTCGGTAAGGATTGCACCAGAGCACCTTCTACTTCTAATAGGCCATGAAC
TATAGATAGAGAAGAATCATTCTGAGCGAGTCCATAAGAAGCGACCCACTTTTTCATCGGTTCCGGGGGA
AGACCAAAGATCTTGCGCGACTGGTCCGCCAGAAAAACTCAAAAGAGAAAGAAGTCTCGTTAATCTCTTC
ATGCTCGTTCCAAGTTCGAAGTACCGTTTGGCCAAAGAAAAACCCGCTTCCTGACACGATTGCCTCTTTA
TATAGATAGGTATAGGATCTATGGGGTTATTACTTAGAAGTCTATTTTGTACAAGATCCCCTCCTATCTG
ATAGAAAAGGGTCCCATGATCCCGAGCCGGTCTTATCTTGGCTCGCAAACCCCAAGTTTGTCTATGAAGA
GCTAATCTAATTGTATTAGTTTCTATAATGGATTTCTTATGTGGAATACTAATGGATAGGGCCTCGTTGC
TAAGTGCTACAAGATCTAGTGCACTGGAACTCGTGGTTATGGACCCGAATCCTTTAGTATGGAACATTGT
CTTTTCCAAGTAAAAACCCCTAGTATATGAAAGAATGAAAAGGTGCTTTCGTTCTTGTGGAATAAGAAGC
CCTCGTACCTTAATGAAAGGAAAATAGGAATTTTTCGTTAGGTATTTGACCAAATAGGATCGTCCAGTTC
CTATAGAACCTATCACTAAAATACCCGATAGGGCTAAGCGGAACGAAAAGGGTTTTCCATGAGATGGTAA
ATGAAAACGATTAGCCCCAGGTTTGGGAATAAGTGATTGTCTGATAATGAGCAAGGAATATACGTCTTTC
TGCTAAAGAGGATCTATTAAACTCATAATTCATTAGATCCTTGTTAGCAATGTCAACTAGGTATCATAAG
TAAATGGATCCCGGTTGTTCAATCCTTTGATAACCAAGGTCATTCTTTGCTAAAGAGAAATGATCACTAT
GAGTCAGACTCAATAGAATTGGATCCATTCCAAATAGCGAGAATTAGGATTCTTGATCCCTCTCAATCTC
TCTTTCAATTCGAGGATCCAGAGAGGTGTTTTCATAGTCATCTCCGAATATTTGCCATCTCCGAATATTT
TCGATTTCATTTTTATATGATATGTCTTTCTATATGAAAATTGGTTATTTACGATGTACGATGATCCCTG
TTAAGCATCCATGGCTGAATGGTTAAAGCGCCCAACTCATAATTGGTAAATTTGCGGGTTCAATTCCTGC
TGGATGCACGCGAACGGGAACGTTCCATAAGTCTATTGGAACTGGCTCTCTATCCATGGAATCTCATCCA
TCATCCATACATAACGAATTGGTATGGTATATTCATACCATAACATAAGAACAATAAGAACTCGAATTCT
TATCGATACTGGAACTCAGAGCATAGGAGGGAAAGTCGATTTATGGATGGAATCAAATACGCAGTATTTA
CAGAAAAGAGTCTTCGTTTATTGGGAAAGAATCAATATACTTCTAATGTCGAATCGGGATTCACTAAGAC
AGAAATAAAGCATTGGGTCGAACTCTTCTTTGGTGTTAAGGTAGTAGCTGTGAATAGCCATCGACTACCC
GGAAAGGGTAGAAGAATGGGACCTATTCTGGGACATACAATGCATTACAGACGTATGATCATTACCCTTC
AACCGGGTTATTCTATTCCACTTCTAGATAGAGAAAAGAACTAAAGGAGAATACTTAATAATACGGCGAA
ACATTTATACAAAACACCTATCCCGAGCACACGCAAGGGAACCGTAGACAGGCAAGTGAAATCCAATCCA
CGAAATAAATTGATCCATGGACGGCACCGTTGTGGTAAAGGTCGTAATGCCAGAGGAATCATTACCGCAA
GGCATAGAGGGGGAGGTCATAAGCGCCTATACCGTAAAATCGATTTTCGACGGAATCAAAAAGACATATA
TGGTAGAATCGTAACCATAGAATATGACCCTAATCGAAATGCATACATTTGTCTCATACACTATGGGGAT
GGTGAGAAGAGATATATTTTACATCCCAGAGGGGCTATAATTGGAGATACTATTGTTTCTGGTACAAAAG
TTCCTATATCAATGGGAAATGCCCTACCTTTGAGTGCGGTTTGAACTATTGATTTACGTAATTGGAAGTA
ACCAATTAGGTTTACGACGAAACCTAGAAATCGATCACTGATCCAATTTGACTACCTCTACGGGATAGAC
CTCAACAGAAAACTGTTGAGTAACGGCAGCAAGTGATTGAGTTCAGTAGTTCCTCATAGAAAATTATTGA
CTCTAGAGATACGGTAATATGGAGAAGACAAAATTGTTTGAAGCACGCACAGAACCGGAAGCGCCCCTTG
TTTCAAAGAGAGGAGGACGGGTTATTCACATTTAATTTGATGGTCAGAGGCGAATTGAAAGCTAAGCAGT
GGTAATTAAGACCCCCGGGTGAAAATAGGGATGTCTCCTACGTTACCCATAATATGTGGAAGTATCGACG
TAATTTCATAGAGTCATTCGATCTGAATGCTACATGAAGAACATAAGCCAGATGACGGAACGCGGAGACC
TAGGATGTAGAAGATCATAACATGAGCGATTCGGCAGATTTGGATTCCTTTTCTATATATCCACTCATGT
GGTACTTCATCATACGATTCATATAAGATCCATCTGTCTAGAGATCGTCATATACATCTAGAAAGCCGTA
TGCTTTGGAAGAAGCTTGTACAGTTTGGGAAGGGGTTTTTTGAGAAAAAAGAAGAATCTACTTCAACCGA
TATGCCCTTAGGCACGGCCATACATAACATAGAAATCACACGTGGAAGGGGTGGGCAATTAGCTAGAGCA
GCAGGTGCTGTAGCGAAACTGATTGCAAAAGAGGGTAAATCGGCCACTTTAAGATTACCATCTGGGGAGG
TCCGTTTGGTATCCCAAAACTGCTTAGCAACAGTCGGACAAGTGGGTAATGTTGGGGTGAACCAAAAAAG
TTTGGGTAGAGCCGGATCTAAGTGTTGGCTAGGTAAACGCCCCGTAGTAAGAGGGGTAGTTATGAACCCT
GTGGACCACCCCCATGGGGGCGGTGAAGGGAAAGCCCCCATTGGTAGAAAAAAACCCACAACCCCTTGGG
GTTATCCTGCGCTTGGAAGAAGAACTAGGAAAAGGAAAAAATATAGTGATAGTTTTATTCTTCGTCGCCG
TAAGTAAATATGTAACTAGGAATATGGAAAATTGCATTTTTGGAATTTGCAATAATGCGATGGGCGAACG
ACGGGAATTGAACCCGCGCATGGTGGATTCACAATCCACTGCCTTGATCCACTTGGCTACATCCGCCCCT
TATCCAGCTAAAGGATTTTCTCTTTTTTCCATTCATCATTATTCTATTTATTCTGACCTCCATACCTCGA
TCGAGATAGTGGACATAGGATGCCACTCTTTAAAATGAAAAAAAGGAGTAATCAGCTGTGACACGAAAAA
AAACGAATCCTTTTGTAGCTCGTCATTTATTGGCAAAAATAGAAAAGGTCAATATGAAGGAGGAGAAAGA
AACAATAGTAACGTGGTCCCGGGCATCTAGCATTCTACCCGCAATGGTTGGCCATACAATCGCGATTCAT
AATGGAAAGGAACATATACCTATTTACATAACAAATCCTATGGTAGGTCGCAAATTGGGGGAATTCGTGC
CTACTCGGCATTTCACGAGTTATGAAAGTGCAAGAAAGGATACTAAATCTCGTCGTTAACTGAATTCAGA
ATAGAAAGATTCAGAATAAACAAA
>Hakonechloa_macra_tran
[truncated: 7,466,373 more chars]
