# Supplementary material for: Arundo smaragdina (Poaceae): a novel species revealed by integrative taxonomy and its implications for the phylogeny of the genus
Source: Front Plant Sci. 2025 Nov 17;16:1660442. doi: 10.3389/fpls.2025.1660442 (PMC12666694; doi:10.3389/fpls.2025.1660442)
Supplement: Supplementary file 1 [file Supplementaryfile1.zip › Supplementary File 1/Table 2.XLSX]

## Sheet: Sup_Table_01
Trait variation statistics for 118 clones
Sample	Group	CH			NOCIPC			MTCIL			BCSID			BCIWT			LLOTSLFT			LWOTSLFT			AROL			IW			ILEP			AROI
		Mean (cm)	SD	CV	Mean	SD	CV	Mean (cm)	SD	CV	Mean (mm)	SD	CV	Mean (mm)	SD	CV	Mean (cm)	SD	CV	Mean (cm)	SD	CV	Mean	SD	CV	Mean (cm)	SD	CV	Mean (cm)	SD	CV	Mean	SD	CV
Ad0001	common	621.1	31.3845	5.05306	34.7	4.47338	12.8916	20.64	0.927601	4.49419	26.19	2.62105	10.0078	5.58	0.686052	12.2948	66.8	6.94502	10.3967	6.35	0.408928	6.43981	10.515	0.852346	8.10601	89.9	16.3126	18.1452	20.1	6.40226	31.852	4.999	2.10438	42.096
Ad0002	common	630.4	21.0565	3.34019	37.7	3.093	8.20425	21.12	1.15931	5.48916	25.08	1.34148	5.34878	5.43	0.588878	10.8449	58.9	9.67758	16.4305	5.45	0.856673	15.7188	10.844	1.21631	11.2164	79.55	11.6439	14.6372	10.65	2.90641	27.2902	7.854	1.87151	23.8288
Ad0003	common	637.1	28.583	4.48643	36.9	3.57305	9.68305	20.8	1.23558	5.94031	27.15	1.84767	6.80542	5.99	0.425441	7.10252	68.15	5.52796	8.11146	6.16	0.63456	10.3013	11.099	0.66907	6.0282	87.5	11.148	12.7406	12.05	3.09525	25.6867	7.607	1.78851	23.5114
Ad0004	common	622.1	29.3464	4.71731	37.5	3.50397	9.34391	21.76	1.68931	7.76339	25.03	2.27843	9.10278	5.75	0.506074	8.80129	67.4	5.27468	7.82593	6.05	0.510446	8.43713	11.158	0.588384	5.2732	75.6	9.80023	12.9633	18	9.64941	53.6078	5.388	2.67338	49.6173
Ad0009	common	637.3	24.2947	3.81213	40.8	2.52982	6.20054	20.13	1.04355	5.18406	25.65	1.49833	5.84145	5.54	0.632807	11.4225	68.5	9.73253	14.2081	5.66	0.875849	15.4744	12.182	1.35428	11.1171	79.9	19.9636	24.9857	13.9	5.60654	40.3348	6.395	2.41579	37.7762
Ad0010	common	623.5	17.4499	2.79871	35.5	4.67262	13.1623	20.72	1.60056	7.72469	25.91	2.11946	8.18009	5.47	0.76165	13.9241	68.6	2.67499	3.8994	6.19	0.372529	6.01824	11.106	0.553317	4.98215	91.9	15.3076	16.6568	18.9	10.0824	53.3462	5.817	2.3996	41.2515
Ad0012	common	632	22.9298	3.62814	35.4	3.23866	9.14874	20.41	1.26706	6.20804	25.83	2.44588	9.46915	5.78	0.742069	12.8386	66.85	4.43502	6.63429	6.05	0.977809	16.1621	11.464	3.00417	26.2052	97.7	10.1412	10.38	12.3	2.00278	16.2827	8.065	1.0729	13.3032
Ad0013	common	502.667	24.052	4.78489	34.1111	5.98841	17.5556	17.5222	1.56507	8.93192	22.7778	3.6779	16.1469	4.83333	0.803119	16.6163	66.8556	6.61912	9.90063	6.25556	1.1024	17.6227	10.93	1.83076	16.7499	73.4444	13.2487	18.0391	18.9444	4.23855	22.3736	3.97889	0.847606	21.3026
Ad0015	common	644.2	34.5408	5.36181	35.5	3.77859	10.6439	20.73	3.21318	15.5002	26.85	2.16192	8.05184	6.11	0.53427	8.74419	64.3	7.6891	11.9582	5.99	0.773807	12.9183	10.869	1.74167	16.0242	93.9	10.0714	10.7257	10.1	1.59513	15.7934	9.414	0.941018	9.99595
Ad0018	common	654.2	25.5421	3.90433	37.9	3.755	9.90764	21.77	0.955743	4.39018	26.69	1.8705	7.00825	5.68	0.428952	7.55198	62.35	7.03977	11.2907	5.75	0.851469	14.8082	11.031	2.00247	18.1531	86.4	15.479	17.9155	14.8	4.96208	33.5276	6.486	2.49449	38.4596
Ad0019	common	662	22.4648	3.39347	39.3	2.98329	7.59106	20.08	0.70993	3.53551	27.53	1.72952	6.28229	6.02	0.605163	10.0525	63.6	7.06242	11.1044	5.53	0.577446	10.4421	11.512	0.691726	6.00874	83.95	14.7657	17.5886	8.58	1.38146	16.101	9.936	1.90281	19.1506
Ad0025	common	624.6	22.9453	3.67361	35.2	2.74064	7.78591	20.28	0.856089	4.22135	26.74	1.91729	7.17012	6.76	0.73212	10.8302	72.35	1.58202	2.18662	6.31	0.414863	6.57469	11.507	0.734757	6.3853	96.6	5.48635	5.67945	13.75	3.1907	23.2051	7.38	1.77861	24.1005
Ad0029	common	602.4	36.6885	6.09038	29.9	4.79467	16.0357	22.21	1.30593	5.8799	25.56	1.4653	5.73279	5.37	0.596378	11.1057	70.3	6.20573	8.8275	6.08	0.511642	8.41517	11.629	1.39293	11.9781	88.35	11.8557	13.419	18.9	5.5267	29.2418	5.17	1.9606	37.9225
Ad0030	common	622.4	24.1348	3.8777	37.4	3.74759	10.0203	21.48	1.083	5.0419	24.38	1.90543	7.81555	5.27	0.708755	13.4489	62.1	6.81828	10.9795	5.61	0.910982	16.2385	11.192	1.11081	9.92507	80.7	12.2932	15.2332	18.15	9.92765	54.6978	5.291	1.99379	37.6827
Ad0037	common	633.2	25.862	4.08434	37.9	4.28045	11.2941	19.24	1.18809	6.1751	25.68	2.09751	8.16788	5.48	0.567255	10.3514	63.8	7.47663	11.7189	5.87	1.08223	18.4366	11.096	1.86707	16.8265	88.5	12.8344	14.5022	13.8	3.70585	26.854	6.877	2.10211	30.5672
Ad0038	common	638	24.2487	3.80074	36.7	1.88856	5.14595	20.6	3.93249	19.0897	25.81	2.30384	8.92614	5.82	0.713053	12.2518	70.4	3.26428	4.63677	5.47	0.579367	10.5917	12.994	1.42145	10.9393	94.3	14.1896	15.0473	9.01	1.46094	16.2146	10.697	2.41081	22.5373
Ad0039	common	591.1	27.1925	4.60033	31.2	2.61619	8.38522	20.66	0.676921	3.27648	26.56	1.90974	7.19029	5.57	0.59264	10.6399	68.05	4.72846	6.94851	6.34	0.63456	10.0088	10.8	0.96585	8.94306	88.6	11.5873	13.0783	15.4	4.99333	32.4242	6.455	2.48809	38.5452
Ad0040	common	603.2	31.9193	5.29167	35.7	3.9172	10.9725	19.84	0.951256	4.79464	25.78	3.48355	13.5126	5.32	0.771434	14.5006	70.85	6.07275	8.57128	6.1	0.839312	13.7592	11.761	1.61912	13.7668	91	12.5455	13.7862	21.6	7.50111	34.7274	4.592	1.31978	28.7408
Ad0041	common	648.9	33.4845	5.16019	37.6	2.79682	7.43836	20.94	1.75385	8.37561	25.38	3.55396	14.003	6.04	0.607728	10.0617	63.4	9.16758	14.4599	5.76	1.08238	18.7914	11.149	1.465	13.1402	81.9	13.6906	16.7163	8.1	1.74483	21.5412	10.301	1.48878	14.4528
Ad0042	common	626	19.4765	3.11126	36.1	4.79467	13.2816	20.94	1.11076	5.30447	26.14	2.1125	8.08149	6.12	1.05283	17.2031	67.6	6.71979	9.94052	5.93	0.755792	12.7452	11.478	1.10902	9.66215	87.25	13.4024	15.3609	13.8	1.39841	10.1334	6.337	0.876192	13.8266
Ad0043	common	613.4	26.37	4.29899	39.3	4.71522	11.998	19.69	1.52494	7.74475	24.05	2.852	11.8586	5.11	0.750481	14.6865	61.81	6.09944	9.86805	5.73	0.852513	14.8781	10.943	1.43519	13.1152	82.85	10.5726	12.7612	18.05	4.63351	25.6704	4.878	1.3876	28.4461
Ad0044	common	627.8	27.6558	4.4052	38	4.89898	12.8921	20.19	1.30933	6.48502	25.69	3.01863	11.7502	5.88	0.720802	12.2585	69.95	4.12614	5.89869	5.98	0.547317	9.15245	11.753	0.891105	7.58193	83	12.0922	14.569	10.3	2.04396	19.8443	8.465	2.5057	29.6007
Ad0045	common	649.4	16.0983	2.47895	39.5	4.24918	10.7574	21.28	0.716163	3.36543	26.82	1.29168	4.81612	5.88	0.379473	6.45363	63.45	5.7564	9.07234	5.38	0.717712	13.3404	11.884	1.03081	8.67389	80.2	8.09389	10.0921	11.55	2.61884	22.674	7.201	1.37709	19.1235
Ad0046	common	616.4	17.6585	2.86478	35.2	3.73571	10.6128	20.86	0.924001	4.42953	26.24	2.73829	10.4355	5.91	0.613641	10.3831	67.9	6.74043	9.92699	5.8	0.737865	12.7218	11.776	0.941125	7.99189	93.7	15.2829	16.3104	9.5	2.08167	21.9123	10.271	2.41628	23.5252
Ad0047	common	608.2	17.9245	2.94714	36	4.49691	12.4914	20.37	1.60489	7.87869	23.78	2.84753	11.9745	5.17	0.743938	14.3895	69.5	6.56167	9.44126	5.76	0.661984	11.4928	12.111	0.746554	6.16427	82.15	12.5434	15.2689	18.25	5.86539	32.1391	4.793	1.09894	22.928
Ad0048	common	643.75	19.6523	3.05279	38.625	5.09727	13.1968	20.0625	0.982617	4.89778	25.8875	2.07532	8.0167	5.4	0.498569	9.23277	61.875	8.6757	14.0213	4.8625	0.917975	18.8787	13.03	2.6932	20.6692	81.375	9.57583	11.7675	8.5	2.0702	24.3553	9.92625	1.96363	19.7822
Ad0050	common	625.556	21.0304	3.36188	36.1111	2.80377	7.76428	20.0444	0.877655	4.37854	26.8778	2.6883	10.0019	5.7	0.47697	8.36789	69.6667	3.16228	4.53915	6.3	0.4272	6.78096	11.09	0.704947	6.3566	90.5556	8.97373	9.90964	12.4444	2.86623	23.0322	7.66444	2.08565	27.2121
Ad0052	common	665.9	22.6444	3.40056	40.4	3.27278	8.10095	21.08	1.19238	5.65647	26.8	2.53377	9.45437	5.82	0.557375	9.57689	64.8	7.84644	12.1087	5.5	0.771722	14.0313	11.947	2.10958	17.6578	77.7	4.71522	6.0685	18.2	4.26354	23.426	4.477	1.03295	23.0723
Ad0053	common	605	22.3855	3.70008	31.4	2.67499	8.51907	19.9	0.896908	4.50708	24.35	1.93175	7.93327	4.74	0.531664	11.2165	65.81	10.0404	15.2567	5.85	0.911958	15.589	11.273	0.711946	6.3155	78.6	15.1158	19.2314	17.55	4.54881	25.9191	4.764	1.53441	32.2084
Ad0055	common	607.556	19.5007	3.2097	35	4.272	12.2057	20.1222	0.615991	3.06125	25.8889	1.94322	7.50601	5.74444	0.455826	7.93508	69.4444	4.03457	5.80978	5.84444	0.689404	11.7959	12.0244	1.54757	12.8702	87.1111	11.6345	13.3559	9.23333	2.29456	24.8508	9.91778	2.34673	23.6618
Ad0058	common	606.8	26.3599	4.34408	35.5	3.40751	9.59861	20.79	0.839907	4.03996	25.6	1.39682	5.45634	5.92	0.513809	8.67921	70.95	4.33622	6.11165	5.93	0.634298	10.6964	12.034	0.787545	6.54433	89	8.95669	10.0637	10.4	3.29815	31.713	7.999	3.16908	39.6185
Ad0059	common	603.7	29.4884	4.88461	36.3	4.00139	11.0231	20.38	1.65851	8.13795	26.11	1.90348	7.29022	5.88	0.63561	10.8097	71.24	8.59692	12.0676	6	0.81377	13.5628	11.945	1.21587	10.1789	86.35	11.2053	12.9766	14.7	3.335	22.6871	6.109	1.33487	21.8509
Ad0060	common	574.6	26.4415	4.60173	33	4.08248	12.3712	21.14	0.911897	4.31361	23.75	3.38994	14.2734	5.18	0.505085	9.75068	63.7	17.0688	26.7956	6.04	0.435125	7.20405	10.682	3.07629	28.7988	86.6	14.9012	17.2069	14.8	3.08401	20.8379	6.176	1.95803	31.7039
Ad0061	common	643.7	21.2814	3.30611	36.3	4.49815	12.3916	21.16	1.28513	6.07339	26.34	1.14426	4.3442	5.43	0.429599	7.91159	62.45	11.1367	17.8329	5.73	0.512185	8.93865	10.922	1.87365	17.1548	85.75	13.3775	15.6006	15	4.76095	31.7397	6.189	1.996	32.2507
Ad0062	common	596.1	15.8216	2.65418	36.2	5.51362	15.231	20.63	1.29104	6.25806	25.86	1.84403	7.13082	6.16	0.592921	9.62534	68	7.27247	10.6948	5.92	0.916273	15.4776	11.707	1.94667	16.6282	86.75	12.3091	14.1892	15.8	4.58984	29.0496	5.969	2.11167	35.3773
Ad0063	common	591.667	31.6267	5.34536	33.7778	3.52767	10.4438	21.0333	1.36748	6.50149	24.7444	0.853099	3.44764	5.32222	0.567401	10.661	70.7222	5.81545	8.22294	5.75556	0.884747	15.3721	12.4722	1.61112	12.9177	68.7778	10.4137	15.141	14.6667	2.64575	18.0392	4.89556	1.51672	30.9815
Ad0064	common	614.111	12.5144	2.03781	36.3333	5.19615	14.3013	20.7222	0.974394	4.70217	26.2444	2.61969	9.98189	5.82222	0.837821	14.3901	69.5556	7.4012	10.6407	5.51111	1.07173	19.4468	12.9267	2.16588	16.7551	83.2222	16.7912	20.1763	11.0556	3.94845	35.7146	8.59889	3.60764	41.9547
Ad0065	common	600.2	34.0124	5.66685	35.1	5.13052	14.6169	21.2	0.878129	4.14212	25.07	1.61111	6.42644	5.58	0.705219	12.6383	70.9	4.81779	6.79519	6.25	0.782091	12.5135	11.465	1.17896	10.2831	78	12.1929	15.6319	11.2	2.26323	20.2074	7.358	2.39753	32.584
Ad0066	common	644.632	25.0227	3.8817	34.8947	3.49436	10.014	20.8842	1.51117	7.23593	26.7947	1.27996	4.77692	5.83158	0.460739	7.90076	68.7632	3.18577	4.63296	5.92105	0.693284	11.7088	11.7853	1.69368	14.3712	91.9211	8.49226	9.23864	10.1053	2.62646	25.991	9.58895	2.22413	23.1947
Ad0067	common	601.8	33.8618	5.62675	33.9	3.92853	11.5886	20.82	2.11964	10.1808	26.02	3.09257	11.8854	5.31	0.615449	11.5904	73.4	3.59629	4.89958	6.46	0.702693	10.8776	11.451	1.03623	9.04922	90.6	12.9117	14.2513	15	2.66667	17.7778	6.224	1.44791	23.2634
Ad0068	common	604.4	24.5547	4.06266	34.7	3.30151	9.51445	19.97	1.41111	7.06613	25.56	1.32514	5.18443	5.73	0.402906	7.03152	69.8	4.77959	6.84754	6.19	0.706242	11.4094	11.368	1.13707	10.0024	87.1	15.3944	17.6744	14.15	1.79583	12.6914	6.249	1.3586	21.741
Ad0069	common	627.7	27.7531	4.42139	35.9	4.01248	11.1768	20.25	1.48941	7.3551	25.4	0.6733	2.65079	5.81	0.401248	6.90616	63.4	7.8202	12.3347	5.7	0.930949	16.3324	11.233	1.24532	11.0863	88.6	11.787	13.3036	10.5	2.4608	23.4362	8.704	1.44694	16.6238
Ad0070	common	587.5	32.8507	5.5916	40.1	2.18327	5.44456	20.26	1.60014	7.89802	24.28	3.22311	13.2748	5.05	0.750185	14.8552	67.27	5.17409	7.69153	5.77	0.625478	10.8402	11.724	0.939529	8.01373	80.55	11.7838	14.6292	15.1	4.70106	31.1329	5.74	1.74801	30.4532
Ad0071	common	654.667	32.3071	4.9349	38.7778	4.05518	10.4575	21.3556	1.02483	4.79889	26.9889	1.96306	7.27359	6.05556	0.913935	15.0925	65.5556	9.31546	14.21	5.65556	0.717829	12.6924	11.6211	1.1576	9.96118	84.7778	12.6073	14.871	9	2.10654	23.406	9.75444	2.02601	20.7702
Ad0072	common	631.4	37.8424	5.99341	35.2	4.49197	12.7613	20.07	1.84092	9.17251	26.32	2.18368	8.29664	5.86	0.343835	5.86748	69.05	2.59754	3.76183	5.45	0.846233	15.5272	12.919	1.80249	13.9522	89.2	12.5769	14.0996	8.16	1.63721	20.0638	11.484	3.39314	29.5467
Ad0073	common	627.2	21.0227	3.35184	38.5	5.91138	15.3542	20.28	1.95551	9.64253	25.78	1.09321	4.24054	5.36	0.323866	6.04227	69.3	4.71098	6.79795	5.96	0.763326	12.8075	11.761	1.38034	11.7366	84.55	10.9454	12.9455	27.3	7.73592	28.3367	3.375	1.21814	36.0931
Ad0074	common	500.2	23.3895	4.67602	31.7	6.32543	19.954	19.55	1.28949	6.59584	20.38	1.31301	6.44265	4.19	0.404008	9.64219	69.6	5.83476	8.38328	5.77	0.601941	10.4323	12.129	1.13142	9.32826	79.7	14.967	18.7792	19.95	4.63351	23.2256	4.226	1.50728	35.6668
Ad0075	common	586.6	28.6209	4.87912	35.6	4.22164	11.8585	21	1.16619	5.55329	25.36	0.884685	3.4885	5.69	0.506513	8.90181	72.2	3.61478	5.00663	6.16	0.485798	7.88634	11.771	0.894346	7.59787	70.35	19.7006	28.0037	13.5	3.27448	24.2554	5.376	1.84786	34.3724
Ad0077	common	614.8	11.1136	1.80767	36.5	3.13581	8.59127	20.89	1.3916	6.66157	24.71	1.21605	4.92129	5.37	0.427005	7.95168	68.3	6.84836	10.0269	5.93	0.665081	11.2155	11.549	0.746718	6.46565	83.3	10.6776	12.8182	10.2	3.96653	38.8875	9.083	2.89382	31.8598
Ad0078	common	612.5	28.4927	4.65187	38.7	2.40601	6.21708	21.11	1.02572	4.85895	24.86	2.66675	10.7271	5.11	0.582046	11.3903	70.08	5.07779	7.24571	6.06	0.550151	9.07841	11.609	0.839172	7.22863	83.5	10.0802	12.0721	18.3	4.07704	22.2789	4.72	0.967207	20.4917
Ad0079	common	613.9	24.6732	4.01909	40.9	4.65355	11.3779	20.74	1.49086	7.18834	26.457	2.36654	8.94484	5.883	0.43691	7.42665	68.8	6.89283	10.0186	5.68	0.451664	7.95182	12.146	1.31514	10.8278	77	11.4407	14.858	10.05	3.0226	30.0756	8.404	3.21217	38.2219
Ad0080	common	593.8	29.7986	5.01829	35.5	5.79751	16.331	21.36	1.70046	7.96094	25.92	1.44591	5.57837	5.61	0.69033	12.3053	66.4	4.19524	6.31813	5.88	0.56921	9.68044	11.361	1.00295	8.82797	85.2	7.53953	8.84921	11.1	3.57305	32.1896	8.267	2.15021	26.0096
Ad0081	common	599.8	23.8365	3.97407	36	4.71405	13.0946	20.44	1.389	6.79552	24.46	0.950088	3.88425	5.71	0.477144	8.35629	68.9	3.95671	5.74269	5.47	0.755792	13.817	12.794	1.6983	13.2742	81.8	13.7744	16.8391	10	1.49071	14.9071	8.358	1.73968	20.8145
Ad0082	common	624.3	12.5879	2.01632	36.5	6.07819	16.6526	20.94	1.08136	5.16407	24.84	1.91903	7.72555	5.48	1.00089	18.2644	63.7	8.80719	13.8261	5.62	1.02068	18.1615	11.481	1.09538	9.5408	80	15.9164	19.8956	10.25	3.08446	30.0923	8.216	2.11632	25.7585
Ad0083	common	629.6	21.6805	3.44354	36.7	3.97352	10.827	21.24	1.19182	5.61122	26.12	2.60589	9.97661	5.64	0.800278	14.1893	68.7	3.335	4.85444	6.25	0.383695	6.13913	11.018	0.68171	6.18724	90.4	10.7724	11.9164	9.4	1.42984	15.2111	9.709	1.03067	10.6156
Ad0084	common	580.6	26.3278	4.53459	34.3	5.07828	14.8055	21.23	1.41111	6.64676	24.96	1.91439	7.66983	5.46	0.501553	9.18596	66.4	9.90174	14.9123	5.66	0.916758	16.1971	11.834	1.4448	12.2089	77.7	10.1768	13.0975	11.6	3.97772	34.2907	7.536	2.9134	38.6598
Ad0085	common	626.778	14.746	2.35267	37	3.53553	9.5555	20.6556	1.91775	9.28444	25.8556	2.45464	9.49368	5.68889	0.605071	10.636	69.1111	3.1798	4.60099	5.76667	0.559017	9.69394	12.0467	0.805574	6.68711	82.1111	6.86375	8.3591	7.46667	0.953939	12.776	11.15	1.60389	14.3846
Ad0086	common	626	47.4693	7.58295	40	3.16228	7.90569	20.75	1.20208	5.79316	25.18	2.28949	9.09251	5.58	0.42111	7.54677	71.52	9.39406	13.1349	6.04	0.66366	10.9877	11.904	1.50406	12.6349	77.3	7.49889	9.70102	16.65	4.66101	27.994	4.903	1.19206	24.3128
Ad0087	common	580	27.0719	4.66757	34.6	6.68664	19.3255	20.07	1.51294	7.53834	25.85	2.46858	9.54963	5.35	0.452769	8.46298	71.6	4.42719	6.18322	6.07	0.688073	11.3356	11.911	1.37646	11.5562	86.5	14.7968	17.1061	15.45	3.53907	22.9066	5.818	1.38783	23.8541
Ad0088	common	487	16.9115	3.47259	34.8	5.86515	16.8539	17.64	0.843538	4.78196	23.55	3.22051	13.6752	4.66	0.556177	11.9351	62.95	4.62223	7.3427	6.59	0.687103	10.4265	9.628	1.03794	10.7805	74.1	10.7025	14.4434	20.55	2.70237	13.1502	3.623	0.459034	12.67
Ad0089	common	577.3	22.1061	3.82921	37.8	10.6333	28.1304	21.07	1.21294	5.75671	25.44	1.85305	7.28398	5.22	0.654557	12.5394	67.89	5.04743	7.43472	6.02	0.610646	10.1436	11.338	0.921904	8.1311	80.8	13.3816	16.5614	19.78	3.96311	20.0359	4.231	1.04415	24.6786
Ad0090	common	584.7	26.529	4.5372	34.8	6.08824	17.4949	21.06	0.955917	4.53902	25.55	1.2869	5.03679	5.39	0.414863	7.6969	66.7	5.51866	8.27385	5.44	1.04584	19.225	12.676	2.60048	20.515	80.7	8.44656	10.4666	11.7	3.26769	27.9289	7.324	1.92353	26.2634
Ad0101	common	567.9	34.9458	6.15352	30.7	3.94546	12.8517	19.57	0.835397	4.26877	25.88	3.60457	13.928	6.38	1.13216	17.7454	70.71	3.61339	5.11015	6.19	0.854335	13.8019	11.581	1.39091	12.0103	92.5	12.8431	13.8844	25.85	4.76707	18.4413	3.708	0.962033	25.9448
Ad0135	common	582.6	43.7117	7.50286	34.6	5.87272	16.9732	17.82	2.57803	14.467	24.32	3.39536	13.9612	5.5	0.694422	12.6259	68.06	6.3388	9.31355	6.08	0.863842	14.2079	11.32	1.34858	11.9132	90.1	12.3778	13.7379	27.3	4.00139	14.6571	3.386	0.742865	21.9393
Ad0204	common	471.6	37.1699	7.88165	27.8	4.34102	15.6152	16.2	1.22656	7.57135	23.27	2.06831	8.88829	5.5	0.498888	9.07068	58.93	5.3202	9.028	6.68	0.63561	9.51512	8.855	0.722023	8.15384	79.35	9.52205	12.0001	23.1	2.60128	11.261	3.452	0.404936	11.7305
Ad0237	common	480.778	17.7748	3.6971	36.8889	5.25463	14.2445	14.5667	1.47394	10.1186	21.5444	2.22436	10.3245	4.75556	0.638575	13.428	65.5444	3.51181	5.3579	5.74444	0.683943	11.9062	11.5244	1.21646	10.5555	75.9444	3.92464	5.16777	22.5556	3.74537	16.6051	3.44222	0.523994	15.2225
Ad0529	common	430.7	27.5401	6.39426	28.8	3.88158	13.4777	14.55	1.69066	11.6197	20.27	1.73401	8.55455	4.67	0.637791	13.6572	65.19	4.70141	7.21185	6.46	0.478888	7.41312	10.128	0.91015	8.98647	82.85	11.8604	14.3155	24.85	1.24833	5.02347	3.336	0.46215	13.8534
Ad0530	common	563.7	32.877	5.83237	28.7	6.78315	23.6347	20.56	1.95004	9.48464	23.75	1.76588	7.43529	5.76	0.897156	15.5756	62.17	6.72971	10.8247	5.67	0.590762	10.4191	10.993	0.884434	8.04543	75.05	11.0716	14.7523	28.8	6.40833	22.2511	2.662	0.415927	15.6246
Ad0531	common	522.8	28.7317	5.49574	32.8	4.96208	15.1283	19.35	1.1138	5.75608	20.5	1.53333	7.47967	4.75	0.783511	16.495	63.33	9.987	15.7698	5.64	0.627517	11.1262	11.186	1.06778	9.54571	68	7.02377	10.3291	21.6	2.59058	11.9934	3.203	0.590274	18.4288
Ad0017	emerald	599.5	25.696	4.28624	47.125	5.56616	11.8115	16.7375	2.92327	17.4654	29.9	1.69621	5.67296	8.575	1.07138	12.4942	46.6375	4.90333	10.5137	4.5	0.447214	9.93808	10.415	1.10582	10.6175	46.75	3.18479	6.81237	27.4	3.52542	12.8665	1.72875	0.228501	13.2177
Ad0020	emerald	573.8	24.4395	4.25924	48.3	10.4674	21.6717	15.91	2.96552	18.6394	30.21	2.75699	9.12609	8.64	1.00576	11.6408	39.09	5.00698	12.8089	4.26	0.494862	11.6165	9.292	1.6709	17.9821	42.04	6.99543	16.6399	26.7	4.07022	15.2443	1.575	0.152115	9.65808
Ad0022	emerald	581.4	31.9729	5.4993	52.6	8.15407	15.502	14.81	2.65223	17.9084	27.86	2.74963	9.86944	6.25	0.455217	7.28347	45.49	5.14791	11.3166	4.04	0.508156	12.5781	11.432	1.95113	17.0673	43	4.00694	9.31846	28.45	5.68844	19.9945	1.547	0.223709	14.4608
Ad0023	emerald	558.5	30.4129	5.44546	43.6	8.77116	20.1174	14.542	2.21768	15.2501	25.34	2.67462	10.5549	6.33	1.01717	16.0691	41.9	3.17805	7.58484	4.16	0.411501	9.89186	10.163	1.23896	12.1909	44.2	1.98886	4.49968	26.6	1.89737	7.13296	1.666	0.0965171	5.79334
Ad0024	emerald	556.3	26.4829	4.76054	45.3	10.955	24.1831	14.45	2.89607	20.042	25.57	2.09287	8.18487	6.19	1.113	17.9807	43	3.05505	7.10477	4.32	0.978434	22.6489	10.441	2.53848	24.3126	45.15	3.55942	7.88354	31	3.19722	10.3136	1.465	0.136809	9.33849
Ad0026	emerald	569.9	18.1564	3.1859	56.4	9.04556	16.0382	12.36	1.81977	14.723	23.99	1.60101	6.67364	5.3	0.561743	10.5989	45.85	3.0464	6.64428	4.44	0.53375	12.0214	10.434	1.14596	10.983	40.25	3.61517	8.98179	27.75	2.98375	10.7523	1.458	0.108505	7.44204
Ad0027	emerald	523	30.4704	5.82608	50.9	16.1	31.6307	12.91	2.18401	16.9172	25.68	2.10913	8.21314	6.09	0.799236	13.1237	50.25	2.09828	4.17568	4.59	0.747514	16.2857	11.187	1.70379	15.2301	39.9	5.30618	13.2987	24.2	4.41714	18.2526	1.671	0.195531	11.7014
Ad0032	emerald	549.6	34.5549	6.28729	42.4	6.13188	14.462	13.92	2.68403	19.2818	26.1	1.99944	7.66071	7.12	0.833733	11.7097	46.6	2.85579	6.12831	4.33	0.707185	16.3322	10.986	1.60719	14.6295	39.95	4.39349	10.9975	24.55	5.48964	22.361	1.68	0.286744	17.0681
Ad0034	emerald	589.4	26.5799	4.50965	38.8	5.73101	14.7706	15.73	1.72243	10.95	27.01	1.50366	5.56706	6.72	0.335989	4.99984	48.1	3.51821	7.31436	4.42	0.498442	11.277	11.002	1.44738	13.1556	54.25	4.17166	7.6897	42.8	3.85285	9.00198	1.275	0.127214	9.97755
Ad0035	emerald	594.6	19.3345	3.25168	39.6	2.45855	6.20845	17.62	1.20628	6.84608	27.27	0.571645	2.09624	7.1	0.352767	4.96855	45.28	1.25592	2.77367	4.8	0.33665	7.01355	9.48581	0.864492	9.11353	52.89	2.96177	5.59988	41.29	1.27231	3.0814	1.28149	0.0595764	4.649
Ad0122	emerald	555.1	18.9646	3.41643	55.9	5.97123	10.682	12.22	1.35056	11.052	24.19	2.13148	8.81142	5.47	0.649872	11.8807	46.7	4.54728	9.73722	4.65	0.483621	10.4004	10.058	0.475273	4.72532	40.95	2.88145	7.03652	28.53	4.24108	14.8653	1.455	0.157498	10.8246
Ad0201	emerald	589.5	25.752	4.36845	57.7	6.81583	11.8125	13.51	1.55167	11.4853	25.48	2.39063	9.38238	5.85	0.789163	13.49	46.21	1.94848	4.21657	3.93	0.503433	12.81	11.911	1.43197	12.0223	37.95	8.07758	21.2848	25	4.31406	17.2562	1.509	0.225263	14.928
Ad0202	emerald	499.3	20.8968	4.18523	38.9	3.72529	9.57658	13.49	1.48657	11.0198	22.97	1.40874	6.13297	5.73	0.941689	16.4344	53.19	6.48373	12.1898	4.83	0.614727	12.7273	11.195	2.10614	18.8132	51.6	4.34076	8.41233	41.55	6.73486	16.209	1.257	0.111659	8.88299
Ad0203	emerald	525.2	16.4303	3.12839	39	5.98145	15.3371	14.82	1.11435	7.51924	23.85	1.58902	6.66258	5.61	0.443346	7.90278	50.5	5.18545	10.2682	4.1	1.11056	27.0867	12.897	2.55227	19.7896	48.2	3.40098	7.05598	35.45	4.43753	12.5177	1.371	0.14263	10.4034
Ad0208	emerald	585	14.5526	2.48762	41.4	4.62361	11.1681	15.1	2.23259	14.7853	27.43	2.45766	8.95977	6.3	0.861523	13.675	46	5.05525	10.9897	4.05	0.450309	11.1187	11.508	1.96616	17.0852	50.65	3.26641	6.44899	36.8	4.49197	12.2064	1.386	0.110975	8.00689
Ad0212	emerald	471	25.4602	5.40556	34.2	5.88407	17.2049	13.73	1.28932	9.3905	22.64	2.72242	12.0248	5.52	0.666333	12.0713	54.06	4.92662	9.11324	4.65	0.688396	14.8042	11.784	1.44522	12.2642	60.45	2.71262	4.48739	49	4.66667	9.52381	1.24	0.0700793	5.65156
Ad0213	emerald	594.6	30.3322	5.10128	35.4	7.24492	20.4659	16.04	3.24934	20.2577	27.19	3.61769	13.3052	8.23	1.16433	14.1474	47.25	2.40659	5.09331	4.01	0.619049	15.4376	12.046	1.98996	16.5197	51.05	3.85465	7.55074	37.9	5.70477	15.0522	1.365	0.152261	11.1546
Ad0214	emerald	550.4	21.3656	3.88183	38.2	3.3928	8.88168	14.04	1.42533	10.1519	24.21	3.17506	13.1147	6.7	0.478423	7.14065	51.74	4.12989	7.98201	4.79	0.917061	19.1453	11.127	2.04143	18.3466	55.9	5.19508	9.29353	44.1	11.5993	26.3023	1.317	0.209552	15.9113
Ad0215	emerald	481.9	25.146	5.2181	39.9	8.62103	21.6066	14	2.89444	20.6746	21.75	1.835	8.43678	6.19	0.785211	12.6851	43.06	2.91098	6.76028	4.33	0.694502	16.0393	10.099	1.15912	11.4776	46.6	3.3777	7.24829	31.75	4.65027	14.6465	1.487	0.158258	10.6428
Ad0270	emerald	533.778	14.5239	2.72097	43.2222	8.37821	19.384	14.5667	2.44285	16.7701	23.2	2.1095	9.09268	6.24444	0.938231	15.0251	44.6667	3.82426	8.56179	4.58889	0.781736	17.0354	9.92889	1.5021	15.1286	53.2	4.92925	9.26551	36.3333	4.52769	12.4615	1.47444	0.129336	8.77184
Ad0275	emerald	550.5	13.377	2.42997	43	5.55778	12.9251	14.5	0.739369	5.0991	24.81	2.31058	9.3131	6.61	1.2494	18.9017	45.19	2.45332	5.4289	4.22	0.59963	14.2092	10.885	1.50039	13.7841	48.55	2.76335	5.69176	32.55	2.94816	9.05734	1.501	0.127231	8.47643
Ad0277	emerald	464.2	35.5428	7.65678	43.7	13.6793	31.3027	12.68	4.05841	32.0064	22.28	1.48907	6.68344	6.21	1.04823	16.8796	43.83	3.67032	8.37398	4.53	0.51435	11.3543	9.766	1.17071	11.9876	41.05	2.46588	6.00701	29.4	2.84605	9.68044	1.402	0.0863842	6.16149
Ad0279	emerald	552.2	24.7063	4.47415	62.5	12.4209	19.8734	11.14	2.91212	26.1411	26.61	2.3048	8.66141	5.64	0.869483	15.4164	46.27	3.31932	7.17381	4.09	0.699921	17.113	11.605	1.99593	17.1988	43.8	2.08433	4.75875	29.8	3.69835	12.4106	1.486	0.153058	10.3
Ad0284	emerald	484.6	15.5435	3.20749	39.1	5.66569	14.4902	13.3	1.51438	11.3863	20.12	1.71646	8.53109	5.98	0.725412	12.1306	42.45	2.60821	6.1442	4.64	0.631049	13.6002	9.285	1.2501	13.4636	48.5	2.54951	5.25672	34	3.19722	9.40359	1.438	0.132983	9.24777
Ad0285	emerald	458.8	11.0232	2.40262	42.1	5.23768	12.4411	12.54	1.65476	13.1958	19.61	1.47607	7.52712	5.24	0.485798	9.27096	46.5	2.53859	5.45934	4.51	0.280674	6.22337	10.339	0.740682	7.16396	39.5	2.90593	7.35679	25	4.73756	18.9502	1.616	0.235287	14.5598
Ad0341	emerald	531.4	15.3348	2.88573	42.6	5.27468	12.3819	14.91	2.75377	18.4692	26.85	2.68131	9.98627	7.17	0.864163	12.0525	42.22	4.0381	9.56442	4.66	0.333999	7.16737	9.09	0.960648	10.5682	42.96	6.18442	14.3958	27.95	8.31147	29.7369	1.619	0.335971	20.7518
Ad0342	emerald	531.7	17.3721	3.26727	52.6	9.48918	18.0403	12.75	1.35585	10.6341	20.78	0.858681	4.13225	4.53	0.498999	11.0154	43.35	3.95846	9.13141	3.56	0.442719	12.4359	12.292	1.47832	12.0267	40.6	6.02679	14.8443	28	5.96285	21.2959	1.488	0.249346	16.7571
Ad0345	emerald	502.2	26.6074	5.29817	52	11.3235	21.776	11.28	3.06007	27.1282	23.42	2.53412	10.8203	4.85	0.922858	19.028	49.6	4.50802	9.08875	4.4	0.588784	13.3815	11.416	1.49623	13.1064	35.3	8.25025	23.3718	24.85	5.5179	22.2048	1.432	0.25455	17.7758
Ad0348	emerald	551.6	23.6793	4.29285	41.2	2.93636	7.12709	14.14	1.49458	10.5699	26.56	2.57777	9.70545	7.82	1.15739	14.8004	45.15	2.91595	6.45837	4.34	0.60406	13.9184	10.62	1.95621	18.4201	48.15	2.27364	4.722	32.8	3.8239	11.6582	1.482	0.140776	9.49903
Ad0351	emerald	510.1	11.7232	2.29822	40.2	5.34997	13.3084	14.46	1.62426	11.2328	22.39	1.50218	6.70917	6.76	0.851404	12.5947	41.92	2.72552	6.50171	4.48	0.441714	9.85968	9.436	1.07024	11.342	48.48	3.56458	7.35268	35.4	2.74672	7.75908	1.374	0.0997998	7.26345
Ad0353	emerald	562.222	22.2698	3.96103	44.5556	6.40529	14.376	14.7667	2.26053	15.3083	28.1889	1.95413	6.93226	7.31111	0.755719	10.3366	42.9111	5.28026	12.3051	4.61111	0.297676	6.45563	9.32667	1.19501	12.8128	48.1111	2.89156	6.01017	32.2222	1.98606	6.16364	1.49556	0.106549	7.1244
Ad0357	emerald	565.4	15.7776	2.79052	43.4	2.45855	5.66485	15.46	1.57494	10.1872	27.77	2.17105	7.81796	7.13	0.429599	6.02524	44.55	3.90448	8.76428	4.66	0.250333	5.37196	9.577	0.866372	9.04639	46.06	3.69781	8.02824	29.25	3.99479	13.6574	1.592	0.172098	10.8102
Ad0358	emerald	536.3	23.8796	4.45265	50.7	5.07828	10.0163	13.6	1.77388	13.0433	24.71	2.14551	8.68277	5.96	0.758947	12.734	45.4	4.26745	9.39966	3.93	0.714998	18.1933	12.114	3.61741	29.8614	43.15	4.95003	11.4717	25.45	5.28336	20.7598	1.732	0.219838	12.6927
Ad0359	emerald	571.1	19.7003	3.44953	45.6	4.35125	9.5422	15.61	1.72913	11.0771	27.28	1.80911	6.63164	6.19	0.600833	9.70651	43.32	4.39085	10.1358	4.42	0.482586	10.9182	9.938	1.71281	17.235	43.16	4.3998	10.1942	26.9	6.96738	25.9011	1.689	0.385644	22.8327
Ad0362	emerald	552.7	31.948	5.78036	44.8	6.6966	14.9478	15.75	2.47577	15.7192	28.87	1.59238	5.51568	7.2	0.793025	11.0142	40.45	6.99385	17.2901	4.03	0.571645	14.1847	10.14	1.76686	17.4247	44.55	5.23668	11.7546	28.8	5.3707	18.6483	1.573	0.183851	11.6879
Ad0365	emerald	572.9	16.2785	2.84142	45.4	4.29987	9.47108	16.06	1.65409	10.2994	28.46	2.31334	8.1284	6.83	0.764562	11.1942	45.25	5.02908	11.114	4.68	0.418463	8.94151	9.73	1.30022	13.363	45.9	4.68923	10.2162	28.9	4.62961	16.0194	1.602	0.137016	8.5528
Ad0367	emerald	554.444	25.3185	4.56647	41.7778	3.96162	9.4826	16.5556	1.78263	10.7676	27.9889	1.96051	7.00461	7.05556	0.657858	9.32398	40.9444	6.25222	15.27	4.6	0.360555	7.83815	8.92889	1.41886	15.8907	44.5444	3.05741	6.86374	29.2444	4.38751	15.0029	1.54556	0.194429	12.5799
Ad0368	emerald	484	20.1439	4.16197	37.2	5.32917	14.3257	15.42	2.27049	14.7243	21.21	2.3197	10.9368	4.73	0.802842	16.9734	54.25	6.471	11.9281	4.57	0.352924	7.72263	11.93	1.69373	14.1972	45.16	4.05386	8.97666	31.7	4.92274	15.5291	1.448	0.193379	13.3549
Ad0369	emerald	564	24.3903	4.32453	44.1	5.36346	12.162	15.93	2.94054	18.4591	26.66	1.59318	5.97592	6.3	0.81377	12.917	40.5	6.20197	15.3135	4.63	0.457165	9.87398	8.848	1.7584	19.8734	46.1	6.11828	13.2718	31.5	4.27525	13.5722	1.471	0.158005	10.7413
Ad0370	emerald	533.6	20.6301	3.86621	41	8.23273	20.0798	15.75	2.35667	14.963	26.25	2.28339	8.69864	6.87	0.936957	13.6384	44.6	7.29459	16.3556	4.57	0.283039	6.19341	9.751	1.43749	14.742	44.77	5.11708	11.4297	30.8	4.27005	13.8638	1.462	0.126034	8.62062
Ad0371	emerald	554.1	18.6574	3.36716	43.1	5.58669	12.9622	16.13	1.9978	12.3856	26.86	1.55077	5.77353	7.1	0.555778	7.82786	43.63	7.97065	18.2687	4.47	0.46916	10.4957	9.807	1.70214	17.3563	42.75	5.98336	13.9962	27.9	6.53962	23.4395	1.602	0.331019	20.6628
Ad0380	emerald	544.667	15.8824	2.91598	47.7778	6.41829	13.4336	14.8222	1.44808	9.76968	25.2778	4.06687	16.0887	6.5	0.758288	11.666	45.2222	4.52736	10.0114	4.31111	0.600925	13.939	10.5989	1.19934	11.3157	41.9	3.81674	9.10916	28.8111	4.48566	15.5692	1.49	0.291119	19.5382
Ad0386	emerald	535.9	13.5602	2.53035	39.4	6.09554	15.4709	16	2.40139	15.0087	24.44	2.05004	8.38806	6.05	0.568135	9.39067	45.23	7.53187	16.6524	4.7	0.424264	9.0269	9.597	1.13627	11.8399	47.55	3.35369	7.05297	33.25	4.87197	14.6525	1.455	0.213138	14.6487
Ad0390	emerald	533.2	21.0861	3.95463	42.6	4.24788	9.97154	15.45	1.3994	9.05764	25.9	2.30072	8.88311	6.09	0.695142	11.4145	44.2	3.72827	8.435	4.61	0.303498	6.58347	9.627	1.04202	10.8239	44.7	3.76534	8.42358	29.7	5.07828	17.0986	1.537	0.227989	14.8334
Ad0402	emerald	541.6	12.8167	2.36644	39.1	2.5144	6.4307	17.07	2.1453	12.5677	25.62	1.84198	7.18962	6.49	0.640226	9.8648	46.2	5.1368	11.1186	4.77	0.340098	7.12994	9.725	1.29891	13.3564	44	6.8313	15.5257	27.35	6.9604	25.4494	1.668	0.271612	16.2837
Ad0408	emerald	564.8	7.23878	1.28165	43.8	5.65292	12.9062	15.75	1.98228	12.5859	26.53	2.42901	9.15573	6.56	0.784857	11.9643	46.65	6.47667	13.8835	4.49	0.409471	9.11963	10.404	1.29694	12.4658	45	3.62093	8.0465	28	4.96655	17.7377	1.641	0.221482	13.4968
Ad0414	emerald	534.2	14.413	2.69805	42.4	4.59952	10.8479	15.42	1.94468	12.6114	26.15	2.57908	9.86265	6.26	0.685079	10.9438	44.72	6.39058	14.2902	4.57	0.464399	10.1619	9.825	1.36534	13.8966	43.95	5.9696	13.5827	27.8	6.61312	23.7882	2.058	1.41533	68.772
Ad0507	emerald	545.9	21.3669	3.91407	40.1	1.85293	4.62076	16.12	1.24615	7.73046	27.59	1.58637	5.74978	6.4	0.771722	12.0582	43	3.8658	8.99024	4.56	0.514674	11.2867	9.614	2.00336	20.838	44.45	3.30362	7.43221	27	5.22813	19.3634	1.692	0.300141	17.7388
Ad0510	emerald	539.6	25.7302	4.76839	41.2	2.57337	6.24604	15.57	1.28327	8.24193	26.02	2.10913	8.10582	6.55	0.670406	10.2352	44.65	5.886	13.1825	4.83	0.371334	7.68807	9.267	1.25392	13.531	45.92	2.94686	6.41738	31.1	4.14193	13.3181	1.363	0.456875	33.5198
LEGEND :
CH	culm height
NOCIPC	number of culm internodes per culm
MTCIL	middle ten culm internodes length
BCSID	basal culm stem internode diameter
BCIWT	basal culm internode wall thickness
LLOTSLFT	leaf length of the sixth leaf from top
LWOTSLFT	leaf width of the sixth leaf from top
AROL	aspect ratio of leaf
IW	inflorescence width
ILEP	inflorescence length (excluding peduncle)
AROI	aspect ratio of inflorescence
SD	standard deviation
CV	coefficient of variation

## Sheet: Sup_Table_02
The PCA of 11 phenotypic traits among 118 clones
Character	Dim.1	Dim.2	Dim.3	Dim.4	Dim.5	Dim.6	Dim.7	Dim.8	Dim.9	Dim.10	Dim.11
CH	0.646381	-0.523805	0.144236	0.169299	0.151584	0.377132	0.0676539	0.0178347	-0.296977	-0.00740606	-0.00128456
NOCIPC	-0.529294	-0.230536	0.493447	0.508871	0.315938	-0.12885	0.126494	-0.0962758	0.150222	0.00234092	0.000103831
MTCIL	0.845431	-0.106675	-0.052331	-0.0447464	0.0273094	0.299431	-0.158413	-0.258762	0.292713	0.0314236	-0.000558382
BCSID	0.0558116	-0.890288	-0.149321	-0.0855228	0.141851	-0.143719	-0.249512	0.247861	0.0996008	0.0164905	0.00061223
BCIWT	-0.354193	-0.756805	-0.254822	-0.262777	-0.129562	-0.134304	0.24755	-0.265494	-0.0204584	-0.0282062	-0.00083998
LLOTSLFT	0.883875	0.154663	0.0628236	-0.185207	0.280089	-0.23479	-0.0152576	-0.0976344	-0.0923584	0.0246961	0.0641524
LWOTSLFT	0.729345	0.194085	-0.533768	0.109217	0.282208	-0.199169	0.0112817	-0.0739449	-0.0685514	0.0223546	-0.0587012
AROL	0.319734	-0.0131317	0.832221	-0.435746	0.0384236	-0.0920039	-0.0393843	-0.0283486	-0.0322068	0.000582924	-0.0423995
IW	0.877858	0.0416358	-0.0319743	-0.109177	0.05734	0.0493132	0.321246	0.224398	0.195632	-0.130934	0.00122653
ILEP	-0.806717	0.122993	-0.143646	-0.329035	0.315982	0.200893	0.159327	0.080401	0.0535966	0.173945	-4.48714e-05
AROI	0.861489	-0.142792	0.127846	0.189451	-0.311967	-0.12036	0.142927	0.0761162	0.0285865	0.21532	-0.000487447
eigenvalue	5.12028	1.80328	1.37371	0.758161	0.520471	0.447719	0.320134	0.286883	0.26301	0.0969884	0.00936388
variance.percent	46.548	16.3934	12.4883	6.89237	4.73156	4.07017	2.91031	2.60803	2.391	0.881712	0.0851262
cumulative.variance.percent	46.548	62.9414	75.4297	82.3221	87.0537	91.1238	94.0341	96.6422	99.0332	99.9149	100
The first two principal components (PC1: 46.55%, PC2: 16.39%) cumulatively explained 62.94% of the total variance, with clear separation among the emerald and common groups. PC1 was robustly positively correlated with leaf length, which was inversely associated with inflorescence width; in contrast, PC2 exhibited strong positive correlations with leaf width and significant negative associations w…
LEGEND :
CH	culm height
NOCIPC	number of culm internodes per culm
MTCIL	middle ten culm internodes length
BCSID	basal culm stem internode diameter
BCIWT	basal culm internode wall thickness
LLOTSLFT	leaf length of the sixth leaf from top
LWOTSLFT	leaf width of the sixth leaf from top
AROL	aspect ratio of leaf
IW	inflorescence width
ILEP	inflorescence length (excluding peduncle)
AROI	aspect ratio of inflorescence

## Sheet: Sup_Table_03
Genetic similarity between 118 clones based on 1100 MNP markers
Sample1	Group	Sample2	Group2	Number of MNPs Commonly Detectedin Both Samples	Number of MNPs with Different Genotypes between Samples	Genetic Similarity (GS)*
Ad0002	common	Ad0003	common	898	7	0.992205
Ad0002	common	Ad0004	common	899	8	0.991101
Ad0002	common	Ad0009	common	874	13	0.985126
Ad0002	common	Ad0010	common	857	5	0.994166
Ad0002	common	Ad0012	common	890	7	0.992135
Ad0002	common	Ad0013	common	896	8	0.991071
Ad0002	common	Ad0015	common	896	7	0.992188
Ad0002	common	Ad0510	emerald	876	823	0.0605023
Ad0002	common	Ad0018	common	897	9	0.989967
Ad0002	common	Ad0019	common	898	7	0.992205
Ad0002	common	Ad0510	emerald	873	820	0.0607102
Ad0002	common	Ad0214	emerald	689	647	0.0609579
Ad0002	common	Ad0510	emerald	877	823	0.0615735
Ad0002	common	Ad0510	emerald	877	823	0.0615735
Ad0002	common	Ad0025	common	898	3	0.996659
Ad0002	common	Ad0022	emerald	876	822	0.0616438
Ad0002	common	Ad0510	emerald	875	821	0.0617143
Ad0002	common	Ad0029	common	896	7	0.992188
Ad0002	common	Ad0030	common	899	9	0.989989
Ad0002	common	Ad0510	emerald	874	820	0.0617849
Ad0002	common	Ad0510	emerald	874	820	0.0617849
Ad0002	common	Ad0510	emerald	873	819	0.0618557
Ad0003	common	Ad0004	common	930	4	0.995699
Ad0003	common	Ad0009	common	885	7	0.99209
Ad0003	common	Ad0010	common	860	18	0.97907
Ad0003	common	Ad0012	common	906	3	0.996689
Ad0003	common	Ad0013	common	924	4	0.995671
Ad0003	common	Ad0015	common	926	4	0.99568
Ad0003	common	Ad0024	emerald	872	818	0.0619266
Ad0003	common	Ad0018	common	921	5	0.994571
Ad0003	common	Ad0019	common	925	3	0.996757
Ad0003	common	Ad0369	emerald	775	727	0.0619355
Ad0003	common	Ad0213	emerald	774	726	0.0620155
Ad0003	common	Ad0507	emerald	869	815	0.0621404
Ad0003	common	Ad0024	emerald	869	815	0.0621404
Ad0003	common	Ad0025	common	930	2	0.997849
Ad0003	common	Ad0510	emerald	869	815	0.0621404
Ad0003	common	Ad0214	emerald	690	647	0.0623188
Ad0003	common	Ad0029	common	922	2	0.997831
Ad0003	common	Ad0030	common	933	4	0.995713
Ad0003	common	Ad0214	emerald	690	647	0.0623188
Ad0003	common	Ad0022	emerald	866	812	0.0623557
Ad0003	common	Ad0510	emerald	866	812	0.0623557
Ad0004	common	Ad0009	common	886	8	0.990971
Ad0004	common	Ad0010	common	860	17	0.980233
Ad0004	common	Ad0012	common	909	1	0.9989
Ad0004	common	Ad0013	common	927	1	0.998921
Ad0004	common	Ad0015	common	928	1	0.998922
Ad0004	common	Ad0507	emerald	866	812	0.0623557
Ad0004	common	Ad0018	common	924	2	0.997835
Ad0004	common	Ad0019	common	930	2	0.997849
Ad0004	common	Ad0214	emerald	689	646	0.0624093
Ad0004	common	Ad0214	emerald	688	645	0.0625
Ad0004	common	Ad0214	emerald	688	645	0.0625
Ad0004	common	Ad0214	emerald	688	645	0.0625
Ad0004	common	Ad0025	common	935	1	0.99893
Ad0004	common	Ad0022	emerald	864	810	0.0625
Ad0004	common	Ad0510	emerald	879	824	0.0625711
Ad0004	common	Ad0029	common	924	0	1
Ad0004	common	Ad0030	common	937	2	0.997866
Ad0004	common	Ad0020	emerald	863	809	0.0625724
Ad0004	common	Ad0510	emerald	863	809	0.0625724
Ad0004	common	Ad0214	emerald	687	644	0.062591
Ad0009	common	Ad0010	common	852	22	0.974178
Ad0009	common	Ad0012	common	882	9	0.989796
Ad0009	common	Ad0013	common	885	8	0.99096
Ad0009	common	Ad0015	common	883	7	0.992072
Ad0009	common	Ad0214	emerald	687	644	0.062591
Ad0009	common	Ad0018	common	884	11	0.987557
Ad0009	common	Ad0019	common	883	8	0.99094
Ad0009	common	Ad0214	emerald	687	644	0.062591
Ad0009	common	Ad0214	emerald	687	644	0.062591
Ad0009	common	Ad0214	emerald	687	644	0.062591
Ad0009	common	Ad0214	emerald	687	644	0.062591
Ad0009	common	Ad0025	common	884	4	0.995475
Ad0009	common	Ad0022	emerald	877	822	0.0627138
Ad0009	common	Ad0367	emerald	829	777	0.0627262
Ad0009	common	Ad0029	common	884	7	0.992081
Ad0009	common	Ad0030	common	886	10	0.988713
Ad0009	common	Ad0020	emerald	860	806	0.0627907
Ad0009	common	Ad0510	emerald	875	820	0.0628571
Ad0009	common	Ad0022	emerald	875	820	0.0628571
Ad0010	common	Ad0012	common	856	16	0.981308
Ad0010	common	Ad0013	common	858	16	0.981352
Ad0010	common	Ad0015	common	860	16	0.981395
Ad0010	common	Ad0510	emerald	875	820	0.0628571
Ad0010	common	Ad0018	common	859	17	0.98021
Ad0010	common	Ad0019	common	859	19	0.977881
Ad0010	common	Ad0510	emerald	875	820	0.0628571
Ad0010	common	Ad0027	emerald	859	805	0.0628638
Ad0010	common	Ad0510	emerald	874	819	0.0629291
Ad0010	common	Ad0022	emerald	873	818	0.0630011
Ad0010	common	Ad0025	common	859	13	0.984866
Ad0010	common	Ad0027	emerald	857	803	0.0630105
Ad0010	common	Ad0214	emerald	682	639	0.0630499
Ad0010	common	Ad0029	common	860	16	0.981395
Ad0010	common	Ad0030	common	860	18	0.97907
Ad0010	common	Ad0024	emerald	872	817	0.0630734
Ad0010	common	Ad0024	emerald	872	817	0.0630734
Ad0010	common	Ad0213	emerald	761	713	0.0630749
Ad0012	common	Ad0013	common	906	2	0.997792
Ad0012	common	Ad0015	common	907	2	0.997795
Ad0012	common	Ad0367	emerald	824	772	0.0631068
Ad0012	common	Ad0018	common	904	1	0.998894
Ad0012	common	Ad0019	common	907	2	0.997795
Ad0012	common	Ad0369	emerald	776	727	0.0631443
Ad0012	common	Ad0213	emerald	775	726	0.0632258
Ad0012	common	Ad0213	emerald	775	726	0.0632258
Ad0012	common	Ad0369	emerald	775	726	0.0632258
Ad0012	common	Ad0025	common	907	3	0.996692
Ad0012	common	Ad0213	emerald	759	711	0.0632411
Ad0012	common	Ad0507	emerald	869	814	0.0632911
Ad0012	common	Ad0029	common	908	1	0.998899
Ad0012	common	Ad0030	common	909	3	0.9967
Ad0012	common	Ad0507	emerald	869	814	0.0632911
Ad0012	common	Ad0022	emerald	869	814	0.0632911
Ad0012	common	Ad0369	emerald	774	725	0.0633075
Ad0013	common	Ad0015	common	920	1	0.998913
Ad0013	common	Ad0369	emerald	774	725	0.0633075
Ad0013	common	Ad0018	common	917	1	0.998909
Ad0013	common	Ad0019	common	923	2	0.997833
Ad0013	common	Ad0369	emerald	773	724	0.0633894
Ad0013	common	Ad0213	emerald	773	724	0.0633894
Ad0013	common	Ad0213	emerald	773	724	0.0633894
Ad0013	common	Ad0369	emerald	773	724	0.0633894
Ad0013	common	Ad0025	common	926	1	0.99892
Ad0013	common	Ad0351	emerald	820	768	0.0634146
Ad0013	common	Ad0213	emerald	772	723	0.0634715
Ad0013	common	Ad0029	common	917	0	1
Ad0013	common	Ad0030	common	926	2	0.99784
Ad0013	common	Ad0213	emerald	771	722	0.0635538
Ad0013	common	Ad0362	emerald	802	751	0.063591
Ad0013	common	Ad0024	emerald	864	809	0.0636574
Ad0015	common	Ad0368	emerald	832	779	0.0637019
Ad0015	common	Ad0018	common	919	1	0.998912
Ad0015	common	Ad0019	common	922	2	0.997831
Ad0015	common	Ad0020	emerald	863	808	0.0637312
Ad0015	common	Ad0020	emerald	863	808	0.0637312
Ad0015	common	Ad0510	emerald	847	793	0.0637544
Ad0015	common	Ad0510	emerald	847	793	0.0637544
Ad0015	common	Ad0025	common	926	2	0.99784
Ad0015	common	Ad0024	emerald	862	807	0.0638051
Ad0015	common	Ad0367	emerald	830	777	0.0638554
Ad0015	common	Ad0029	common	921	1	0.998914
Ad0015	common	Ad0030	common	929	2	0.997847
Ad0015	common	Ad0367	emerald	830	777	0.0638554
Ad0015	common	Ad0214	emerald	689	645	0.0638607
Ad0015	common	Ad0214	emerald	689	645	0.0638607
Ad0017	emerald	Ad0018	common	824	767	0.0691748
Ad0017	emerald	Ad0019	common	826	769	0.0690073
Ad0017	emerald	Ad0279	emerald	725	298	0.588966
Ad0017	emerald	Ad0510	emerald	777	319	0.589447
Ad0017	emerald	Ad0279	emerald	525	214	0.592381
Ad0017	emerald	Ad0414	emerald	777	314	0.595882
Ad0017	emerald	Ad0025	common	830	773	0.0686747
Ad0017	emerald	Ad0027	emerald	775	313	0.596129
Ad0017	emerald	Ad0034	emerald	520	210	0.596154
Ad0017	emerald	Ad0029	common	826	769	0.0690073
Ad0017	emerald	Ad0030	common	832	776	0.0673077
Ad0017	emerald	Ad0020	emerald	777	313	0.597169
Ad0017	emerald	Ad0024	emerald	777	313	0.597169
Ad0017	emerald	Ad0367	emerald	773	311	0.597671
Ad0018	common	Ad0019	common	920	1	0.998913
Ad0018	common	Ad0027	emerald	861	806	0.0638792
Ad0018	common	Ad0507	emerald	861	806	0.0638792
Ad0018	common	Ad0214	emerald	688	644	0.0639535
Ad0018	common	Ad0214	emerald	688	644	0.0639535
Ad0018	common	Ad0025	common	921	2	0.997828
Ad0018	common	Ad0214	emerald	688	644	0.0639535
Ad0018	common	Ad0214	emerald	688	644	0.0639535
Ad0018	common	Ad0029	common	916	0	1
Ad0018	common	Ad0030	common	923	2	0.997833
Ad0018	common	Ad0214	emerald	688	644	0.0639535
Ad0018	common	Ad0027	emerald	860	805	0.0639535
Ad0018	common	Ad0214	emerald	688	644	0.0639535
Ad0019	common	Ad0214	emerald	688	644	0.0639535
Ad0019	common	Ad0214	emerald	688	644	0.0639535
Ad0019	common	Ad0214	emerald	688	644	0.0639535
Ad0019	common	Ad0214	emerald	688	644	0.0639535
Ad0019	common	Ad0025	common	930	3	0.996774
Ad0019	common	Ad0214	emerald	688	644	0.0639535
Ad0019	common	Ad0024	emerald	860	805	0.0639535
Ad0019	common	Ad0029	common	920	1	0.998913
Ad0019	common	Ad0030	common	931	4	0.995704
Ad0019	common	Ad0213	emerald	750	702	0.064
Ad0019	common	Ad0507	emerald	859	804	0.0640279
Ad0019	common	Ad0214	emerald	687	643	0.0640466
Ad0020	emerald	Ad0279	emerald	746	300	0.597855
Ad0020	emerald	Ad0369	emerald	746	299	0.599196
Ad0020	emerald	Ad0507	emerald	777	311	0.599743
Ad0020	emerald	Ad0025	common	862	806	0.0649652
Ad0020	emerald	Ad0034	emerald	720	288	0.6
Ad0020	emerald	Ad0279	emerald	775	310	0.6
Ad0020	emerald	Ad0029	common	852	794	0.0680751
Ad0020	emerald	Ad0030	common	864	809	0.0636574
Ad0020	emerald	Ad0284	emerald	726	290	0.600551
Ad0020	emerald	Ad0279	emerald	779	311	0.60077
Ad0020	emerald	Ad0279	emerald	674	269	0.60089
Ad0022	emerald	Ad0017	emerald	772	308	0.601036
Ad0022	emerald	Ad0351	emerald	770	307	0.601299
Ad0022	emerald	Ad0025	common	873	817	0.0641466
Ad0022	emerald	Ad0367	emerald	768	306	0.601562
Ad0022	emerald	Ad0022	emerald	779	310	0.602054
Ad0022	emerald	Ad0029	common	865	810	0.0635838
Ad0022	emerald	Ad0030	common	876	821	0.0627854
Ad0022	emerald	Ad0034	emerald	666	265	0.602102
Ad0022	emerald	Ad0279	emerald	748	297	0.602941
Ad0022	emerald	Ad0034	emerald	766	304	0.603133
Ad0023	emerald	Ad0284	emerald	774	307	0.603359
Ad0023	emerald	Ad0025	common	860	793	0.077907
Ad0023	emerald	Ad0022	emerald	777	308	0.603604
Ad0023	emerald	Ad0284	emerald	747	296	0.603748
Ad0023	emerald	Ad0029	common	854	787	0.0784543
Ad0023	emerald	Ad0030	common	863	797	0.0764774
Ad0023	emerald	Ad0367	emerald	644	255	0.604037
Ad0023	emerald	Ad0035	emerald	768	304	0.604167
Ad0023	emerald	Ad0284	emerald	776	307	0.604381
Ad0024	emerald	Ad0025	common	871	815	0.0642939
Ad0024	emerald	Ad0284	emerald	526	208	0.604563
Ad0024	emerald	Ad0034	emerald	762	301	0.604987
Ad0024	emerald	Ad0029	common	860	802	0.0674419
Ad0024	emerald	Ad0030	common	873	818	0.0630011
Ad0024	emerald	Ad0034	emerald	762	301	0.604987
Ad0024	emerald	Ad0368	emerald	775	306	0.605161
Ad0024	emerald	Ad0351	emerald	771	304	0.605707
Ad0025	common	Ad0214	emerald	687	643	0.0640466
Ad0025	common	Ad0214	emerald	687	643	0.0640466
Ad0025	common	Ad0029	common	924	1	0.998918
Ad0025	common	Ad0030	common	942	3	0.996815
Ad0025	common	Ad0214	emerald	687	643	0.0640466
Ad0025	common	Ad0022	emerald	874	818	0.0640732
Ad0025	common	Ad0510	emerald	874	818	0.0640732
Ad0026	emerald	Ad0368	emerald	771	304	0.605707
Ad0026	emerald	Ad0029	common	845	784	0.0721893
Ad0026	emerald	Ad0030	common	855	798	0.0666667
Ad0026	emerald	Ad0032	emerald	718	283	0.60585
Ad0026	emerald	Ad0017	emerald	774	305	0.605943
Ad0026	emerald	Ad0034	emerald	737	290	0.606513
Ad0027	emerald	Ad0029	common	849	791	0.0683157
Ad0027	emerald	Ad0030	common	862	806	0.0649652
Ad0027	emerald	Ad0362	emerald	765	301	0.606536
Ad0027	emerald	Ad0034	emerald	732	288	0.606557
Ad0027	emerald	Ad0034	emerald	735	289	0.606803
Ad0029	common	Ad0030	common	926	2	0.99784
Ad0029	common	Ad0022	emerald	874	818	0.0640732
Ad0029	common	Ad0367	emerald	827	774	0.0640871
Ad0029	common	Ad0214	emerald	686	642	0.0641399
Ad0030	common	Ad0022	emerald	873	817	0.0641466
Ad0030	common	Ad0367	emerald	826	773	0.0641646
Ad0030	common	Ad0368	emerald	826	773	0.0641646
Ad0032	emerald	Ad0034	emerald	763	300	0.606815
Ad0032	emerald	Ad0284	emerald	678	266	0.60767
Ad0034	emerald	Ad0367	emerald	791	310	0.608091
Ad0037	common	Ad0002	common	897	7	0.992196
Ad0037	common	Ad0003	common	928	3	0.996767
Ad0037	common	Ad0004	common	935	0	1
Ad0037	common	Ad0009	common	885	7	0.99209
Ad0037	common	Ad0010	common	859	15	0.982538
Ad0037	common	Ad0012	common	908	0	1
Ad0037	common	Ad0013	common	927	0	1
Ad0037	common	Ad0015	common	926	1	0.99892
Ad0037	common	Ad0212	emerald	857	802	0.0641774
Ad0037	common	Ad0018	common	921	0	1
Ad0037	common	Ad0019	common	929	1	0.998924
Ad0037	common	Ad0507	emerald	857	802	0.0641774
Ad0037	common	Ad0022	emerald	841	787	0.0642093
Ad0037	common	Ad0022	emerald	872	816	0.0642202
Ad0037	common	Ad0510	emerald	872	816	0.0642202
Ad0037	common	Ad0025	common	937	1	0.998933
Ad0037	common	Ad0214	emerald	685	641	0.0642336
Ad0037	common	Ad0214	emerald	685	641	0.0642336
Ad0037	common	Ad0029	common	922	0	1
Ad0037	common	Ad0030	common	939	2	0.99787
Ad0037	common	Ad0214	emerald	685	641	0.0642336
Ad0037	common	Ad0214	emerald	685	641	0.0642336
Ad0037	common	Ad0122	emerald	778	728	0.0642674
Ad0037	common	Ad0038	common	940	0	1
Ad0037	common	Ad0039	common	926	0	1
Ad0037	common	Ad0040	common	940	0	1
Ad0037	common	Ad0041	common	931	0	1
Ad0037	common	Ad0042	common	913	1	0.998905
Ad0037	common	Ad0043	common	895	0	1
Ad0037	common	Ad0044	common	903	0	1
Ad0037	common	Ad0045	common	932	0	1
Ad0037	common	Ad0046	common	906	1	0.998896
Ad0037	common	Ad0047	common	869	0	1
Ad0037	common	Ad0048	common	888	1	0.998874
Ad0037	common	Ad0050	common	939	8	0.99148
Ad0037	common	Ad0052	common	906	1	0.998896
Ad0037	common	Ad0053	common	938	0	1
Ad0037	common	Ad0055	common	940	0	1
Ad0037	common	Ad0058	common	906	2	0.997792
Ad0037	common	Ad0059	common	938	0	1
Ad0037	common	Ad0060	common	901	1	0.99889
Ad0037	common	Ad0061	common	887	2	0.997745
Ad0037	common	Ad0062	common	931	2	0.997852
Ad0037	common	Ad0063	common	873	0	1
Ad0037	common	Ad0064	common	870	0	1
Ad0037	common	Ad0065	common	896	1	0.998884
Ad0037	common	Ad0066	common	918	0	1
Ad0037	common	Ad0067	common	893	0	1
Ad0037	common	Ad0068	common	938	0	1
Ad0037	common	Ad0069	common	937	0	1
Ad0037	common	Ad0070	common	907	0	1
Ad0037	common	Ad0071	common	919	2	0.997824
Ad0037	common	Ad0072	common	900	0	1
Ad0037	common	Ad0073	common	893	1	0.99888
Ad0037	common	Ad0074	common	938	0	1
Ad0037	common	Ad0075	common	918	4	0.995643
Ad0037	common	Ad0077	common	916	0	1
Ad0037	common	Ad0078	common	938	2	0.997868
Ad0037	common	Ad0079	common	918	1	0.998911
Ad0037	common	Ad0080	common	932	0	1
Ad0037	common	Ad0081	common	939	8	0.99148
Ad0037	common	Ad0082	common	939	1	0.998935
Ad0037	common	Ad0083	common	916	2	0.997817
Ad0037	common	Ad0084	common	938	1	0.998934
Ad0037	common	Ad0085	common	936	0	1
Ad0037	common	Ad0086	common	926	1	0.99892
Ad0037	common	Ad0087	common	901	0	1
Ad0037	common	Ad0088	common	845	0	1
Ad0037	common	Ad0089	common	884	1	0.998869
Ad0037	common	Ad0090	common	885	0	1
Ad0037	common	Ad0101	common	684	1	0.998538
Ad0037	common	Ad0022	emerald	840	786	0.0642857
Ad0037	common	Ad0135	common	933	4	0.995713
Ad0037	common	Ad0001	common	928	0	1
Ad0037	common	Ad0510	emerald	840	786	0.0642857
Ad0037	common	Ad0369	emerald	762	713	0.0643045
Ad0037	common	Ad0367	emerald	824	771	0.0643204
Ad0037	common	Ad0204	common	892	5	0.994395
Ad0037	common	Ad0020	emerald	855	800	0.0643275
Ad0037	common	Ad0510	emerald	855	800	0.0643275
Ad0037	common	Ad0213	emerald	746	698	0.0643432
Ad0037	common	Ad0122	emerald	777	727	0.0643501
Ad0037	common	Ad0024	emerald	870	814	0.0643678
Ad0037	common	Ad0237	common	884	1	0.998869
Ad0037	common	Ad0024	emerald	870	814	0.0643678
Ad0037	common	Ad0024	emerald	870	814	0.0643678
Ad0037	common	Ad0024	emerald	870	814	0.0643678
Ad0037	common	Ad0213	emerald	761	712	0.064389
Ad0037	common	Ad0027	emerald	854	799	0.0644028
Ad0037	common	Ad0369	emerald	760	711	0.0644737
Ad0037	common	Ad0351	emerald	822	769	0.0644769
Ad0037	common	Ad0510	emerald	853	798	0.0644783
Ad0037	common	Ad0020	emerald	853	798	0.0644783
Ad0037	common	Ad0027	emerald	853	798	0.0644783
Ad0037	common	Ad0020	emerald	853	798	0.0644783
Ad0037	common	Ad0024	emerald	868	812	0.0645161
Ad0037	common	Ad0369	emerald	775	725	0.0645161
Ad0037	common	Ad0369	emerald	775	725	0.0645161
Ad0037	common	Ad0510	emerald	868	812	0.0645161
Ad0037	common	Ad0212	emerald	852	797	0.064554
Ad0037	common	Ad0351	emerald	821	768	0.0645554
Ad0037	common	Ad0213	emerald	759	710	0.0645586
Ad0037	common	Ad0507	emerald	867	811	0.0645905
Ad0037	common	Ad0507	emerald	867	811	0.0645905
Ad0037	common	Ad0507	emerald	867	811	0.0645905
Ad0037	common	Ad0507	emerald	867	811	0.0645905
Ad0037	common	Ad0369	emerald	774	724	0.0645995
Ad0037	common	Ad0369	emerald	774	724	0.0645995
Ad0037	common	Ad0213	emerald	774	724	0.0645995
Ad0037	common	Ad0369	emerald	774	724	0.0645995
Ad0037	common	Ad0213	emerald	774	724	0.0645995
Ad0037	common	Ad0369	emerald	774	724	0.0645995
Ad0037	common	Ad0213	emerald	773	723	0.0646831
Ad0037	common	Ad0213	emerald	773	723	0.0646831
Ad0037	common	Ad0529	common	873	0	1
Ad0037	common	Ad0530	common	888	0	1
Ad0037	common	Ad0531	common	846	0	1
Ad0038	common	Ad0002	common	898	8	0.991091
Ad0038	common	Ad0003	common	931	4	0.995704
Ad0038	common	Ad0004	common	937	1	0.998933
Ad0038	common	Ad0009	common	885	10	0.988701
Ad0038	common	Ad0010	common	859	15	0.982538
Ad0038	common	Ad0012	common	908	1	0.998899
Ad0038	common	Ad0013	common	927	1	0.998921
Ad0038	common	Ad0015	common	927	2	0.997843
Ad0038	common	Ad0213	emerald	773	723	0.0646831
Ad0038	common	Ad0018	common	923	0	1
Ad0038	common	Ad0019	common	931	1	0.998926
Ad0038	common	Ad0213	emerald	773	723	0.0646831
Ad0038	common	Ad0213	emerald	773	723	0.0646831
Ad0038	common	Ad0213	emerald	773	723	0.0646831
Ad0038	common	Ad0027	emerald	850	795	0.0647059
Ad0038	common	Ad0025	common	939	2	0.99787
Ad0038	common	Ad0351	emerald	819	766	0.0647131
Ad0038	common	Ad0351	emerald	819	766	0.0647131
Ad0038	common	Ad0029	common	924	0	1
Ad0038	common	Ad0030	common	942	2	0.997877
Ad0038	common	Ad0022	emerald	819	766	0.0647131
Ad0038	common	Ad0022	emerald	865	809	0.0647399
Ad0038	common	Ad0022	emerald	865	809	0.0647399
Ad0038	common	Ad0039	common	928	1	0.998922
Ad0038	common	Ad0040	common	944	0	1
Ad0038	common	Ad0041	common	932	0	1
Ad0038	common	Ad0042	common	913	1	0.998905
Ad0038	common	Ad0043	common	895	0	1
Ad0038	common	Ad0044	common	903	0	1
Ad0038	common	Ad0045	common	932	1	0.998927
Ad0038	common	Ad0046	common	906	1	0.998896
Ad0038	common	Ad0047	common	869	0	1
Ad0038	common	Ad0048	common	888	2	0.997748
Ad0038	common	Ad0050	common	942	8	0.991507
Ad0038	common	Ad0052	common	906	0	1
Ad0038	common	Ad0053	common	941	0	1
Ad0038	common	Ad0055	common	943	0	1
Ad0038	common	Ad0058	common	907	1	0.998897
Ad0038	common	Ad0059	common	941	0	1
Ad0038	common	Ad0060	common	901	1	0.99889
Ad0038	common	Ad0061	common	887	1	0.998873
Ad0038	common	Ad0062	common	933	2	0.997856
Ad0038	common	Ad0063	common	873	0	1
Ad0038	common	Ad0064	common	870	0	1
Ad0038	common	Ad0065	common	896	2	0.997768
Ad0038	common	Ad0066	common	920	0	1
Ad0038	common	Ad0067	common	894	0	1
Ad0038	common	Ad0068	common	941	0	1
Ad0038	common	Ad0069	common	939	0	1
Ad0038	common	Ad0070	common	907	0	1
Ad0038	common	Ad0071	common	919	1	0.998912
Ad0038	common	Ad0072	common	900	0	1
Ad0038	common	Ad0073	common	893	2	0.99776
Ad0038	common	Ad0074	common	942	0	1
Ad0038	common	Ad0075	common	918	6	0.993464
Ad0038	common	Ad0077	common	916	1	0.998908
Ad0038	common	Ad0078	common	941	2	0.997875
Ad0038	common	Ad0079	common	918	0	1
Ad0038	common	Ad0080	common	933	0	1
Ad0038	common	Ad0081	common	944	9	0.990466
Ad0038	common	Ad0082	common	942	1	0.998938
Ad0038	common	Ad0083	common	916	1	0.998908
Ad0038	common	Ad0084	common	941	0	1
Ad0038	common	Ad0085	common	938	0	1
Ad0038	common	Ad0086	common	926	2	0.99784
Ad0038	common	Ad0087	common	901	0	1
Ad0038	common	Ad0088	common	845	1	0.998817
Ad0038	common	Ad0089	common	884	1	0.998869
Ad0038	common	Ad0090	common	885	0	1
Ad0038	common	Ad0101	common	684	4	0.994152
Ad0038	common	Ad0022	emerald	865	809	0.0647399
Ad0038	common	Ad0135	common	935	5	0.994652
Ad0038	common	Ad0001	common	930	0	1
Ad0038	common	Ad0507	emerald	865	809	0.0647399
Ad0038	common	Ad0368	emerald	834	780	0.0647482
Ad0038	common	Ad0362	emerald	803	751	0.0647572
Ad0038	common	Ad0204	common	892	6	0.993274
Ad0038	common	Ad0362	emerald	803	751	0.0647572
Ad0038	common	Ad0214	emerald	679	635	0.0648012
Ad0038	common	Ad0510	emerald	864	808	0.0648148
Ad0038	common	Ad0510	emerald	864	808	0.0648148
Ad0038	common	Ad0368	emerald	833	779	0.0648259
Ad0038	common	Ad0237	common	884	1	0.998869
Ad0038	common	Ad0022	emerald	879	822	0.0648464
Ad0038	common	Ad0213	emerald	771	721	0.0648508
Ad0038	common	Ad0213	emerald	771	721	0.0648508
Ad0038	common	Ad0510	emerald	848	793	0.0648585
Ad0038	common	Ad0351	emerald	817	764	0.0648715
Ad0038	common	Ad0351	emerald	817	764	0.0648715
Ad0038	common	Ad0024	emerald	862	806	0.0649652
Ad0038	common	Ad0368	emerald	831	777	0.0649819
Ad0038	common	Ad0213	emerald	754	705	0.0649867
Ad0038	common	Ad0362	emerald	800	748	0.065
Ad0038	common	Ad0362	emerald	800	748	0.065
Ad0038	common	Ad0351	emerald	800	748	0.065
Ad0038	common	Ad0369	emerald	769	719	0.0650195
Ad0038	common	Ad0369	emerald	769	719	0.0650195
Ad0038	common	Ad0020	emerald	861	805	0.0650407
Ad0038	common	Ad0020	emerald	861	805	0.0650407
Ad0038	common	Ad0020	emerald	861	805	0.0650407
Ad0038	common	Ad0020	emerald	861	805	0.0650407
Ad0038	common	Ad0362	emerald	799	747	0.0650814
Ad0038	common	Ad0362	emerald	799	747	0.0650814
Ad0038	common	Ad0213	emerald	768	718	0.0651042
Ad0038	common	Ad0213	emerald	768	718	0.0651042
Ad0038	common	Ad0213	emerald	768	718	0.0651042
Ad0038	common	Ad0213	emerald	768	718	0.0651042
Ad0038	common	Ad0022	emerald	860	804	0.0651163
Ad0038	common	Ad0368	emerald	829	775	0.0651387
Ad0038	common	Ad0367	emerald	829	775	0.0651387
Ad0038	common	Ad0368	emerald	829	775	0.0651387
Ad0038	common	Ad0024	emerald	875	818	0.0651429
Ad0038	common	Ad0022	emerald	844	789	0.0651659
Ad0038	common	Ad0529	common	873	0	1
Ad0038	common	Ad0530	common	889	0	1
Ad0038	common	Ad0531	common	846	0	1
Ad0039	common	Ad0002	common	896	7	0.992188
Ad0039	common	Ad0003	common	919	4	0.995647
Ad0039	common	Ad0004	common	926	1	0.99892
Ad0039	common	Ad0009	common	885	9	0.989831
Ad0039	common	Ad0010	common	857	15	0.982497
Ad0039	common	Ad0012	common	906	1	0.998896
Ad0039	common	Ad0013	common	919	1	0.998912
Ad0039	common	Ad0015	common	917	2	0.997819
Ad0039	common	Ad0024	emerald	859	803	0.0651921
Ad0039	common	Ad0018	common	916	1	0.998908
Ad0039	common	Ad0019	common	921	2	0.997828
Ad0039	common	Ad0027	emerald	859	803	0.0651921
Ad0039	common	Ad0020	emerald	859	803	0.0651921
Ad0039	common	Ad0212	emerald	859	803	0.0651921
Ad0039	common	Ad0027	emerald	859	803	0.0651921
Ad0039	common	Ad0025	common	925	2	0.997838
Ad0039	common	Ad0027	emerald	859	803	0.0651921
Ad0039	common	Ad0022	emerald	874	817	0.0652174
Ad0039	common	Ad0029	common	915	1	0.998907
Ad0039	common	Ad0030	common	927	3	0.996764
Ad0039	common	Ad0367	emerald	828	774	0.0652174
Ad0039	common	Ad0022	emerald	874	817	0.0652174
Ad0039	common	Ad0214	emerald	690	645	0.0652174
Ad0039	common	Ad0040	common	929	2	0.997847
Ad0039	common	Ad0041	common	927	1	0.998921
Ad0039	common	Ad0042	common	912	0	1
Ad0039	common	Ad0043	common	894	0	1
Ad0039	common	Ad0044	common	901	0	1
Ad0039	common	Ad0045	common	925	2	0.997838
Ad0039	common	Ad0046	common	903	1	0.998893
Ad0039	common	Ad0047	common	868	0	1
Ad0039	common	Ad0048	common	887	0	1
Ad0039	common	Ad0050	common	926	9	0.990281
Ad0039	common	Ad0052	common	902	1	0.998891
Ad0039	common	Ad0053	common	926	0	1
Ad0039	common	Ad0055	common	927	0	1
Ad0039	common	Ad0058	common	906	2	0.997792
Ad0039	common	Ad0059	common	927	0	1
Ad0039	common	Ad0060	common	898	1	0.998886
Ad0039	common	Ad0061	common	886	3	0.996614
Ad0039	common	Ad0062	common	923	3	0.99675
Ad0039	common	Ad0063	common	873	0	1
Ad0039	common	Ad0064	common	869	0	1
Ad0039	common	Ad0065	common	895	0	1
Ad0039	common	Ad0066	common	913	1	0.998905
Ad0039	common	Ad0067	common	894	1	0.998881
Ad0039	common	Ad0068	common	927	2	0.997843
Ad0039	common	Ad0069	common	927	2	0.997843
Ad0039	common	Ad0070	common	905	0	1
Ad0039	common	Ad0071	common	914	1	0.998906
Ad0039	common	Ad0072	common	898	1	0.998886
Ad0039	common	Ad0073	common	893	1	0.99888
Ad0039	common	Ad0074	common	926	0	1
Ad0039	common	Ad0075	common	915	5	0.994536
Ad0039	common	Ad0077	common	912	1	0.998904
Ad0039	common	Ad0078	common	928	3	0.996767
Ad0039	common	Ad0079	common	915	0	1
Ad0039	common	Ad0080	common	925	1	0.998919
Ad0039	common	Ad0081	common	928	8	0.991379
Ad0039	common	Ad0082	common	927	2	0.997843
Ad0039	common	Ad0083	common	913	0	1
Ad0039	common	Ad0084	common	926	2	0.99784
Ad0039	common	Ad0085	common	926	1	0.99892
Ad0039	common	Ad0086	common	921	2	0.997828
Ad0039	common	Ad0087	common	900	0	1
Ad0039	common	Ad0088	common	844	0	1
Ad0039	common	Ad0089	common	882	2	0.997732
Ad0039	common	Ad0090	common	885	0	1
Ad0039	common	Ad0101	common	684	1	0.998538
Ad0039	common	Ad0022	emerald	874	817	0.0652174
Ad0039	common	Ad0135	common	921	5	0.994571
Ad0039	common	Ad0001	common	920	1	0.998913
Ad0039	common	Ad0214	emerald	690	645	0.0652174
Ad0039	common	Ad0367	emerald	828	774	0.0652174
Ad0039	common	Ad0208	emerald	751	702	0.0652463
Ad0039	common	Ad0204	common	890	7	0.992135
Ad0039	common	Ad0212	emerald	858	802	0.0652681
Ad0039	common	Ad0027	emerald	858	802	0.0652681
Ad0039	common	Ad0027	emerald	858	802	0.0652681
Ad0039	common	Ad0369	emerald	766	716	0.0652742
Ad0039	common	Ad0022	emerald	873	816	0.0652921
Ad0039	common	Ad0237	common	884	2	0.997738
Ad0039	common	Ad0367	emerald	827	773	0.0652963
Ad0039	common	Ad0214	emerald	689	644	0.065312
Ad0039	common	Ad0510	emerald	842	787	0.0653207
Ad0039	common	Ad0510	emerald	857	801	0.0653442
Ad0039	common	Ad0213	emerald	765	715	0.0653595
Ad0039	common	Ad0369	emerald	765	715	0.0653595
Ad0039	common	Ad0214	emerald	688	643	0.065407
Ad0039	common	Ad0214	emerald	688	643	0.065407
Ad0039	common	Ad0027	emerald	856	800	0.0654206
Ad0039	common	Ad0212	emerald	856	800	0.0654206
Ad0039	common	Ad0510	emerald	856	800	0.0654206
Ad0039	common	Ad0510	emerald	856	800	0.0654206
Ad0039	common	Ad0022	emerald	871	814	0.065442
Ad0039	common	Ad0024	emerald	871	814	0.065442
Ad0039	common	Ad0213	emerald	764	714	0.065445
Ad0039	common	Ad0122	emerald	779	728	0.0654685
Ad0039	common	Ad0122	emerald	779	728	0.0654685
Ad0039	common	Ad0022	emerald	840	785	0.0654762
Ad0039	common	Ad0214	emerald	687	642	0.0655022
Ad0039	common	Ad0214	emerald	687	642	0.0655022
Ad0039	common	Ad0214	emerald	687	642	0.0655022
Ad0039	common	Ad0367	emerald	809	756	0.065513
Ad0039	common	Ad0024	emerald	870	813	0.0655172
Ad0039	common	Ad0369	emerald	763	713	0.0655308
Ad0039	common	Ad0024	emerald	854	798	0.0655738
Ad0039	common	Ad0362	emerald	793	741	0.0655738
Ad0039	common	Ad0212	emerald	854	798	0.0655738
Ad0039	common	Ad0510	emerald	869	812	0.0655926
Ad0039	common	Ad0510	emerald	869	812	0.0655926
Ad0039	common	Ad0024	emerald	869	812	0.0655926
Ad0039	common	Ad0529	common	873	1	0.998855
Ad0039	common	Ad0530	common	883	0	1
Ad0039	common	Ad0531	common	845	0	1
Ad0040	common	Ad0002	common	898	7	0.992205
Ad0040	common	Ad0003	common	930	8	0.991398
Ad0040	common	Ad0004	common	937	1	0.998933
Ad0040	common	Ad0009	common	885	8	0.99096
Ad0040	common	Ad0010	common	859	17	0.98021
Ad0040	common	Ad0012	common	908	2	0.997797
Ad0040	common	Ad0013	common	927	0	1
Ad0040	common	Ad0015	common	927	1	0.998921
Ad0040	common	Ad0369	emerald	747	698	0.0655957
Ad0040	common	Ad0018	common	923	0	1
Ad0040	common	Ad0019	common	931	2	0.997852
Ad0040	common	Ad0214	emerald	686	641	0.0655977
Ad0040	common	Ad0214	emerald	686	641	0.0655977
Ad0040	common	Ad0214	emerald	686	641	0.0655977
Ad0040	common	Ad0213	emerald	762	712	0.0656168
Ad0040	common	Ad0025	common	939	2	0.99787
Ad0040	common	Ad0215	emerald	838	783	0.0656325
Ad0040	common	Ad0510	emerald	838	783	0.0656325
Ad0040	common	Ad0029	common	924	0	1
Ad0040	common	Ad0030	common	943	3	0.996819
Ad0040	common	Ad0122	emerald	777	726	0.0656371
Ad0040	common	Ad0020	emerald	853	797	0.0656506
Ad0040	common	Ad0027	emerald	853	797	0.0656506
Ad0040	common	Ad0041	common	933	0	1
Ad0040	common	Ad0042	common	913	0	1
Ad0040	common	Ad0043	common	895	1	0.998883
Ad0040	common	Ad0044	common	903	0	1
Ad0040	common	Ad0045	common	932	1	0.998927
Ad0040	common	Ad0046	common	906	2	0.997792
Ad0040	common	Ad0047	common	869	0	1
Ad0040	common	Ad0048	common	888	1	0.998874
Ad0040	common	Ad0050	common	943	8	0.991516
Ad0040	common	Ad0052	common	906	0	1
Ad0040	common	Ad0053	common	942	0	1
Ad0040	common	Ad0055	common	945	0	1
Ad0040	common	Ad0058	common	907	2	0.997795
Ad0040	common	Ad0059	common	942	0	1
Ad0040	common	Ad0060	common	901	2	0.99778
Ad0040	common	Ad0061	common	887	2	0.997745
Ad0040	common	Ad0062	common	933	1	0.998928
Ad0040	common	Ad0063	common	873	1	0.998855
Ad0040	common	Ad0064	common	870	0	1
Ad0040	common	Ad0065	common	896	1	0.998884
Ad0040	common	Ad0066	common	920	2	0.997826
Ad0040	common	Ad0067	common	894	0	1
Ad0040	common	Ad0068	common	941	0	1
Ad0040	common	Ad0069	common	941	1	0.998937
Ad0040	common	Ad0070	common	907	0	1
Ad0040	common	Ad0071	common	919	2	0.997824
Ad0040	common	Ad0072	common	900	0	1
Ad0040	common	Ad0073	common	893	3	0.996641
Ad0040	common	Ad0074	common	941	0	1
Ad0040	common	Ad0075	common	918	6	0.993464
Ad0040	common	Ad0077	common	916	2	0.997817
Ad0040	common	Ad0078	common	943	3	0.996819
Ad0040	common	Ad0079	common	918	0	1
Ad0040	common	Ad0080	common	934	1	0.998929
Ad0040	common	Ad0081	common	946	9	0.990486
Ad0040	common	Ad0082	common	943	2	0.997879
Ad0040	common	Ad0083	common	916	2	0.997817
Ad0040	common	Ad0084	common	942	1	0.998938
Ad0040	common	Ad0085	common	938	0	1
Ad0040	common	Ad0086	common	926	1	0.99892
Ad0040	common	Ad0087	common	901	0	1
Ad0040	common	Ad0088	common	845	0	1
Ad0040	common	Ad0089	common	884	1	0.998869
Ad0040	common	Ad0090	common	885	1	0.99887
Ad0040	common	Ad0101	common	684	5	0.99269
Ad0040	common	Ad0507	emerald	868	811	0.0656682
Ad0040	common	Ad0135	common	935	5	0.994652
Ad0040	common	Ad0001	common	930	0	1
Ad0040	common	Ad0022	emerald	868	811	0.0656682
Ad0040	common	Ad0208	emerald	746	697	0.0656836
Ad0040	common	Ad0367	emerald	822	768	0.0656934
Ad0040	common	Ad0204	common	892	7	0.992152
Ad0040	common	Ad0369	emerald	761	711	0.065703
Ad0040	common	Ad0213	emerald	761	711	0.065703
Ad0040	common	Ad0122	emerald	776	725	0.0657216
Ad0040	common	Ad0369	emerald	776	725	0.0657216
Ad0040	common	Ad0369	emerald	776	725	0.0657216
Ad0040	common	Ad0237	common	884	2	0.997738
Ad0040	common	Ad0507	emerald	867	810	0.0657439
Ad0040	common	Ad0213	emerald	760	710	0.0657895
Ad0040	common	Ad0369	emerald	760	710	0.0657895
Ad0040	common	Ad0024	emerald	836	781	0.0657895
Ad0040	common	Ad0020	emerald	851	795	0.0658049
Ad0040	common	Ad0213	emerald	775	724	0.0658065
Ad0040	common	Ad0369	emerald	775	724	0.0658065
Ad0040	common	Ad0213	emerald	775	724	0.0658065
Ad0040	common	Ad0020	emerald	866	809	0.0658199
Ad0040	common	Ad0507	emerald	866	809	0.0658199
Ad0040	common	Ad0351	emerald	820	766	0.0658537
Ad0040	common	Ad0351	emerald	820	766	0.0658537
Ad0040	common	Ad0351	emerald	820	766	0.0658537
Ad0040	common	Ad0024	emerald	835	780	0.0658683
Ad0040	common	Ad0213	emerald	774	723	0.0658915
Ad0040	common	Ad0369	emerald	774	723	0.0658915
Ad0040	common	Ad0369	emerald	774	723	0.0658915
Ad0040	common	Ad0022	emerald	865	808	0.065896
Ad0040	common	Ad0351	emerald	804	751	0.0659204
Ad0040	common	Ad0351	emerald	819	765	0.0659341
Ad0040	common	Ad0510	emerald	834	779	0.0659472
Ad0040	common	Ad0027	emerald	849	793	0.06596
Ad0040	common	Ad0212	emerald	849	793	0.06596
Ad0040	common	Ad0213	emerald	773	722	0.0659767
Ad0040	common	Ad0368	emerald	833	778	0.0660264
Ad0040	common	Ad0507	emerald	833	778	0.0660264
Ad0040	common	Ad0022	emerald	848	792	0.0660377
Ad0040	common	Ad0213	emerald	757	707	0.0660502
Ad0040	common	Ad0369	emerald	772	721	0.0660622
Ad0040	common	Ad0362	emerald	787	735	0.0660737
Ad0040	common	Ad0529	common	873	1	0.998855
Ad0040	common	Ad0530	common	889	0	1
Ad0040	common	Ad0531	common	846	0	1
Ad0041	common	Ad0002	common	897	8	0.991081
Ad0041	common	Ad0003	common	924	3	0.996753
Ad0041	common	Ad0004	common	931	0	1
Ad0041	common	Ad0009	common	884	7	0.992081
Ad0041	common	Ad0010	common	858	17	0.980186
Ad0041	common	Ad0012	common	906	0	1
Ad0041	common	Ad0013	common	923	0	1
Ad0041	common	Ad0015	common	923	1	0.998917
Ad0041	common	Ad0362	emerald	802	749	0.0660848
Ad0041	common	Ad0018	common	919	1	0.998912
Ad0041	common	Ad0019	common	924	1	0.998918
Ad0041	common	Ad0367	emerald	802	749	0.0660848
Ad0041	common	Ad0367	emerald	802	749	0.0660848
Ad0041	common	Ad0367	emerald	817	763	0.0660955
Ad0041	common	Ad0368	emerald	832	777	0.0661058
Ad0041	common	Ad0025	common	930	1	0.998925
Ad0041	common	Ad0510	emerald	832	777	0.0661058
Ad0041	common	Ad0017	emerald	832	777	0.0661058
Ad0041	common	Ad0029	common	920	0	1
Ad0041	common	Ad0030	common	932	2	0.997854
Ad0041	common	Ad0215	emerald	832	777	0.0661058
Ad0041	common	Ad0020	emerald	847	791	0.0661157
Ad0041	common	Ad0022	emerald	847	791	0.0661157
Ad0041	common	Ad0042	common	912	0	1
Ad0041	common	Ad0043	common	895	0	1
Ad0041	common	Ad0044	common	902	0	1
Ad0041	common	Ad0045	common	927	0	1
Ad0041	common	Ad0046	common	903	1	0.998893
Ad0041	common	Ad0047	common	869	0	1
Ad0041	common	Ad0048	common	888	0	1
Ad0041	common	Ad0050	common	932	8	0.991416
Ad0041	common	Ad0052	common	905	1	0.998895
Ad0041	common	Ad0053	common	932	0	1
Ad0041	common	Ad0055	common	932	0	1
Ad0041	common	Ad0058	common	905	1	0.998895
Ad0041	common	Ad0059	common	930	1	0.998925
Ad0041	common	Ad0060	common	901	1	0.99889
Ad0041	common	Ad0061	common	887	2	0.997745
Ad0041	common	Ad0062	common	928	3	0.996767
Ad0041	common	Ad0063	common	873	0	1
Ad0041	common	Ad0064	common	870	0	1
Ad0041	common	Ad0065	common	896	0	1
Ad0041	common	Ad0066	common	915	0	1
Ad0041	common	Ad0067	common	893	0	1
Ad0041	common	Ad0068	common	931	0	1
Ad0041	common	Ad0069	common	932	0	1
Ad0041	common	Ad0070	common	906	0	1
Ad0041	common	Ad0071	common	917	2	0.997819
Ad0041	common	Ad0072	common	899	0	1
Ad0041	common	Ad0073	common	893	2	0.99776
Ad0041	common	Ad0074	common	932	0	1
Ad0041	common	Ad0075	common	915	7	0.99235
Ad0041	common	Ad0077	common	914	1	0.998906
Ad0041	common	Ad0078	common	932	3	0.996781
Ad0041	common	Ad0079	common	915	1	0.998907
Ad0041	common	Ad0080	common	929	1	0.998924
Ad0041	common	Ad0081	common	933	8	0.991426
Ad0041	common	Ad0082	common	932	1	0.998927
Ad0041	common	Ad0083	common	915	1	0.998907
Ad0041	common	Ad0084	common	931	1	0.998926
Ad0041	common	Ad0085	common	932	0	1
Ad0041	common	Ad0086	common	923	0	1
Ad0041	common	Ad0087	common	901	1	0.99889
Ad0041	common	Ad0088	common	845	1	0.998817
Ad0041	common	Ad0089	common	884	1	0.998869
Ad0041	common	Ad0090	common	885	0	1
Ad0041	common	Ad0101	common	684	1	0.998538
Ad0041	common	Ad0020	emerald	862	805	0.0661253
Ad0041	common	Ad0135	common	926	4	0.99568
Ad0041	common	Ad0001	common	924	1	0.998918
Ad0041	common	Ad0213	emerald	741	692	0.0661269
Ad0041	common	Ad0369	emerald	771	720	0.0661479
Ad0041	common	Ad0362	emerald	801	748	0.0661673
Ad0041	common	Ad0204	common	891	6	0.993266
Ad0041	common	Ad0362	emerald	801	748	0.0661673
Ad0041	common	Ad0362	emerald	801	748	0.0661673
Ad0041	common	Ad0368	emerald	831	776	0.0661853
Ad0041	common	Ad0367	emerald	831	776	0.0661853
Ad0041	common	Ad0368	emerald	831	776	0.0661853
Ad0041	common	Ad0237	common	884	1	0.998869
Ad0041	common	Ad0020	emerald	861	804	0.0662021
Ad0041	common	Ad0369	emerald	770	719	0.0662338
Ad0041	common	Ad0212	emerald	830	775	0.0662651
Ad0041	common	Ad0367	emerald	830	775	0.0662651
Ad0041	common	Ad0027	emerald	845	789	0.0662722
Ad0041	common	Ad0024	emerald	860	803	0.0662791
Ad0041	common	Ad0024	emerald	860	803	0.0662791
Ad0041	common	Ad0027	emerald	860	803	0.0662791
Ad0041	common	Ad0020	emerald	860	803	0.0662791
Ad0041	common	Ad0270	emerald	528	493	0.0662879
Ad0041	common	Ad0369	emerald	754	704	0.066313
Ad0041	common	Ad0369	emerald	769	718	0.0663199
Ad0041	common	Ad0362	emerald	799	746	0.0663329
Ad0041	common	Ad0351	emerald	799	746	0.0663329
Ad0041	common	Ad0351	emerald	799	746	0.0663329
Ad0041	common	Ad0367	emerald	814	760	0.0663391
Ad0041	common	Ad0368	emerald	814	760	0.0663391
Ad0041	common	Ad0367	emerald	814	760	0.0663391
Ad0041	common	Ad0510	emerald	814	760	0.0663391
Ad0041	common	Ad0020	emerald	829	774	0.066345
Ad0041	common	Ad0367	emerald	829	774	0.066345
Ad0041	common	Ad0024	emerald	844	788	0.0663507
Ad0041	common	Ad0213	emerald	768	717	0.0664062
Ad0041	common	Ad0367	emerald	828	773	0.0664251
Ad0041	common	Ad0027	emerald	828	773	0.0664251
Ad0041	common	Ad0367	emerald	828	773	0.0664251
Ad0041	common	Ad0024	emerald	843	787	0.0664294
Ad0041	common	Ad0024	emerald	843	787	0.0664294
Ad0041	common	Ad0027	emerald	858	801	0.0664336
Ad0041	common	Ad0027	emerald	858	801	0.0664336
Ad0041	common	Ad0529	common	873	0	1
Ad0041	common	Ad0530	common	886	0	1
Ad0041	common	Ad0531	common	846	0	1
Ad0042	common	Ad0002	common	890	7	0.992135
Ad0042	common	Ad0003	common	908	3	0.996696
Ad0042	common	Ad0004	common	912	0	1
Ad0042	common	Ad0009	common	878	6	0.993166
Ad0042	common	Ad0010	common	854	17	0.980094
Ad0042	common	Ad0012	common	897	0	1
Ad0042	common	Ad0013	common	907	2	0.997795
Ad0042	common	Ad0015	common	906	1	0.998896
Ad0042	common	Ad0022	emerald	873	815	0.0664376
Ad0042	common	Ad0018	common	905	1	0.998895
Ad0042	common	Ad0019	common	909	2	0.9978
Ad0042	common	Ad0510	emerald	647	604	0.0664606
Ad0042	common	Ad0208	emerald	752	702	0.0664894
Ad0042	common	Ad0208	emerald	752	702	0.0664894
Ad0042	common	Ad0213	emerald	767	716	0.0664928
Ad0042	common	Ad0025	common	911	1	0.998902
Ad0042	common	Ad0020	emerald	827	772	0.0665054
Ad0042	common	Ad0027	emerald	827	772	0.0665054
Ad0042	common	Ad0029	common	904	0	1
Ad0042	common	Ad0030	common	912	3	0.996711
Ad0042	common	Ad0368	emerald	827	772	0.0665054
Ad0042	common	Ad0367	emerald	827	772	0.0665054
Ad0042	common	Ad0414	emerald	842	786	0.0665083
Ad0042	common	Ad0043	common	892	1	0.998879
Ad0042	common	Ad0044	common	895	0	1
Ad0042	common	Ad0045	common	913	1	0.998905
Ad0042	common	Ad0046	common	899	3	0.996663
Ad0042	common	Ad0047	common	867	0	1
Ad0042	common	Ad0048	common	887	3	0.996618
Ad0042	common	Ad0050	common	912	8	0.991228
Ad0042	common	Ad0052	common	899	1	0.998888
Ad0042	common	Ad0053	common	912	0	1
Ad0042	common	Ad0055	common	913	0	1
Ad0042	common	Ad0058	common	898	1	0.998886
Ad0042	common	Ad0059	common	912	1	0.998904
Ad0042	common	Ad0060	common	896	2	0.997768
Ad0042	common	Ad0061	common	885	2	0.99774
Ad0042	common	Ad0062	common	910	2	0.997802
Ad0042	common	Ad0063	common	871	1	0.998852
Ad0042	common	Ad0064	common	868	0	1
Ad0042	common	Ad0065	common	892	0	1
Ad0042	common	Ad0066	common	901	0	1
Ad0042	common	Ad0067	common	888	0	1
Ad0042	common	Ad0068	common	912	1	0.998904
Ad0042	common	Ad0069	common	912	0	1
Ad0042	common	Ad0070	common	902	1	0.998891
Ad0042	common	Ad0071	common	906	1	0.998896
Ad0042	common	Ad0072	common	897	1	0.998885
Ad0042	common	Ad0073	common	888	1	0.998874
Ad0042	common	Ad0074	common	912	1	0.998904
Ad0042	common	Ad0075	common	906	6	0.993377
Ad0042	common	Ad0077	common	905	1	0.998895
Ad0042	common	Ad0078	common	912	3	0.996711
Ad0042	common	Ad0079	common	907	2	0.997795
Ad0042	common	Ad0080	common	911	0	1
Ad0042	common	Ad0081	common	912	9	0.990132
Ad0042	common	Ad0082	common	912	2	0.997807
Ad0042	common	Ad0083	common	908	0	1
Ad0042	common	Ad0084	common	911	1	0.998902
Ad0042	common	Ad0085	common	912	1	0.998904
Ad0042	common	Ad0086	common	911	0	1
Ad0042	common	Ad0087	common	898	0	1
Ad0042	common	Ad0088	common	845	0	1
Ad0042	common	Ad0089	common	879	2	0.997725
Ad0042	common	Ad0090	common	882	1	0.998866
Ad0042	common	Ad0101	common	684	2	0.997076
Ad0042	common	Ad0507	emerald	857	800	0.0665111
Ad0042	common	Ad0135	common	908	4	0.995595
Ad0042	common	Ad0001	common	906	0	1
Ad0042	common	Ad0212	emerald	857	800	0.0665111
Ad0042	common	Ad0510	emerald	857	800	0.0665111
Ad0042	common	Ad0212	emerald	857	800	0.0665111
Ad0042	common	Ad0204	common	886	5	0.994357
Ad0042	common	Ad0212	emerald	857	800	0.0665111
Ad0042	common	Ad0022	emerald	857	800	0.0665111
Ad0042	common	Ad0507	emerald	872	814	0.0665138
Ad0042	common	Ad0213	emerald	766	715	0.0665796
Ad0042	common	Ad0369	emerald	766	715	0.0665796
Ad0042	common	Ad0237	common	881	2	0.99773
Ad0042	common	Ad0351	emerald	811	757	0.0665845
Ad0042	common	Ad0367	emerald	826	771	0.066586
Ad0042	common	Ad0507	emerald	841	785	0.0665874
Ad0042	common	Ad0414	emerald	841	785	0.0665874
Ad0042	common	Ad0212	emerald	856	799	0.0665888
Ad0042	common	Ad0022	emerald	856	799	0.0665888
Ad0042	common	Ad0215	emerald	840	784	0.0666667
Ad0042	common	Ad0022	emerald	870	812	0.0666667
Ad0042	common	Ad0208	emerald	750	700	0.0666667
Ad0042	common	Ad0284	emerald	780	728	0.0666667
Ad0042	common	Ad0507	emerald	840	784	0.0666667
Ad0042	common	Ad0213	emerald	765	714	0.0666667
Ad0042	common	Ad0507	emerald	840	784	0.0666667
Ad0042	common	Ad0122	emerald	765	714	0.0666667
Ad0042	common	Ad0208	emerald	750	700	0.0666667
Ad0042	common	Ad0367	emerald	825	770	0.0666667
Ad0042	common	Ad0024	emerald	869	811	0.0667434
Ad0042	common	Ad0026	emerald	854	797	0.0667447
Ad0042	common	Ad0510	emerald	839	783	0.0667461
Ad0042	common	Ad0215	emerald	839	783	0.0667461
Ad0042	common	Ad0122	emerald	779	727	0.0667522
Ad0042	common	Ad0369	emerald	764	713	0.0667539
Ad0042	common	Ad0213	emerald	764	713	0.0667539
Ad0042	common	Ad0208	emerald	749	699	0.0667557
Ad0042	common	Ad0208	emerald	749	699	0.0667557
Ad0042	common	Ad0022	emerald	853	796	0.066823
Ad0042	common	Ad0367	emerald	823	768	0.0668287
Ad0042	common	Ad0351	emerald	808	754	0.0668317
Ad0042	common	Ad0362	emerald	793	740	0.0668348
Ad0042	common	Ad0122	emerald	778	726	0.066838
Ad0042	common	Ad0529	common	866	0	1
Ad0042	common	Ad0530	common	881	1	0.998865
Ad0042	common	Ad0531	common	846	0	1
Ad0043	common	Ad0002	common	876	7	0.992009
Ad0043	common	Ad0003	common	891	2	0.997755
Ad0043	common	Ad0004	common	894	0	1
Ad0043	common	Ad0009	common	868	9	0.989631
Ad0043	common	Ad0010	common	847	17	0.979929
Ad0043	common	Ad0012	common	884	0	1
Ad0043	common	Ad0013	common	890	0	1
Ad0043	common	Ad0015	common	891	1	0.998878
Ad0043	common	Ad0122	emerald	778	726	0.066838
Ad0043	common	Ad0018	common	889	1	0.998875
Ad0043	common	Ad0019	common	891	1	0.998878
Ad0043	common	Ad0214	emerald	688	642	0.0668605
Ad0043	common	Ad0024	emerald	867	809	0.0668973
Ad0043	common	Ad0020	emerald	852	795	0.0669014
Ad0043	common	Ad0020	emerald	852	795	0.0669014
Ad0043	common	Ad0025	common	893	1	0.99888
Ad0043	common	Ad0026	emerald	852	795	0.0669014
Ad0043	common	Ad0215	emerald	837	781	0.0669056
Ad0043	common	Ad0029	common	889	0	1
Ad0043	common	Ad0030	common	895	2	0.997765
Ad0043	common	Ad0022	emerald	837	781	0.0669056
Ad0043	common	Ad0122	emerald	777	725	0.0669241
Ad0043	common	Ad0122	emerald	777	725	0.0669241
Ad0043	common	Ad0044	common	888	0	1
Ad0043	common	Ad0045	common	894	1	0.998881
Ad0043	common	Ad0046	common	888	1	0.998874
Ad0043	common	Ad0047	common	863	0	1
Ad0043	common	Ad0048	common	875	0	1
Ad0043	common	Ad0050	common	895	9	0.989944
Ad0043	common	Ad0052	common	890	1	0.998876
Ad0043	common	Ad0053	common	895	0	1
Ad0043	common	Ad0055	common	895	0	1
Ad0043	common	Ad0058	common	890	0	1
Ad0043	common	Ad0059	common	893	0	1
Ad0043	common	Ad0060	common	883	1	0.998867
Ad0043	common	Ad0061	common	880	2	0.997727
Ad0043	common	Ad0062	common	893	3	0.996641
Ad0043	common	Ad0063	common	866	0	1
Ad0043	common	Ad0064	common	860	0	1
Ad0043	common	Ad0065	common	887	1	0.998873
Ad0043	common	Ad0066	common	891	0	1
Ad0043	common	Ad0067	common	882	1	0.998866
Ad0043	common	Ad0068	common	894	0	1
Ad0043	common	Ad0069	common	894	0	1
Ad0043	common	Ad0070	common	887	0	1
Ad0043	common	Ad0071	common	892	1	0.998879
Ad0043	common	Ad0072	common	885	2	0.99774
Ad0043	common	Ad0073	common	881	1	0.998865
Ad0043	common	Ad0074	common	895	0	1
Ad0043	common	Ad0075	common	891	4	0.995511
Ad0043	common	Ad0077	common	891	0	1
Ad0043	common	Ad0078	common	894	2	0.997763
Ad0043	common	Ad0079	common	893	0	1
Ad0043	common	Ad0080	common	894	0	1
Ad0043	common	Ad0081	common	895	7	0.992179
Ad0043	common	Ad0082	common	895	1	0.998883
Ad0043	common	Ad0083	common	891	1	0.998878
Ad0043	common	Ad0084	common	894	1	0.998881
Ad0043	common	Ad0085	common	895	0	1
Ad0043	common	Ad0086	common	894	0	1
Ad0043	common	Ad0087	common	885	0	1
Ad0043	common	Ad0088	common	844	1	0.998815
Ad0043	common	Ad0089	common	870	2	0.997701
Ad0043	common	Ad0090	common	878	1	0.998861
Ad0043	common	Ad0101	common	684	1	0.998538
Ad0043	common	Ad0122	emerald	777	725	0.0669241
Ad0043	common	Ad0135	common	891	4	0.995511
Ad0043	common	Ad0001	common	890	0	1
Ad0043	common	Ad0122	emerald	777	725	0.0669241
Ad0043	common	Ad0122	emerald	777	725	0.0669241
Ad0043	common	Ad0024	emerald	866	808	0.0669746
Ad0043	common	Ad0204	common	881	6	0.99319
Ad0043	common	Ad0027	emerald	851	794	0.06698
Ad0043	common	Ad0024	emerald	851	794	0.06698
Ad0043	common	Ad0020	emerald	836	780	0.0669856
Ad0043	common	Ad0020	emerald	836	780	0.0669856
Ad0043	common	Ad0215	emerald	836	780	0.0669856
Ad0043	common	Ad0237	common	875	2	0.997714
Ad0043	common	Ad0020	emerald	836	780	0.0669856
Ad0043	common	Ad0351	emerald	821	766	0.0669915
Ad0043	common	Ad0351	emerald	821	766	0.0669915
Ad0043	common	Ad0368	emerald	806	752	0.0669975
Ad0043	common	Ad0024	emerald	865	807	0.067052
Ad0043	common	Ad0027	emerald	850	793	0.0670588
Ad0043	common	Ad0215	emerald	835	779	0.0670659
Ad0043	common	Ad0027	emerald	835	779	0.0670659
Ad0043	common	Ad0027	emerald	835	779	0.0670659
Ad0043	common	Ad0027	emerald	835	779	0.0670659
Ad0043	common	Ad0351	emerald	820	765	0.0670732
Ad0043	common	Ad0368	emerald	820	765	0.0670732
Ad0043	common	Ad0351	emerald	820	765	0.0670732
Ad0043	common	Ad0122	emerald	775	723	0.0670968
Ad0043	common	Ad0369	emerald	775	723	0.0670968
Ad0043	common	Ad0122	emerald	775	723	0.0670968
Ad0043	common	Ad0213	emerald	760	709	0.0671053
Ad0043	common	Ad0024	emerald	864	806	0.0671296
Ad0043	common	Ad0024	emerald	849	792	0.0671378
Ad0043	common	Ad0022	emerald	834	778	0.0671463
Ad0043	common	Ad0510	emerald	819	764	0.0671551
Ad0043	common	Ad0027	emerald	863	805	0.0672074
Ad0043	common	Ad0022	emerald	863	805	0.0672074
Ad0043	common	Ad0017	emerald	833	777	0.0672269
Ad0043	common	Ad0368	emerald	833	777	0.0672269
Ad0043	common	Ad0351	emerald	818	763	0.0672372
Ad0043	common	Ad0367	emerald	803	749	0.0672478
Ad0043	common	Ad0362	emerald	803	749	0.0672478
Ad0043	common	Ad0367	emerald	803	749	0.0672478
Ad0043	common	Ad0214	emerald	684	638	0.0672515
Ad0043	common	Ad0529	common	859	0	1
Ad0043	common	Ad0530	common	869	0	1
Ad0043	common	Ad0531	common	845	0	1
Ad0044	common	Ad0002	common	880	6	0.993182
Ad0044	common	Ad0003	common	899	4	0.995551
Ad0044	common	Ad0004	common	902	0	1
Ad0044	common	Ad0009	common	871	6	0.993111
Ad0044	common	Ad0010	common	852	15	0.982394
Ad0044	common	Ad0012	common	890	0	1
Ad0044	common	Ad0013	common	899	1	0.998888
Ad0044	common	Ad0015	common	899	2	0.997775
Ad0044	common	Ad0362	emerald	788	735	0.0672589
Ad0044	common	Ad0018	common	894	2	0.997763
Ad0044	common	Ad0019	common	899	1	0.998888
Ad0044	common	Ad0213	emerald	773	721	0.0672704
Ad0044	common	Ad0369	emerald	758	707	0.0672823
Ad0044	common	Ad0022	emerald	847	790	0.0672963
Ad0044	common	Ad0368	emerald	832	776	0.0673077
Ad0044	common	Ad0025	common	902	1	0.998891
Ad0044	common	Ad0368	emerald	832	776	0.0673077
Ad0044	common	Ad0351	emerald	817	762	0.0673195
Ad0044	common	Ad0029	common	896	0	1
Ad0044	common	Ad0030	common	903	2	0.997785
Ad0044	common	Ad0022	emerald	817	762	0.0673195
Ad0044	common	Ad0367	emerald	817	762	0.0673195
Ad0044	common	Ad0362	emerald	802	748	0.0673317
Ad0044	common	Ad0045	common	902	0	1
Ad0044	common	Ad0046	common	889	1	0.998875
Ad0044	common	Ad0047	common	866	0	1
Ad0044	common	Ad0048	common	878	1	0.998861
Ad0044	common	Ad0050	common	903	8	0.991141
Ad0044	common	Ad0052	common	894	0	1
Ad0044	common	Ad0053	common	902	0	1
Ad0044	common	Ad0055	common	903	0	1
Ad0044	common	Ad0058	common	893	0	1
Ad0044	common	Ad0059	common	902	0	1
Ad0044	common	Ad0060	common	887	1	0.998873
Ad0044	common	Ad0061	common	882	1	0.998866
Ad0044	common	Ad0062	common	902	1	0.998891
Ad0044	common	Ad0063	common	866	0	1
Ad0044	common	Ad0064	common	866	0	1
Ad0044	common	Ad0065	common	888	0	1
Ad0044	common	Ad0066	common	897	0	1
Ad0044	common	Ad0067	common	883	0	1
Ad0044	common	Ad0068	common	903	1	0.998893
Ad0044	common	Ad0069	common	903	0	1
Ad0044	common	Ad0070	common	895	0	1
Ad0044	common	Ad0071	common	900	1	0.998889
Ad0044	common	Ad0072	common	887	1	0.998873
Ad0044	common	Ad0073	common	885	1	0.99887
Ad0044	common	Ad0074	common	903	0	1
Ad0044	common	Ad0075	common	898	3	0.996659
Ad0044	common	Ad0077	common	899	0	1
Ad0044	common	Ad0078	common	903	2	0.997785
Ad0044	common	Ad0079	common	899	0	1
Ad0044	common	Ad0080	common	900	0	1
Ad0044	common	Ad0081	common	903	6	0.993355
Ad0044	common	Ad0082	common	903	1	0.998893
Ad0044	common	Ad0083	common	898	0	1
Ad0044	common	Ad0084	common	902	0	1
Ad0044	common	Ad0085	common	903	0	1
Ad0044	common	Ad0086	common	901	1	0.99889
Ad0044	common	Ad0087	common	890	0	1
Ad0044	common	Ad0088	common	844	0	1
Ad0044	common	Ad0089	common	875	1	0.998857
Ad0044	common	Ad0090	common	882	0	1
Ad0044	common	Ad0101	common	684	1	0.998538
Ad0044	common	Ad0362	emerald	787	734	0.0673443
Ad0044	common	Ad0135	common	899	4	0.995551
Ad0044	common	Ad0001	common	897	0	1
Ad0044	common	Ad0122	emerald	772	720	0.0673575
Ad0044	common	Ad0122	emerald	772	720	0.0673575
Ad0044	common	Ad0507	emerald	861	803	0.0673635
Ad0044	common	Ad0204	common	882	5	0.994331
Ad0044	common	Ad0507	emerald	846	789	0.0673759
Ad0044	common	Ad0208	emerald	742	692	0.0673854
Ad0044	common	Ad0017	emerald	831	775	0.0673887
Ad0044	common	Ad0212	emerald	831	775	0.0673887
Ad0044	common	Ad0017	emerald	831	775	0.0673887
Ad0044	common	Ad0237	common	881	1	0.998865
Ad0044	common	Ad0017	emerald	831	775	0.0673887
Ad0044	common	Ad0368	emerald	831	775	0.0673887
Ad0044	common	Ad0362	emerald	801	747	0.0674157
Ad0044	common	Ad0351	emerald	801	747	0.0674157
Ad0044	common	Ad0362	emerald	801	747	0.0674157
Ad0044	common	Ad0020	emerald	860	802	0.0674419
Ad0044	common	Ad0024	emerald	860	802	0.0674419
Ad0044	common	Ad0362	emerald	771	719	0.0674449
Ad0044	common	Ad0122	emerald	771	719	0.0674449
Ad0044	common	Ad0362	emerald	771	719	0.0674449
Ad0044	common	Ad0122	emerald	771	719	0.0674449
Ad0044	common	Ad0022	emerald	830	774	0.0674699
Ad0044	common	Ad0017	emerald	830	774	0.0674699
Ad0044	common	Ad0017	emerald	830	774	0.0674699
Ad0044	common	Ad0510	emerald	830	774	0.0674699
Ad0044	common	Ad0368	emerald	830	774	0.0674699
Ad0044	common	Ad0208	emerald	741	691	0.0674764
Ad0044	common	Ad0022	emerald	815	760	0.0674847
Ad0044	common	Ad0367	emerald	800	746	0.0675
Ad0044	common	Ad0362	emerald	800	746	0.0675
Ad0044	common	Ad0351	emerald	785	732	0.0675159
Ad0044	common	Ad0510	emerald	859	801	0.0675204
Ad0044	common	Ad0212	emerald	859	801	0.0675204
Ad0044	common	Ad0369	emerald	770	718	0.0675325
Ad0044	common	Ad0414	emerald	844	787	0.0675355
Ad0044	common	Ad0022	emerald	844	787	0.0675355
Ad0044	common	Ad0510	emerald	844	787	0.0675355
Ad0044	common	Ad0020	emerald	844	787	0.0675355
Ad0044	common	Ad0510	emerald	844	787	0.0675355
Ad0044	common	Ad0024	emerald	829	773	0.0675513
Ad0044	common	Ad0529	common	864	0	1
Ad0044	common	Ad0530	common	874	0	1
Ad0044	common	Ad0531	common	845	0	1
Ad0045	common	Ad0002	common	897	7	0.992196
Ad0045	common	Ad0003	common	923	4	0.995666
Ad0045	common	Ad0004	common	930	0	1
Ad0045	common	Ad0009	common	885	8	0.99096
Ad0045	common	Ad0010	common	858	17	0.980186
Ad0045	common	Ad0012	common	907	1	0.998897
Ad0045	common	Ad0013	common	924	0	1
Ad0045	common	Ad0015	common	921	1	0.998914
Ad0045	common	Ad0017	emerald	829	773	0.0675513
Ad0045	common	Ad0018	common	917	1	0.998909
Ad0045	common	Ad0019	common	926	2	0.99784
Ad0045	common	Ad0212	emerald	829	773	0.0675513
Ad0045	common	Ad0208	emerald	740	690	0.0675676
Ad0045	common	Ad0368	emerald	814	759	0.0675676
Ad0045	common	Ad0024	emerald	814	759	0.0675676
Ad0045	common	Ad0025	common	930	1	0.998925
Ad0045	common	Ad0020	emerald	858	800	0.0675991
Ad0045	common	Ad0212	emerald	858	800	0.0675991
Ad0045	common	Ad0029	common	917	0	1
Ad0045	common	Ad0030	common	931	3	0.996778
Ad0045	common	Ad0212	emerald	858	800	0.0675991
Ad0045	common	Ad0020	emerald	858	800	0.0675991
Ad0045	common	Ad0351	emerald	784	731	0.067602
Ad0045	common	Ad0046	common	906	1	0.998896
Ad0045	common	Ad0047	common	869	0	1
Ad0045	common	Ad0048	common	888	1	0.998874
Ad0045	common	Ad0050	common	931	9	0.990333
Ad0045	common	Ad0052	common	906	1	0.998896
Ad0045	common	Ad0053	common	930	1	0.998925
Ad0045	common	Ad0055	common	932	1	0.998927
Ad0045	common	Ad0058	common	906	2	0.997792
Ad0045	common	Ad0059	common	931	1	0.998926
Ad0045	common	Ad0060	common	899	1	0.998888
Ad0045	common	Ad0061	common	887	3	0.996618
Ad0045	common	Ad0062	common	927	3	0.996764
Ad0045	common	Ad0063	common	873	0	1
Ad0045	common	Ad0064	common	870	0	1
Ad0045	common	Ad0065	common	896	1	0.998884
Ad0045	common	Ad0066	common	915	0	1
Ad0045	common	Ad0067	common	893	1	0.99888
Ad0045	common	Ad0068	common	931	1	0.998926
Ad0045	common	Ad0069	common	931	1	0.998926
Ad0045	common	Ad0070	common	907	0	1
Ad0045	common	Ad0071	common	917	1	0.998909
Ad0045	common	Ad0072	common	900	2	0.997778
Ad0045	common	Ad0073	common	893	1	0.99888
Ad0045	common	Ad0074	common	931	1	0.998926
Ad0045	common	Ad0075	common	916	6	0.99345
Ad0045	common	Ad0077	common	914	1	0.998906
Ad0045	common	Ad0078	common	931	3	0.996778
Ad0045	common	Ad0079	common	916	1	0.998908
Ad0045	common	Ad0080	common	929	0	1
Ad0045	common	Ad0081	common	931	10	0.989259
Ad0045	common	Ad0082	common	931	2	0.997852
Ad0045	common	Ad0083	common	914	1	0.998906
Ad0045	common	Ad0084	common	930	2	0.997849
Ad0045	common	Ad0085	common	930	1	0.998925
Ad0045	common	Ad0086	common	924	1	0.998918
Ad0045	common	Ad0087	common	901	0	1
Ad0045	common	Ad0088	common	845	1	0.998817
Ad0045	common	Ad0089	common	883	2	0.997735
Ad0045	common	Ad0090	common	885	0	1
Ad0045	common	Ad0101	common	684	2	0.997076
Ad0045	common	Ad0362	emerald	784	731	0.067602
Ad0045	common	Ad0135	common	926	6	0.993521
Ad0045	common	Ad0001	common	923	1	0.998917
Ad0045	common	Ad0414	emerald	843	786	0.0676157
Ad0045	common	Ad0122	emerald	769	717	0.0676203
Ad0045	common	Ad0369	emerald	769	717	0.0676203
Ad0045	common	Ad0204	common	892	7	0.992152
Ad0045	common	Ad0122	emerald	769	717	0.0676203
Ad0045	common	Ad0369	emerald	769	717	0.0676203
Ad0045	common	Ad0017	emerald	828	772	0.0676329
Ad0045	common	Ad0510	emerald	828	772	0.0676329
Ad0045	common	Ad0022	emerald	872	813	0.0676606
Ad0045	common	Ad0237	common	884	2	0.997738
Ad0045	common	Ad0212	emerald	857	799	0.0676779
Ad0045	common	Ad0022	emerald	857	799	0.0676779
Ad0045	common	Ad0022	emerald	857	799	0.0676779
Ad0045	common	Ad0367	emerald	783	730	0.0676884
Ad0045	common	Ad0020	emerald	842	785	0.067696
Ad0045	common	Ad0213	emerald	768	716	0.0677083
Ad0045	common	Ad0369	emerald	768	716	0.0677083
Ad0045	common	Ad0510	emerald	827	771	0.0677146
Ad0045	common	Ad0017	emerald	827	771	0.0677146
Ad0045	common	Ad0369	emerald	753	702	0.0677291
Ad0045	common	Ad0208	emerald	738	688	0.0677507
Ad0045	common	Ad0208	emerald	738	688	0.0677507
Ad0045	common	Ad0510	emerald	797	743	0.0677541
Ad0045	common	Ad0027	emerald	856	798	0.067757
Ad0045	common	Ad0212	emerald	856	798	0.067757
Ad0045	common	Ad0020	emerald	856	798	0.067757
Ad0045	common	Ad0507	emerald	826	770	0.0677966
Ad0045	common	Ad0369	emerald	767	715	0.0677966
Ad0045	common	Ad0367	emerald	826	770	0.0677966
Ad0045	common	Ad0017	emerald	811	756	0.0678175
Ad0045	common	Ad0024	emerald	811	756	0.0678175
Ad0045	common	Ad0026	emerald	855	797	0.0678363
Ad0045	common	Ad0026	emerald	855	797	0.0678363
Ad0045	common	Ad0020	emerald	855	797	0.0678363
Ad0045	common	Ad0027	emerald	855	797	0.0678363
Ad0045	common	Ad0027	emerald	840	783	0.0678571
Ad0045	common	Ad0284	emerald	781	728	0.0678617
Ad0045	common	Ad0122	emerald	766	714	0.0678851
Ad0045	common	Ad0367	emerald	810	755	0.0679012
Ad0045	common	Ad0367	emerald	810	755	0.0679012
Ad0045	common	Ad0529	common	873	0	1
Ad0045	common	Ad0530	common	886	0	1
Ad0045	common	Ad0531	common	846	0	1
Ad0046	common	Ad0002	common	881	8	0.990919
Ad0046	common	Ad0003	common	900	4	0.995556
Ad0046	common	Ad0004	common	904	2	0.997788
Ad0046	common	Ad0009	common	870	9	0.989655
Ad0046	common	Ad0010	common	847	15	0.98229
Ad0046	common	Ad0012	common	890	2	0.997753
Ad0046	common	Ad0013	common	900	1	0.998889
Ad0046	common	Ad0015	common	898	2	0.997773
Ad0046	common	Ad0208	emerald	751	700	0.0679095
Ad0046	common	Ad0018	common	898	1	0.998886
Ad0046	common	Ad0019	common	903	2	0.997785
Ad0046	common	Ad0208	emerald	751	700	0.0679095
Ad0046	common	Ad0362	emerald	795	741	0.0679245
Ad0046	common	Ad0414	emerald	839	782	0.067938
Ad0046	common	Ad0284	emerald	780	727	0.0679487
Ad0046	common	Ad0025	common	904	2	0.997788
Ad0046	common	Ad0367	emerald	780	727	0.0679487
Ad0046	common	Ad0022	emerald	868	809	0.0679724
Ad0046	common	Ad0029	common	897	1	0.998885
Ad0046	common	Ad0030	common	905	1	0.998895
Ad0046	common	Ad0122	emerald	765	713	0.0679739
Ad0046	common	Ad0122	emerald	765	713	0.0679739
Ad0046	common	Ad0369	emerald	765	713	0.0679739
Ad0046	common	Ad0047	common	864	2	0.997685
Ad0046	common	Ad0048	common	880	3	0.996591
Ad0046	common	Ad0050	common	905	9	0.990055
Ad0046	common	Ad0052	common	893	2	0.99776
Ad0046	common	Ad0053	common	905	1	0.998895
Ad0046	common	Ad0055	common	906	0	1
Ad0046	common	Ad0058	common	890	1	0.998876
Ad0046	common	Ad0059	common	906	1	0.998896
Ad0046	common	Ad0060	common	885	2	0.99774
Ad0046	common	Ad0061	common	879	4	0.995449
Ad0046	common	Ad0062	common	904	4	0.995575
Ad0046	common	Ad0063	common	866	1	0.998845
Ad0046	common	Ad0064	common	863	1	0.998841
Ad0046	common	Ad0065	common	888	2	0.997748
Ad0046	common	Ad0066	common	896	1	0.998884
Ad0046	common	Ad0067	common	882	2	0.997732
Ad0046	common	Ad0068	common	905	1	0.998895
Ad0046	common	Ad0069	common	905	1	0.998895
Ad0046	common	Ad0070	common	894	1	0.998881
Ad0046	common	Ad0071	common	900	2	0.997778
Ad0046	common	Ad0072	common	892	2	0.997758
Ad0046	common	Ad0073	common	883	2	0.997735
Ad0046	common	Ad0074	common	905	1	0.998895
Ad0046	common	Ad0075	common	897	4	0.995541
Ad0046	common	Ad0077	common	899	1	0.998888
Ad0046	common	Ad0078	common	905	1	0.998895
Ad0046	common	Ad0079	common	902	1	0.998891
Ad0046	common	Ad0080	common	905	2	0.99779
Ad0046	common	Ad0081	common	905	7	0.992265
Ad0046	common	Ad0082	common	905	2	0.99779
Ad0046	common	Ad0083	common	898	2	0.997773
Ad0046	common	Ad0084	common	904	2	0.997788
Ad0046	common	Ad0085	common	905	1	0.998895
Ad0046	common	Ad0086	common	903	2	0.997785
Ad0046	common	Ad0087	common	886	0	1
Ad0046	common	Ad0088	common	843	2	0.997628
Ad0046	common	Ad0089	common	876	3	0.996575
Ad0046	common	Ad0090	common	879	1	0.998862
Ad0046	common	Ad0101	common	684	2	0.997076
Ad0046	common	Ad0017	emerald	809	754	0.0679852
Ad0046	common	Ad0135	common	901	5	0.994451
Ad0046	common	Ad0001	common	900	1	0.998889
Ad0046	common	Ad0024	emerald	853	795	0.0679953
Ad0046	common	Ad0212	emerald	853	795	0.0679953
Ad0046	common	Ad0208	emerald	750	699	0.068
Ad0046	common	Ad0204	common	879	7	0.992036
Ad0046	common	Ad0208	emerald	750	699	0.068
Ad0046	common	Ad0208	emerald	750	699	0.068
Ad0046	common	Ad0208	emerald	750	699	0.068
Ad0046	common	Ad0208	emerald	750	699	0.068
Ad0046	common	Ad0024	emerald	838	781	0.0680191
Ad0046	common	Ad0237	common	876	3	0.996575
Ad0046	common	Ad0215	emerald	838	781	0.0680191
Ad0046	common	Ad0215	emerald	838	781	0.0680191
Ad0046	common	Ad0215	emerald	838	781	0.0680191
Ad0046	common	Ad0122	emerald	779	726	0.0680359
Ad0046	common	Ad0270	emerald	529	493	0.0680529
Ad0046	common	Ad0270	emerald	529	493	0.0680529
Ad0046	common	Ad0270	emerald	529	493	0.0680529
Ad0046	common	Ad0367	emerald	808	753	0.0680693
Ad0046	common	Ad0368	emerald	808	753	0.0680693
Ad0046	common	Ad0507	emerald	808	753	0.0680693
Ad0046	common	Ad0024	emerald	852	794	0.0680751
Ad0046	common	Ad0024	emerald	852	794	0.0680751
Ad0046	common	Ad0020	emerald	852	794	0.0680751
Ad0046	common	Ad0208	emerald	749	698	0.0680908
Ad0046	common	Ad0215	emerald	837	780	0.0681004
Ad0046	common	Ad0414	emerald	837	780	0.0681004
Ad0046	common	Ad0284	emerald	778	725	0.0681234
Ad0046	common	Ad0284	emerald	778	725	0.0681234
Ad0046	common	Ad0122	emerald	778	725	0.0681234
Ad0046	common	Ad0020	emerald	822	766	0.0681265
Ad0046	common	Ad0351	emerald	822	766	0.0681265
Ad0046	common	Ad0507	emerald	866	807	0.0681293
Ad0046	common	Ad0369	emerald	763	711	0.068152
Ad0046	common	Ad0369	emerald	763	711	0.068152
Ad0046	common	Ad0022	emerald	807	752	0.0681537
Ad0046	common	Ad0022	emerald	851	793	0.0681551
Ad0046	common	Ad0270	emerald	528	492	0.0681818
Ad0046	common	Ad0208	emerald	748	697	0.0681818
Ad0046	common	Ad0270	emerald	528	492	0.0681818
Ad0046	common	Ad0212	emerald	836	779	0.0681818
Ad0046	common	Ad0529	common	859	1	0.998836
Ad0046	common	Ad0530	common	877	1	0.99886
Ad0046	common	Ad0531	common	844	1	0.998815
Ad0047	common	Ad0002	common	857	6	0.992999
Ad0047	common	Ad0003	common	866	1	0.998845
Ad0047	common	Ad0004	common	868	0	1
Ad0047	common	Ad0009	common	855	8	0.990643
Ad0047	common	Ad0010	common	836	17	0.979665
Ad0047	common	Ad0012	common	864	0	1
Ad0047	common	Ad0013	common	868	0	1
Ad0047	common	Ad0015	common	867	1	0.998847
Ad0047	common	Ad0270	emerald	528	492	0.0681818
Ad0047	common	Ad0018	common	865	1	0.998844
Ad0047	common	Ad0019	common	868	1	0.998848
Ad0047	common	Ad0212	emerald	836	779	0.0681818
Ad0047	common	Ad0270	emerald	528	492	0.0681818
Ad0047	common	Ad0270	emerald	528	492	0.0681818
Ad0047	common	Ad0270	emerald	528	492	0.0681818
Ad0047	common	Ad0025	common	868	2	0.997696
Ad0047	common	Ad0270	emerald	528	492	0.0681818
Ad0047	common	Ad0362	emerald	792	738	0.0681818
Ad0047	common	Ad0029	common	867	0	1
Ad0047	common	Ad0030	common	869	3	0.996548
Ad0047	common	Ad0270	emerald	528	492	0.0681818
Ad0047	common	Ad0414	emerald	836	779	0.0681818
Ad0047	common	Ad0017	emerald	792	738	0.0681818
Ad0047	common	Ad0048	common	859	1	0.998836
Ad0047	common	Ad0050	common	869	10	0.988493
Ad0047	common	Ad0052	common	866	2	0.997691
Ad0047	common	Ad0053	common	869	1	0.998849
Ad0047	common	Ad0055	common	869	1	0.998849
Ad0047	common	Ad0058	common	866	0	1
Ad0047	common	Ad0059	common	869	0	1
Ad0047	common	Ad0060	common	866	1	0.998845
Ad0047	common	Ad0061	common	860	1	0.998837
Ad0047	common	Ad0062	common	869	2	0.997699
Ad0047	common	Ad0063	common	853	0	1
Ad0047	common	Ad0064	common	852	0	1
Ad0047	common	Ad0065	common	865	0	1
Ad0047	common	Ad0066	common	867	0	1
Ad0047	common	Ad0067	common	863	0	1
Ad0047	common	Ad0068	common	869	1	0.998849
Ad0047	common	Ad0069	common	869	0	1
Ad0047	common	Ad0070	common	864	0	1
Ad0047	common	Ad0071	common	869	1	0.998849
Ad0047	common	Ad0072	common	866	0	1
Ad0047	common	Ad0073	common	860	1	0.998837
Ad0047	common	Ad0074	common	869	0	1
Ad0047	common	Ad0075	common	866	4	0.995381
Ad0047	common	Ad0077	common	867	0	1
Ad0047	common	Ad0078	common	869	2	0.997699
Ad0047	common	Ad0079	common	867	0	1
Ad0047	common	Ad0080	common	869	0	1
Ad0047	common	Ad0081	common	869	8	0.990794
Ad0047	common	Ad0082	common	869	1	0.998849
Ad0047	common	Ad0083	common	868	0	1
Ad0047	common	Ad0084	common	868	1	0.998848
Ad0047	common	Ad0085	common	869	0	1
Ad0047	common	Ad0086	common	868	0	1
Ad0047	common	Ad0087	common	862	0	1
Ad0047	common	Ad0088	common	835	1	0.998802
Ad0047	common	Ad0089	common	855	1	0.99883
Ad0047	common	Ad0090	common	861	0	1
Ad0047	common	Ad0101	common	684	2	0.997076
Ad0047	common	Ad0027	emerald	821	765	0.0682095
Ad0047	common	Ad0135	common	865	4	0.995376
Ad0047	common	Ad0001	common	863	1	0.998841
Ad0047	common	Ad0022	emerald	821	765	0.0682095
Ad0047	common	Ad0368	emerald	821	765	0.0682095
Ad0047	common	Ad0122	emerald	777	724	0.0682111
Ad0047	common	Ad0204	common	859	4	0.995343
Ad0047	common	Ad0122	emerald	777	724	0.0682111
Ad0047	common	Ad0284	emerald	777	724	0.0682111
Ad0047	common	Ad0024	emerald	645	601	0.0682171
Ad0047	common	Ad0212	emerald	850	792	0.0682353
Ad0047	common	Ad0026	emerald	850	792	0.0682353
Ad0047	common	Ad0237	common	857	1	0.998833
Ad0047	common	Ad0368	emerald	806	751	0.0682382
Ad0047	common	Ad0020	emerald	806	751	0.0682382
Ad0047	common	Ad0213	emerald	762	710	0.0682415
Ad0047	common	Ad0507	emerald	835	778	0.0682635
Ad0047	common	Ad0024	emerald	864	805	0.068287
Ad0047	common	Ad0507	emerald	864	805	0.068287
Ad0047	common	Ad0017	emerald	820	764	0.0682927
Ad0047	common	Ad0270	emerald	527	491	0.0683112
Ad0047	common	Ad0270	emerald	527	491	0.0683112
Ad0047	common	Ad0270	emerald	527	491	0.0683112
Ad0047	common	Ad0270	emerald	527	491	0.0683112
Ad0047	common	Ad0214	emerald	688	641	0.068314
Ad0047	common	Ad0367	emerald	805	750	0.068323
Ad0047	common	Ad0122	emerald	761	709	0.0683311
Ad0047	common	Ad0024	emerald	834	777	0.0683453
Ad0047	common	Ad0017	emerald	834	777	0.0683453
Ad0047	common	Ad0351	emerald	819	763	0.0683761
Ad0047	common	Ad0367	emerald	819	763	0.0683761
Ad0047	common	Ad0022	emerald	848	790	0.0683962
Ad0047	common	Ad0507	emerald	848	790	0.0683962
Ad0047	common	Ad0368	emerald	804	749	0.068408
Ad0047	common	Ad0351	emerald	804	749	0.068408
Ad0047	common	Ad0369	emerald	760	708	0.0684211
Ad0047	common	Ad0368	emerald	833	776	0.0684274
Ad0047	common	Ad0507	emerald	643	599	0.0684292
Ad0047	common	Ad0507	emerald	862	803	0.0684455
Ad0047	common	Ad0208	emerald	745	694	0.0684564
Ad0047	common	Ad0208	emerald	745	694	0.0684564
Ad0047	common	Ad0017	emerald	818	762	0.0684597
Ad0047	common	Ad0362	emerald	774	721	0.0684755
Ad0047	common	Ad0529	common	843	0	1
Ad0047	common	Ad0530	common	847	0	1
Ad0047	common	Ad0531	common	830	0	1
Ad0048	common	Ad0002	common	875	7	0.992
Ad0048	common	Ad0003	common	885	2	0.99774
Ad0048	common	Ad0004	common	887	1	0.998873
Ad0048	common	Ad0009	common	860	6	0.993023
Ad0048	common	Ad0010	common	847	17	0.979929
Ad0048	common	Ad0012	common	880	1	0.998864
Ad0048	common	Ad0013	common	885	1	0.99887
Ad0048	common	Ad0015	common	885	2	0.99774
Ad0048	common	Ad0369	emerald	774	721	0.0684755
Ad0048	common	Ad0018	common	883	1	0.998867
Ad0048	common	Ad0019	common	886	2	0.997743
Ad0048	common	Ad0369	emerald	774	721	0.0684755
Ad0048	common	Ad0026	emerald	847	789	0.068477
Ad0048	common	Ad0020	emerald	803	748	0.0684932
Ad0048	common	Ad0027	emerald	803	748	0.0684932
Ad0048	common	Ad0025	common	887	3	0.996618
Ad0048	common	Ad0208	emerald	730	680	0.0684932
Ad0048	common	Ad0362	emerald	803	748	0.0684932
Ad0048	common	Ad0029	common	884	0	1
Ad0048	common	Ad0030	common	888	3	0.996622
Ad0048	common	Ad0022	emerald	832	775	0.0685096
Ad0048	common	Ad0017	emerald	832	775	0.0685096
Ad0048	common	Ad0017	emerald	832	775	0.0685096
Ad0048	common	Ad0050	common	888	8	0.990991
Ad0048	common	Ad0052	common	884	1	0.998869
Ad0048	common	Ad0053	common	888	1	0.998874
Ad0048	common	Ad0055	common	888	1	0.998874
Ad0048	common	Ad0058	common	880	0	1
Ad0048	common	Ad0059	common	888	1	0.998874
Ad0048	common	Ad0060	common	883	1	0.998867
Ad0048	common	Ad0061	common	875	3	0.996571
Ad0048	common	Ad0062	common	888	3	0.996622
Ad0048	common	Ad0063	common	865	0	1
Ad0048	common	Ad0064	common	863	1	0.998841
Ad0048	common	Ad0065	common	877	1	0.99886
Ad0048	common	Ad0066	common	883	0	1
Ad0048	common	Ad0067	common	876	1	0.998858
Ad0048	common	Ad0068	common	888	1	0.998874
Ad0048	common	Ad0069	common	888	1	0.998874
Ad0048	common	Ad0070	common	885	2	0.99774
Ad0048	common	Ad0071	common	886	3	0.996614
Ad0048	common	Ad0072	common	882	1	0.998866
Ad0048	common	Ad0073	common	874	1	0.998856
Ad0048	common	Ad0074	common	888	1	0.998874
Ad0048	common	Ad0075	common	886	5	0.994357
Ad0048	common	Ad0077	common	883	1	0.998867
Ad0048	common	Ad0078	common	888	3	0.996622
Ad0048	common	Ad0079	common	886	2	0.997743
Ad0048	common	Ad0080	common	888	1	0.998874
Ad0048	common	Ad0081	common	888	8	0.990991
Ad0048	common	Ad0082	common	888	2	0.997748
Ad0048	common	Ad0083	common	885	3	0.99661
Ad0048	common	Ad0084	common	887	2	0.997745
Ad0048	common	Ad0085	common	888	1	0.998874
Ad0048	common	Ad0086	common	887	1	0.998873
Ad0048	common	Ad0087	common	881	0	1
Ad0048	common	Ad0088	common	840	0	1
Ad0048	common	Ad0089	common	870	2	0.997701
Ad0048	common	Ad0090	common	868	0	1
Ad0048	common	Ad0101	common	684	2	0.997076
Ad0048	common	Ad0122	emerald	759	707	0.0685112
Ad0048	common	Ad0135	common	884	4	0.995475
Ad0048	common	Ad0001	common	883	2	0.997735
Ad0048	common	Ad0213	emerald	759	707	0.0685112
Ad0048	common	Ad0017	emerald	817	761	0.0685435
Ad0048	common	Ad0367	emerald	817	761	0.0685435
Ad0048	common	Ad0204	common	871	4	0.995408
Ad0048	common	Ad0510	emerald	846	788	0.0685579
Ad0048	common	Ad0213	emerald	773	720	0.068564
Ad0048	common	Ad0362	emerald	802	747	0.0685786
Ad0048	common	Ad0017	emerald	831	774	0.0685921
Ad0048	common	Ad0020	emerald	831	774	0.0685921
Ad0048	common	Ad0237	common	871	3	0.996556
Ad0048	common	Ad0017	emerald	831	774	0.0685921
Ad0048	common	Ad0017	emerald	831	774	0.0685921
Ad0048	common	Ad0368	emerald	831	774	0.0685921
Ad0048	common	Ad0017	emerald	831	774	0.0685921
Ad0048	common	Ad0024	emerald	831	774	0.0685921
Ad0048	common	Ad0369	emerald	758	706	0.0686016
Ad0048	common	Ad0022	emerald	860	801	0.0686047
Ad0048	common	Ad0362	emerald	787	733	0.068615
Ad0048	common	Ad0367	emerald	787	733	0.068615
Ad0048	common	Ad0510	emerald	816	760	0.0686275
Ad0048	common	Ad0024	emerald	816	760	0.0686275
Ad0048	common	Ad0367	emerald	816	760	0.0686275
Ad0048	common	Ad0351	emerald	816	760	0.0686275
Ad0048	common	Ad0020	emerald	845	787	0.0686391
Ad0048	common	Ad0020	emerald	845	787	0.0686391
Ad0048	common	Ad0020	emerald	845	787	0.0686391
Ad0048	common	Ad0026	emerald	845	787	0.0686391
Ad0048	common	Ad0020	emerald	641	597	0.0686427
Ad0048	common	Ad0122	emerald	772	719	0.0686528
Ad0048	common	Ad0351	emerald	801	746	0.0686642
Ad0048	common	Ad0368	emerald	830	773	0.0686747
Ad0048	common	Ad0027	emerald	830	773	0.0686747
Ad0048	common	Ad0510	emerald	830	773	0.0686747
Ad0048	common	Ad0213	emerald	757	705	0.0686922
Ad0048	common	Ad0368	emerald	786	732	0.0687023
Ad0048	common	Ad0212	emerald	844	786	0.0687204
Ad0048	common	Ad0208	emerald	742	691	0.0687332
Ad0048	common	Ad0208	emerald	742	691	0.0687332
Ad0048	common	Ad0369	emerald	742	691	0.0687332
Ad0048	common	Ad0122	emerald	771	718	0.0687419
Ad0048	common	Ad0529	common	857	0	1
Ad0048	common	Ad0530	common	867	1	0.998847
Ad0048	common	Ad0531	common	841	0	1
Ad0050	common	Ad0002	common	898	1	0.998886
Ad0050	common	Ad0003	common	931	13	0.986037
Ad0050	common	Ad0004	common	936	8	0.991453
Ad0050	common	Ad0009	common	884	15	0.983032
Ad0050	common	Ad0010	common	859	10	0.988359
Ad0050	common	Ad0012	common	907	9	0.990077
Ad0050	common	Ad0013	common	926	8	0.991361
Ad0050	common	Ad0015	common	927	9	0.990291
Ad0050	common	Ad0027	emerald	640	596	0.06875
Ad0050	common	Ad0018	common	922	9	0.990239
Ad0050	common	Ad0019	common	930	9	0.990323
Ad0050	common	Ad0022	emerald	858	799	0.0687646
Ad0050	common	Ad0362	emerald	785	731	0.0687898
Ad0050	common	Ad0414	emerald	843	785	0.0688019
Ad0050	common	Ad0212	emerald	843	785	0.0688019
Ad0050	common	Ad0025	common	940	3	0.996809
Ad0050	common	Ad0351	emerald	799	744	0.068836
Ad0050	common	Ad0367	emerald	828	771	0.0688406
Ad0050	common	Ad0029	common	924	9	0.99026
Ad0050	common	Ad0030	common	942	11	0.988323
Ad0050	common	Ad0024	emerald	828	771	0.0688406
Ad0050	common	Ad0027	emerald	857	798	0.0688448
Ad0050	common	Ad0507	emerald	857	798	0.0688448
Ad0050	common	Ad0052	common	906	10	0.988962
Ad0050	common	Ad0053	common	943	9	0.990456
Ad0050	common	Ad0055	common	942	9	0.990446
Ad0050	common	Ad0058	common	905	10	0.98895
Ad0050	common	Ad0059	common	940	8	0.991489
Ad0050	common	Ad0060	common	901	9	0.990011
Ad0050	common	Ad0061	common	887	10	0.988726
Ad0050	common	Ad0062	common	932	9	0.990343
Ad0050	common	Ad0063	common	873	9	0.989691
Ad0050	common	Ad0064	common	870	8	0.990805
Ad0050	common	Ad0065	common	896	8	0.991071
Ad0050	common	Ad0066	common	919	8	0.991295
Ad0050	common	Ad0067	common	893	8	0.991041
Ad0050	common	Ad0068	common	941	8	0.991498
Ad0050	common	Ad0069	common	940	8	0.991489
Ad0050	common	Ad0070	common	907	8	0.99118
Ad0050	common	Ad0071	common	919	10	0.989119
Ad0050	common	Ad0072	common	900	8	0.991111
Ad0050	common	Ad0073	common	893	10	0.988802
Ad0050	common	Ad0074	common	942	8	0.991507
Ad0050	common	Ad0075	common	918	13	0.985839
Ad0050	common	Ad0077	common	916	7	0.992358
Ad0050	common	Ad0078	common	940	11	0.988298
Ad0050	common	Ad0079	common	918	9	0.990196
Ad0050	common	Ad0080	common	932	9	0.990343
Ad0050	common	Ad0081	common	947	15	0.984161
Ad0050	common	Ad0082	common	942	8	0.991507
Ad0050	common	Ad0083	common	916	8	0.991266
Ad0050	common	Ad0084	common	940	9	0.990426
Ad0050	common	Ad0085	common	938	8	0.991471
Ad0050	common	Ad0086	common	926	8	0.991361
Ad0050	common	Ad0087	common	901	8	0.991121
Ad0050	common	Ad0088	common	845	9	0.989349
Ad0050	common	Ad0089	common	884	9	0.989819
Ad0050	common	Ad0090	common	885	9	0.989831
Ad0050	common	Ad0101	common	684	7	0.989766
Ad0050	common	Ad0368	emerald	784	730	0.0688776
Ad0050	common	Ad0135	common	935	2	0.997861
Ad0050	common	Ad0001	common	930	8	0.991398
Ad0050	common	Ad0507	emerald	813	757	0.0688807
Ad0050	common	Ad0368	emerald	813	757	0.0688807
Ad0050	common	Ad0215	emerald	813	757	0.0688807
Ad0050	common	Ad0204	common	892	3	0.996637
Ad0050	common	Ad0414	emerald	842	784	0.0688836
Ad0050	common	Ad0414	emerald	842	784	0.0688836
Ad0050	common	Ad0414	emerald	842	784	0.0688836
Ad0050	common	Ad0367	emerald	798	743	0.0689223
Ad0050	common	Ad0024	emerald	827	770	0.0689238
Ad0050	common	Ad0237	common	884	9	0.989819
Ad0050	common	Ad0020	emerald	827	770	0.0689238
Ad0050	common	Ad0368	emerald	827	770	0.0689238
Ad0050	common	Ad0020	emerald	856	797	0.0689252
Ad0050	common	Ad0212	emerald	856	797	0.0689252
Ad0050	common	Ad0027	emerald	856	797	0.0689252
Ad0050	common	Ad0362	emerald	783	729	0.0689655
Ad0050	common	Ad0022	emerald	841	783	0.0689655
Ad0050	common	Ad0510	emerald	841	783	0.0689655
Ad0050	common	Ad0027	emerald	841	783	0.0689655
Ad0050	common	Ad0351	emerald	812	756	0.0689655
Ad0050	common	Ad0024	emerald	826	769	0.0690073
Ad0050	common	Ad0017	emerald	826	769	0.0690073
Ad0050	common	Ad0017	emerald	826	769	0.0690073
Ad0050	common	Ad0017	emerald	826	769	0.0690073
Ad0050	common	Ad0414	emerald	840	782	0.0690476
Ad0050	common	Ad0212	emerald	840	782	0.0690476
Ad0050	common	Ad0362	emerald	637	593	0.0690738
Ad0050	common	Ad0212	emerald	854	795	0.0690867
Ad0050	common	Ad0026	emerald	854	795	0.0690867
Ad0050	common	Ad0026	emerald	854	795	0.0690867
Ad0050	common	Ad0212	emerald	825	768	0.0690909
Ad0050	common	Ad0212	emerald	825	768	0.0690909
Ad0050	common	Ad0351	emerald	796	741	0.0690955
Ad0050	common	Ad0362	emerald	796	741	0.0690955
Ad0050	common	Ad0367	emerald	796	741	0.0690955
Ad0050	common	Ad0022	emerald	868	808	0.0691244
Ad0050	common	Ad0024	emerald	839	781	0.0691299
Ad0050	common	Ad0215	emerald	839	781	0.0691299
Ad0050	common	Ad0215	emerald	839	781	0.0691299
Ad0050	common	Ad0351	emerald	810	754	0.0691358
Ad0050	common	Ad0529	common	873	8	0.990836
Ad0050	common	Ad0530	common	889	7	0.992126
Ad0050	common	Ad0531	common	846	7	0.991726
Ad0052	common	Ad0002	common	885	8	0.99096
Ad0052	common	Ad0003	common	903	5	0.994463
Ad0052	common	Ad0004	common	905	0	1
Ad0052	common	Ad0009	common	872	9	0.989679
Ad0052	common	Ad0010	common	854	16	0.981265
Ad0052	common	Ad0012	common	892	0	1
Ad0052	common	Ad0013	common	901	0	1
Ad0052	common	Ad0015	common	903	1	0.998893
Ad0052	common	Ad0284	emerald	781	727	0.0691421
Ad0052	common	Ad0018	common	898	1	0.998886
Ad0052	common	Ad0019	common	904	3	0.996681
Ad0052	common	Ad0122	emerald	752	700	0.0691489
Ad0052	common	Ad0208	emerald	752	700	0.0691489
Ad0052	common	Ad0026	emerald	853	794	0.0691676
Ad0052	common	Ad0026	emerald	853	794	0.0691676
Ad0052	common	Ad0025	common	905	1	0.998895
Ad0052	common	Ad0024	emerald	853	794	0.0691676
Ad0052	common	Ad0026	emerald	853	794	0.0691676
Ad0052	common	Ad0029	common	900	0	1
Ad0052	common	Ad0030	common	906	2	0.997792
Ad0052	common	Ad0026	emerald	853	794	0.0691676
Ad0052	common	Ad0027	emerald	853	794	0.0691676
Ad0052	common	Ad0215	emerald	824	767	0.0691748
Ad0052	common	Ad0053	common	905	0	1
Ad0052	common	Ad0055	common	906	0	1
Ad0052	common	Ad0058	common	896	0	1
Ad0052	common	Ad0059	common	906	1	0.998896
Ad0052	common	Ad0060	common	889	2	0.99775
Ad0052	common	Ad0061	common	884	3	0.996606
Ad0052	common	Ad0062	common	906	3	0.996689
Ad0052	common	Ad0063	common	871	0	1
Ad0052	common	Ad0064	common	866	1	0.998845
Ad0052	common	Ad0065	common	890	0	1
Ad0052	common	Ad0066	common	900	2	0.997778
Ad0052	common	Ad0067	common	885	1	0.99887
Ad0052	common	Ad0068	common	906	1	0.998896
Ad0052	common	Ad0069	common	906	1	0.998896
Ad0052	common	Ad0070	common	897	0	1
Ad0052	common	Ad0071	common	902	3	0.996674
Ad0052	common	Ad0072	common	891	1	0.998878
Ad0052	common	Ad0073	common	886	2	0.997743
Ad0052	common	Ad0074	common	906	1	0.998896
Ad0052	common	Ad0075	common	900	6	0.993333
Ad0052	common	Ad0077	common	901	1	0.99889
Ad0052	common	Ad0078	common	906	3	0.996689
Ad0052	common	Ad0079	common	901	2	0.99778
Ad0052	common	Ad0080	common	906	1	0.998896
Ad0052	common	Ad0081	common	906	10	0.988962
Ad0052	common	Ad0082	common	906	3	0.996689
Ad0052	common	Ad0083	common	900	2	0.997778
Ad0052	common	Ad0084	common	905	0	1
Ad0052	common	Ad0085	common	906	0	1
Ad0052	common	Ad0086	common	904	1	0.998894
Ad0052	common	Ad0087	common	890	1	0.998876
Ad0052	common	Ad0088	common	844	1	0.998815
Ad0052	common	Ad0089	common	875	1	0.998857
Ad0052	common	Ad0090	common	881	0	1
Ad0052	common	Ad0101	common	684	3	0.995614
Ad0052	common	Ad0507	emerald	824	767	0.0691748
Ad0052	common	Ad0135	common	902	4	0.995565
Ad0052	common	Ad0001	common	901	1	0.99889
Ad0052	common	Ad0024	emerald	824	767	0.0691748
Ad0052	common	Ad0020	emerald	824	767	0.0691748
Ad0052	common	Ad0215	emerald	838	780	0.0692124
Ad0052	common	Ad0204	common	886	6	0.993228
Ad0052	common	Ad0215	emerald	838	780	0.0692124
Ad0052	common	Ad0368	emerald	809	753	0.0692213
Ad0052	common	Ad0020	emerald	809	753	0.0692213
Ad0052	common	Ad0284	emerald	780	726	0.0692308
Ad0052	common	Ad0026	emerald	852	793	0.0692488
Ad0052	common	Ad0237	common	881	0	1
Ad0052	common	Ad0026	emerald	823	766	0.0692588
Ad0052	common	Ad0362	emerald	794	739	0.0692695
Ad0052	common	Ad0122	emerald	765	712	0.069281
Ad0052	common	Ad0510	emerald	837	779	0.0692951
Ad0052	common	Ad0027	emerald	808	752	0.0693069
Ad0052	common	Ad0017	emerald	808	752	0.0693069
Ad0052	common	Ad0017	emerald	808	752	0.0693069
Ad0052	common	Ad0284	emerald	779	725	0.0693196
Ad0052	common	Ad0284	emerald	779	725	0.0693196
Ad0052	common	Ad0284	emerald	779	725	0.0693196
Ad0052	common	Ad0284	emerald	779	725	0.0693196
Ad0052	common	Ad0284	emerald	779	725	0.0693196
Ad0052	common	Ad0026	emerald	851	792	0.0693302
Ad0052	common	Ad0212	emerald	851	792	0.0693302
Ad0052	common	Ad0208	emerald	750	698	0.0693333
Ad0052	common	Ad0208	emerald	750	698	0.0693333
Ad0052	common	Ad0122	emerald	764	711	0.0693717
Ad0052	common	Ad0507	emerald	836	778	0.069378
Ad0052	common	Ad0215	emerald	836	778	0.069378
Ad0052	common	Ad0212	emerald	807	751	0.0693928
Ad0052	common	Ad0122	emerald	778	724	0.0694087
Ad0052	common	Ad0284	emerald	778	724	0.0694087
Ad0052	common	Ad0507	emerald	850	791	0.0694118
Ad0052	common	Ad0027	emerald	850	791	0.0694118
Ad0052	common	Ad0215	emerald	821	764	0.0694275
Ad0052	common	Ad0507	emerald	821	764	0.0694275
Ad0052	common	Ad0351	emerald	792	737	0.0694444
Ad0052	common	Ad0367	emerald	792	737	0.0694444
Ad0052	common	Ad0215	emerald	835	777	0.0694611
Ad0052	common	Ad0212	emerald	835	777	0.0694611
Ad0052	common	Ad0529	common	865	1	0.998844
Ad0052	common	Ad0530	common	878	1	0.998861
Ad0052	common	Ad0531	common	846	0	1
Ad0053	common	Ad0002	common	897	7	0.992196
Ad0053	common	Ad0003	common	930	3	0.996774
Ad0053	common	Ad0004	common	935	0	1
Ad0053	common	Ad0009	common	883	7	0.992072
Ad0053	common	Ad0010	common	858	17	0.980186
Ad0053	common	Ad0012	common	906	0	1
Ad0053	common	Ad0013	common	925	0	1
Ad0053	common	Ad0015	common	926	1	0.99892
Ad0053	common	Ad0122	emerald	763	710	0.0694626
Ad0053	common	Ad0018	common	921	0	1
Ad0053	common	Ad0019	common	929	1	0.998924
Ad0053	common	Ad0212	emerald	806	750	0.0694789
Ad0053	common	Ad0027	emerald	806	750	0.0694789
Ad0053	common	Ad0507	emerald	849	790	0.0694935
Ad0053	common	Ad0507	emerald	849	790	0.0694935
Ad0053	common	Ad0025	common	939	1	0.998935
Ad0053	common	Ad0284	emerald	777	723	0.0694981
Ad0053	common	Ad0284	emerald	777	723	0.0694981
Ad0053	common	Ad0029	common	923	0	1
Ad0053	common	Ad0030	common	941	2	0.997875
Ad0053	common	Ad0351	emerald	820	763	0.0695122
Ad0053	common	Ad0020	emerald	820	763	0.0695122
Ad0053	common	Ad0017	emerald	820	763	0.0695122
Ad0053	common	Ad0055	common	941	0	1
Ad0053	common	Ad0058	common	904	1	0.998894
Ad0053	common	Ad0059	common	938	0	1
Ad0053	common	Ad0060	common	901	1	0.99889
Ad0053	common	Ad0061	common	887	2	0.997745
Ad0053	common	Ad0062	common	931	1	0.998926
Ad0053	common	Ad0063	common	872	0	1
Ad0053	common	Ad0064	common	870	0	1
Ad0053	common	Ad0065	common	896	0	1
Ad0053	common	Ad0066	common	918	0	1
Ad0053	common	Ad0067	common	892	0	1
Ad0053	common	Ad0068	common	940	0	1
Ad0053	common	Ad0069	common	940	0	1
Ad0053	common	Ad0070	common	906	0	1
Ad0053	common	Ad0071	common	918	1	0.998911
Ad0053	common	Ad0072	common	900	0	1
Ad0053	common	Ad0073	common	892	1	0.998879
Ad0053	common	Ad0074	common	940	0	1
Ad0053	common	Ad0075	common	917	5	0.994547
Ad0053	common	Ad0077	common	915	1	0.998907
Ad0053	common	Ad0078	common	940	2	0.997872
Ad0053	common	Ad0079	common	917	0	1
Ad0053	common	Ad0080	common	932	0	1
Ad0053	common	Ad0081	common	945	8	0.991534
Ad0053	common	Ad0082	common	941	1	0.998937
Ad0053	common	Ad0083	common	915	0	1
Ad0053	common	Ad0084	common	939	0	1
Ad0053	common	Ad0085	common	937	0	1
Ad0053	common	Ad0086	common	926	0	1
Ad0053	common	Ad0087	common	901	0	1
Ad0053	common	Ad0088	common	845	0	1
Ad0053	common	Ad0089	common	884	1	0.998869
Ad0053	common	Ad0090	common	884	0	1
Ad0053	common	Ad0101	common	684	2	0.997076
Ad0053	common	Ad0368	emerald	820	763	0.0695122
Ad0053	common	Ad0135	common	934	4	0.995717
Ad0053	common	Ad0001	common	929	0	1
Ad0053	common	Ad0020	emerald	820	763	0.0695122
Ad0053	common	Ad0208	emerald	748	696	0.0695187
Ad0053	common	Ad0024	emerald	834	776	0.0695444
Ad0053	common	Ad0204	common	891	5	0.994388
Ad0053	common	Ad0369	emerald	762	709	0.0695538
Ad0053	common	Ad0208	emerald	733	682	0.0695771
Ad0053	common	Ad0027	emerald	819	762	0.0695971
Ad0053	common	Ad0367	emerald	819	762	0.0695971
Ad0053	common	Ad0208	emerald	747	695	0.0696118
Ad0053	common	Ad0237	common	883	1	0.998867
Ad0053	common	Ad0208	emerald	747	695	0.0696118
Ad0053	common	Ad0362	emerald	790	735	0.0696203
Ad0053	common	Ad0368	emerald	790	735	0.0696203
Ad0053	common	Ad0024	emerald	804	748	0.0696517
Ad0053	common	Ad0367	emerald	804	748	0.0696517
Ad0053	common	Ad0368	emerald	804	748	0.0696517
Ad0053	common	Ad0284	emerald	775	721	0.0696774
Ad0053	common	Ad0284	emerald	775	721	0.0696774
Ad0053	common	Ad0020	emerald	818	761	0.0696822
Ad0053	common	Ad0027	emerald	818	761	0.0696822
Ad0053	common	Ad0215	emerald	818	761	0.0696822
Ad0053	common	Ad0026	emerald	818	761	0.0696822
Ad0053	common	Ad0507	emerald	861	801	0.0696864
Ad0053	common	Ad0212	emerald	832	774	0.0697115
Ad0053	common	Ad0022	emerald	832	774	0.0697115
Ad0053	common	Ad0362	emerald	760	707	0.0697368
Ad0053	common	Ad0026	emerald	846	787	0.06974
Ad0053	common	Ad0026	emerald	846	787	0.06974
Ad0053	common	Ad0215	emerald	817	760	0.0697674
Ad0053	common	Ad0208	emerald	731	680	0.0697674
Ad0053	common	Ad0215	emerald	817	760	0.0697674
Ad0053	common	Ad0020	emerald	817	760	0.0697674
Ad0053	common	Ad0507	emerald	831	773	0.0697954
Ad0053	common	Ad0020	emerald	831	773	0.0697954
Ad0053	common	Ad0507	emerald	831	773	0.0697954
Ad0053	common	Ad0022	emerald	831	773	0.0697954
Ad0053	common	Ad0351	emerald	788	733	0.069797
Ad0053	common	Ad0362	emerald	788	733	0.069797
Ad0053	common	Ad0024	emerald	845	786	0.0698225
Ad0053	common	Ad0026	emerald	845	786	0.0698225
Ad0053	common	Ad0529	common	872	0	1
Ad0053	common	Ad0530	common	889	0	1
Ad0053	common	Ad0531	common	846	0	1
Ad0055	common	Ad0002	common	898	7	0.992205
Ad0055	common	Ad0003	common	930	3	0.996774
Ad0055	common	Ad0004	common	937	0	1
Ad0055	common	Ad0009	common	885	8	0.99096
Ad0055	common	Ad0010	common	859	15	0.982538
Ad0055	common	Ad0012	common	908	1	0.998899
Ad0055	common	Ad0013	common	927	0	1
Ad0055	common	Ad0015	common	927	1	0.998921
Ad0055	common	Ad0212	emerald	845	786	0.0698225
Ad0055	common	Ad0018	common	923	0	1
Ad0055	common	Ad0019	common	931	2	0.997852
Ad0055	common	Ad0022	emerald	845	786	0.0698225
Ad0055	common	Ad0017	emerald	830	772	0.0698795
Ad0055	common	Ad0017	emerald	830	772	0.0698795
Ad0055	common	Ad0026	emerald	830	772	0.0698795
Ad0055	common	Ad0025	common	939	1	0.998935
Ad0055	common	Ad0027	emerald	830	772	0.0698795
Ad0055	common	Ad0020	emerald	844	785	0.0699052
Ad0055	common	Ad0029	common	924	0	1
Ad0055	common	Ad0030	common	942	2	0.997877
Ad0055	common	Ad0212	emerald	844	785	0.0699052
Ad0055	common	Ad0027	emerald	844	785	0.0699052
Ad0055	common	Ad0362	emerald	801	745	0.0699126
Ad0055	common	Ad0058	common	906	1	0.998896
Ad0055	common	Ad0059	common	940	0	1
Ad0055	common	Ad0060	common	901	0	1
Ad0055	common	Ad0061	common	887	2	0.997745
Ad0055	common	Ad0062	common	932	2	0.997854
Ad0055	common	Ad0063	common	873	0	1
Ad0055	common	Ad0064	common	870	0	1
Ad0055	common	Ad0065	common	896	0	1
Ad0055	common	Ad0066	common	920	0	1
Ad0055	common	Ad0067	common	893	0	1
Ad0055	common	Ad0068	common	940	0	1
Ad0055	common	Ad0069	common	940	0	1
Ad0055	common	Ad0070	common	907	0	1
Ad0055	common	Ad0071	common	919	2	0.997824
Ad0055	common	Ad0072	common	900	0	1
Ad0055	common	Ad0073	common	893	1	0.99888
Ad0055	common	Ad0074	common	941	0	1
Ad0055	common	Ad0075	common	918	5	0.994553
Ad0055	common	Ad0077	common	916	1	0.998908
Ad0055	common	Ad0078	common	941	2	0.997875
Ad0055	common	Ad0079	common	918	1	0.998911
Ad0055	common	Ad0080	common	933	0	1
Ad0055	common	Ad0081	common	943	8	0.991516
Ad0055	common	Ad0082	common	942	2	0.997877
Ad0055	common	Ad0083	common	916	1	0.998908
Ad0055	common	Ad0084	common	941	1	0.998937
Ad0055	common	Ad0085	common	938	0	1
Ad0055	common	Ad0086	common	926	0	1
Ad0055	common	Ad0087	common	901	0	1
Ad0055	common	Ad0088	common	845	0	1
Ad0055	common	Ad0089	common	884	1	0.998869
Ad0055	common	Ad0090	common	885	1	0.99887
Ad0055	common	Ad0101	common	684	3	0.995614
Ad0055	common	Ad0362	emerald	801	745	0.0699126
Ad0055	common	Ad0135	common	935	4	0.995722
Ad0055	common	Ad0001	common	930	0	1
Ad0055	common	Ad0414	emerald	815	758	0.0699387
Ad0055	common	Ad0027	emerald	815	758	0.0699387
Ad0055	common	Ad0270	emerald	529	492	0.0699433
Ad0055	common	Ad0204	common	892	6	0.993274
Ad0055	common	Ad0284	emerald	772	718	0.0699482
Ad0055	common	Ad0026	emerald	829	771	0.0699638
Ad0055	common	Ad0017	emerald	829	771	0.0699638
Ad0055	common	Ad0368	emerald	829	771	0.0699638
Ad0055	common	Ad0032	emerald	743	691	0.0699865
Ad0055	common	Ad0237	common	884	1	0.998869
Ad0055	common	Ad0414	emerald	843	784	0.0699881
Ad0055	common	Ad0027	emerald	843	784	0.0699881
Ad0055	common	Ad0351	emerald	800	744	0.07
Ad0055	common	Ad0368	emerald	800	744	0.07
Ad0055	common	Ad0026	emerald	857	797	0.0700117
Ad0055	common	Ad0017	emerald	814	757	0.0700246
Ad0055	common	Ad0284	emerald	771	717	0.0700389
Ad0055	common	Ad0284	emerald	771	717	0.0700389
Ad0055	common	Ad0122	emerald	771	717	0.0700389
Ad0055	common	Ad0022	emerald	828	770	0.0700483
Ad0055	common	Ad0507	emerald	828	770	0.0700483
Ad0055	common	Ad0414	emerald	842	783	0.0700713
Ad0055	common	Ad0024	emerald	842	783	0.0700713
Ad0055	common	Ad0027	emerald	842	783	0.0700713
Ad0055	common	Ad0414	emerald	842	783	0.0700713
Ad0055	common	Ad0270	emerald	528	491	0.0700758
Ad0055	common	Ad0270	emerald	528	491	0.0700758
Ad0055	common	Ad0270	emerald	528	491	0.0700758
Ad0055	common	Ad0270	emerald	528	491	0.0700758
Ad0055	common	Ad0270	emerald	528	491	0.0700758
Ad0055	common	Ad0270	emerald	528	491	0.0700758
Ad0055	common	Ad0270	emerald	528	491	0.0700758
Ad0055	common	Ad0270	emerald	528	491	0.0700758
Ad0055	common	Ad0270	emerald	528	491	0.0700758
Ad0055	common	Ad0270	emerald	528	491	0.0700758
Ad0055	common	Ad0032	emerald	742	690	0.0700809
[truncated: 4,906 more rows]

## Sheet: Sup_Table_04
Comparison of Chloroplast Genomes
Population code	Type of library (Data Source)	Total length (bp)	LSC (bp)	IRb (bp)	SSC (bp)	IRa (bp)	Total GC (%)	LSC GC (%)	IRb GC (%)	SSC GC (%)	IRa GC (%)
clone 0408	Genomic DNA	137185	82092	21240	12613	21240	38.62	36.61	44.2	32.9	44.2
clone 0408	RNA-seq	125775	81859	15933	12605	15378	38.43	36.59	45.33	32.84	45.63
clone 0004	Genomic DNA	137153	82044	21240	12629	21240	38.62	36.61	44.2	32.88	44.2
clone 0004	RNA-seq	121705	78737	15345	12111	15512	38.53	36.59	45.58	32.99	45.75
A. donax	Genomic DNA (NC_037077.1)	137093	82023	21222	12626	21222	38.63	36.62	44.23	32.88	44.23
A. donax	RNA-seq (PRJEB36611)	115507	76905	13465	11972	13164	38.79	36.84	46.83	33.23	47.03
A. donax var.macrophylla	RNA-seq (PRJEB36611)	115358	78222	12446	11405	13285	38.72	36.81	47.16	33.25	46.68
A. plinii	Genomic DNA (NC_034652.1)	137128	82147	21240	12501	21240	38.73	36.61	44.19	32.93	44.19
A. plinii BO	RNA-seq (PRJEB36611)	117512	77711	13806	11691	14304	38.7	36.79	46.53	33	46.22
A. plinii RO	RNA-seq (PRJEB36611)	122163	79082	15366	12215	15500	38.68	36.77	45.81	32.91	45.92
A. formosana	Genomic DNA (MZ620725)	136919	82039	21386	12108	21386	38.73	36.77	44.13	32.86	44.16
A. formosana	RNA-seq (PRJEB36611)	104374	69347	12937	9202	12852	39.34	37.15	47.02	33.75	47.44
A. donaciformis	RNA-seq (PRJEB36611)	120104	79136	14303	11989	14676	38.61	36.77	46.14	32.7	46.05
A. micrantha	RNA-seq (PRJEB36611)	123197	80214	15381	12340	15262	38.57	36.68	45.78	32.76	45.93
M. caerulea	Genomic DNA	137574	82303	21265	12741	21265	38.65	36.66	44.2	32.93	44.2
M. caerulea	RNA-seq (PRJEB36611)	119098	77087	15103	12158	14749	38.91	37.06	45.9	33.09	46.16
P. australis	Genomic DNA	137561	82327	21268	12698	21268	38.65	36.67	44.18	32.95	44.18
P. australis	RNA-seq (PRJEB36611)	118384	74654	15832	11918	15980	39.06	37.17	45.7	33.26	45.68
H. macra	Genomic DNA	133960	92688	14249	12774	14249	38.65	77.22	46.05	32.92	46.05
H. macra	RNA-seq (PRJEB36611)	118208	83517	11777	10208	11066	39.04	76.94	47.68	32.73	48.14
Compared with the complete chloroplast genomes of clones 0004 and 0408, the near-complete chloroplast genomes exhibited significantly shorter lengths across four regions.

## Sheet: Sup_Table_05
The comparison of two chloroplast genome sequences of A. formosana
GenBank accession number	Sequence
NC_054211.1	------------------------------------------------------------------------------------------------------------------------------------------------------------------------------------ ------------------------------------------------------------------------------------------------------------------------------------------------------------------------------------ -------------------------------------…
MZ620725.1	mcagctcctatgtgggcgaacgacgggaattgaacccgcgcatggtggattcacaatccactgccttgatccacttggctacatccgccccttatccagctaaaggattttctcttttttccattcatcattattctatttattctgacctccatacctcgatcgagatagtggacatag gatgccactctttaaaatgaaaaaaaggagtaatcagctgtgacacgaaaaaaaacgaatccttttgtagctcgtcatttattggcaaaaatagaaaaggtcaatatgaaggaggagaaagaaacaatagtaacgtggtcccgggcatctagcattctacccgcaatggttggccataca atcgcgattcataatggaaaggaacatatacctattt…
The comparison only shows the first 600 and the last 595 bases, with "..." representing sequences where the bases are identical. "-" indicates a gap in the nucleotide sequence.​ Published A. formosana genomes (MZ620725.1, NC_054211.1) are completely identical, except that the MZ620725.1 sequence starts with an ‘M’ and exhibits a different start position compared to NC_054211.1.

## Sheet: Sup_Table_06
Sequence comparison of the IR regions
Boundary	Species	GenBank accession number/clone	Region	sequence
JSB	A.donax	NC_037077.1	103111-103331	TTTAATCGTTCGAATTTTTTTCTTATTTTATTAGTAGTCTTATAGTAGTCTTAGATTTTGCATTTTGATGAGCCTCGTTTTGAGGAATTCATGGAATAATCCATTTTCATGGAATAATGAATTAAGGAAGAAAGG-TAAGAACAAAGATACATAACATAAAAAAAAGAATAGATAAGATGATATTCGCCCTCCCCCTACATATTTAATTTCTTCTCCTATAC
	A.donax	clone 0004	103147-103368	TTTAATCGTTCGAATTTTTTTCTTATTTTATTAGTAGTCTTATAGTAGTCTTAGATTTTGCATTTTGATGAGCCTCGTTTTGAGGAATTCATGGAATAATCCATTTTCATGGAATAATGAATTAAGGAAGAAAGGATAAGAACAAAGATACATAACATAAAAAAAAGAATAGATAAGATGATATTCGCCCTCCCCCTACATATTTAATTTCTTCTCCTATAC
		clone 0408	103195-103416	TTTAATCGTTCGAATTTTTTTCTTATTTTATTAGTAGTCTTATAGTAGTCTTAGATTTTGCATTTTGATGAGCCTCGTTTTGAGGAATTCATGGAATAATCCATTTTCATGGAATAATGAATTAAGGAAGAAAGGATAAGAACAAAGATACATAACATAAAAAAAAGAATAGATAAGATGATATTCGCCCTCCCCCTACATATTTAATTTCTTCTCCTATAC
	A.plinii	NC_034652.1	103250-103471	TTTAATCGTTCGAATTTTTTTCTTATTTTATTAGTAGTCTTATAGTAGTCTTAGATTTTGCATTTTGATGAGCCTCGTTTTGAGGAATTCATGGAATAATCCATTTTCATGGAATAATGAATTAAGGAAGAAAGGATAAGAACAAAGATACATAACATAAAAAAAAGAATAGATAAGATGATATTCGCCCTCCCCCTACATATTTAATTTCTTCTCCTATAC
JLA	A.donax	NC_037077.1	137074-101	CTGAATTCATAATAGAAAGAT-CAGAATAAACAAAGAAATACCCAATATCCTGTTGGAACAAGATATTGGGTATTTCTGGCTTTCCTTCCTTTAAAAATTCCTATATGTTAGGAGAAAAACC
	A.donax	clone 0004	137119-87	CTGAATTCATAATAGAAAGATTCAGAATAAACAAAGAAATACCCAATATCCTGTTGGAACAAGATATTGGGTATTTCTGGCTTTCCTTCCTTTAAAAATTCCTATATGTTAGGAGAAAAACC
		clone 0408	137151	CTGAATTCATAATAGAAAGATTCAGAATAAACAAAGAAATACCCAATATCCTGTTGGAACAAGATATTGGGTATTTCTGGCTTTCCTTCCTTTAAAAATTCCTATATGTTAGGAGAAAAACC
	A.plinii	NC_034652.1	137094-87	CTGAATTCATAATAGAAAGATTCAGAATAAACAAAGAAATACCCAATATCCTGTTGGAACAAGATATTGGGTATTTATGGCTTTCCTTCCTTTAAAAATTCCTATATGTTAGGAGAAAAACC
"-" indicates a gap in the nucleotide sequence.​ Notably, while the ndhF gene spanned the JSB boundary in A. donax (NC_037077.1) and clone 0004, their ndhF lengths differed: A. donax (NC_037077.1) exhibited a 1-bp deletion. Additionally, 14 bp of the ndhF gene in A. donax (NC_037077.1) were located within the IRb region, compared to 17 bp in clone 0004. In the JLA boundary region, a 1-bp deletion…

## Sheet: Sup_Table_07
Comparison of species traits in the genus Arundo
Trait	A. smaragdina	A.plinii	A. micrantha	A. donaciformis	A. formosana	A. donax	Reference
Rhizome	Solid; limited growth without upward-growing	Hollow	Hollow; limited growth	Hollow	Stem-like	Solid; spread and upward-growing	Hardion et al., 2012a; Hardion et al., 2012b; Hardion et al., 2015; Danin, 2004; Danin et al., 2008
Inflorescence	2–5 florets per spikelet; upper glumes glabrous; lemma with hairs perpendicularly inserted at the basal region	1(2) florets per spikelet; upper glumes glabrous; lemma with hairs perpendicularly inserted on a ring on its first quarter	1(2) florets per spikelet; upper glumes glabrous; lemma with hairs perpendicularly inserted on a ring on its first quarter	1(2) florets per spikelet; upper glumes hairy; lemma with hairs perpendicularly inserted on a ring on its first quarter	1-3 florets per spikelet; upper glumes glabrous	2–5 florets per spikelet; upper glumes glabrous; lemma with hairs obliquely spread on its lower quarter
Chromosome number (2n)	72	72, 74, 76, 108, 114	70–72	108	72	108-110
Pollen germination (%)	12.7	7.8-8	0	10.6	fruit formation	0
Culm	Culms erect	Culms erect	Culms erect	Culms erect	Culms decumbent	Culms erect
Culm diameter under the panicule (mm)	4.7–12.9 mm	<4	＞5	<4	\	9.3–18.2
Branched culms	Yes	Rarely	Yes	\	\	Yes
Node	Glabrous	Glabrous	Glabrous	Pubescent	Glabrous	Glabrous
Sheaths	Glabrous	Glabrous	Glabrous	Glabrous	Hairy	Glabrous
"\" indicates that relevant data has not been found/retrieved yet.
